# Supplementary material for: Proteome of Glioblastoma-Derived Exosomes as a Source of Biomarkers
Source: Biomedicines. 2020 Jul 16;8(7):216. doi: 10.3390/biomedicines8070216 (PMC7399833; doi:10.3390/biomedicines8070216)
Supplement: Supplementary file 1 [file biomedicines-08-00216-s001.zip]

Archive with 4 entries (3 files):
- biomedicines-833989-supplementary revised/
- biomedicines-833989-supplementary revised/Supplementary Table S1.xlsx
- biomedicines-833989-supplementary revised/Supplementary Table S2.xlsx
- biomedicines-833989-supplementary revised/Supplementary Table S3.xlsx
