# Supplementary material for: Proteome of Glioblastoma-Derived Exosomes as a Source of Biomarkers
Source: Biomedicines. 2020 Jul 16;8(7):216. doi: 10.3390/biomedicines8070216 (PMC7399833; doi:10.3390/biomedicines8070216)
Supplement: Supplementary file 1 [file biomedicines-08-00216-s001.zip › biomedicines-833989-supplementary revised/Supplementary Table S1.xlsx]

## Sheet: Glia-Sh
DB	Accession	Description	Gene Name	Sequence Coverage (%)	Observable Coverage (%)	#Validated Peptides	#Validated Spectra	emPAI	Mw (x1000)	Score	Confidence
neXtProt	P31946	14-3-3 protein beta/alpha (1433B_HUMAN)	YWHAB	20.7317	100	4	8	0.34596	28.0648	100	100
neXtProt	P62258	14-3-3 protein epsilon (1433E_HUMAN)	YWHAE	29.8039	100	7	29	0.629751	29.1554	100	100
neXtProt	P61981	14-3-3 protein gamma (1433G_HUMAN)	YWHAG	29.1498	89.4737	6	18	0.561523	28.2849	100	100
neXtProt	P27348	14-3-3 protein theta (1433T_HUMAN)	YWHAQ	35.5102	89.3878	7	17	0.681924	27.7468	100	100
neXtProt	P63104	14-3-3 protein zeta/delta (1433Z_HUMAN)	YWHAZ	35.9184	100	7	26	0.654817	27.7277	100	100
neXtProt	P09543	2',3'-cyclic-nucleotide 3'-phosphodiesterase (CN37_HUMAN)	CNP	12.114	94.0618	3	8	0.113974	47.5487	100	100
neXtProt	Q9UNM6	26S proteasome non-ATPase regulatory subunit 13 (PSD13_HUMAN)	PSMD13	24.734	85.1064	7	24	0.511775	42.9181	100	100
neXtProt	Q13200	26S proteasome non-ATPase regulatory subunit 2 (PSMD2_HUMAN)	PSMD2	11.4537	79.0749	7	18	0.201007	100.136	100	100
neXtProt	O43242	26S proteasome non-ATPase regulatory subunit 3 (PSMD3_HUMAN)	PSMD3	9.55056	95.1311	4	14	0.130663	60.9395	100	100
neXtProt	P51665	26S proteasome non-ATPase regulatory subunit 7 (PSMD7_HUMAN)	PSMD7	13.2716	91.358	2	2	0.0985411	37.0025	100	100
neXtProt	P62333	26S proteasome regulatory subunit 10B (PRS10_HUMAN)	PSMC6	6.16967	92.2879	2	4	0.0841459	44.1451	100	100
neXtProt	P17980	26S proteasome regulatory subunit 6A (PRS6A_HUMAN)	PSMC3	11.3895	92.4829	3	6	0.126482	49.1725	100	100
neXtProt	P35998	26S proteasome regulatory subunit 7 (PRS7_HUMAN)	PSMC2	7.15935	94.2263	2	7	0.0797752	48.6031	100	100
neXtProt	P62195	26S proteasome regulatory subunit 8 (PRS8_HUMAN)	PSMC5	8.37438	100	2	8	0.0811808	45.5971	100	100
neXtProt	P62280	40S ribosomal protein S11 (RS11_HUMAN)	RPS11	17.7215	100	2	7	0.140625	18.419	100	100
neXtProt	P62249	40S ribosomal protein S16 (RS16_HUMAN)	RPS16	21.9178	100	3	12	0.268961	16.435	100	100
neXtProt	P15880	40S ribosomal protein S2 (RS2_HUMAN)	RPS2	15.6997	100	4	13	0.211528	31.3046	100	100
neXtProt	P62266	40S ribosomal protein S23 (RS23_HUMAN)	RPS23	34.2657	81.1189	3	6	0.240938	15.7977	100	100
neXtProt	P62854	40S ribosomal protein S26 (RS26_HUMAN)	RPS26	20.8696	100	2	7	0.185971	13.0071	100	100
neXtProt	P23396	40S ribosomal protein S3 (RS3_HUMAN)	RPS3	18.107	100	4	9	0.28265	26.6714	100	100
neXtProt	P61247	40S ribosomal protein S3a (RS3A_HUMAN)	RPS3A	17.803	100	4	5	0.193777	29.9257	100	100
neXtProt	P62701	40S ribosomal protein S4, X isoform (RS4X_HUMAN)	RPS4X	8.36502	100	3	7	0.154782	29.5791	100	100
neXtProt	P46782	40S ribosomal protein S5 (RS5_HUMAN)	RPS5	17.6471	86.2745	3	13	0.232847	22.8621	100	100
neXtProt	P62753	40S ribosomal protein S6 (RS6_HUMAN)	RPS6	13.253	100	3	4	0.112126	28.663	100	100
neXtProt	P62241	40S ribosomal protein S8 (RS8_HUMAN)	RPS8	32.2115	100	6	19	0.311134	24.1902	100	100
neXtProt	P46781	40S ribosomal protein S9 (RS9_HUMAN)	RPS9	8.76289	100	2	1	0.107757	22.5776	44.3646	99.2188
neXtProt	P08865	40S ribosomal protein SA (RSSA_HUMAN)	RPSA	16.2712	66.4407	3	8	0.29155	32.8334	100	100
neXtProt	P08195	4F2 cell-surface antigen heavy chain (4F2_HUMAN)	SLC3A2	28.4127	73.6508	12	36	0.668101	67.9517	100	100
neXtProt	P21589	5'-nucleotidase (5NTD_HUMAN)	NT5E	13.7631	80.1394	6	19	0.268961	63.3275	100	100
neXtProt	P05388	60S acidic ribosomal protein P0 (RLA0_HUMAN)	RPLP0	14.511	66.877	3	6	0.232847	34.2518	64.4475	99.4024
neXtProt	P27635	60S ribosomal protein L10 (RL10_HUMAN)	RPL10	9.81308	87.3832	2	3	0.113042	24.5879	100	100
neXtProt	P30050	60S ribosomal protein L12 (RL12_HUMAN)	RPL12	18.7879	100	2	4	0.193777	17.8075	100	100
neXtProt	P26373	60S ribosomal protein L13 (RL13_HUMAN)	RPL13	13.7441	100	3	5	0.142069	24.2465	54.186	99.4059
neXtProt	P50914	60S ribosomal protein L14 (RL14_HUMAN)	RPL14	10.6977	100	2	8	0.0944998	23.417	100	100
neXtProt	P61313	60S ribosomal protein L15 (RL15_HUMAN)	RPL15	14.7059	100	3	1	0.165914	24.1311	100	100
neXtProt	Q07020	60S ribosomal protein L18 (RL18_HUMAN)	RPL18	18.617	100	3	7	0.154782	21.6211	100	100
neXtProt	Q02543	60S ribosomal protein L18a (RL18A_HUMAN)	RPL18A	11.9318	100	2	3	0.136464	20.7489	100	100
neXtProt	P46779	60S ribosomal protein L28 (RL28_HUMAN)	RPL28	28.4672	100	4	6	0.34596	15.7377	100	100
neXtProt	P62888	60S ribosomal protein L30 (RL30_HUMAN)	RPL30	24.3478	100	2	7	0.274275	12.7757	100	100
neXtProt	P36578	60S ribosomal protein L4 (RL4_HUMAN)	RPL4	4.44965	100	2	4	0.0519086	47.6674	100	100
neXtProt	P46777	60S ribosomal protein L5 (RL5_HUMAN)	RPL5	15.8249	88.2155	5	6	0.21957	34.3407	100	100
neXtProt	Q02878	60S ribosomal protein L6 (RL6_HUMAN)	RPL6	6.59722	100	2	10	0.070069	32.7076	100	100
neXtProt	P18124	60S ribosomal protein L7 (RL7_HUMAN)	RPL7	10.8871	100	2	4	0.0771051	29.2072	100	100
neXtProt	P60709	Actin, cytoplasmic 1 (ACTB_HUMAN)	ACTB	71.4667	76.8	30	109	5.46861	41.7097	100	100
neXtProt	P63261	Actin, cytoplasmic 2 (ACTG_HUMAN)	ACTG1	71.4667	76.8	30	105	5.46861	41.7658	100	100
neXtProt	O15145	Actin-related protein 2/3 complex subunit 3 (ARPC3_HUMAN)	ARPC3	12.3596	83.1461	2	4	0.211528	20.5334	100	100
neXtProt	P61158	Actin-related protein 3 (ARP3_HUMAN)	ACTR3	8.61244	76.0766	3	6	0.165914	47.341	100	100
neXtProt	P07741	Adenine phosphoribosyltransferase (APT_HUMAN)	APRT	18.3333	100	2	4	0.245197	19.5954	100	100
neXtProt	P23526	Adenosylhomocysteinase (SAHH_HUMAN)	AHCY	14.3519	70.6019	5	8	0.299081	47.6852	100	100
neXtProt	Q01518	Adenylyl cyclase-associated protein 1 (CAP1_HUMAN)	CAP1	7.78947	80.4211	3	5	0.136464	51.8687	100	100
neXtProt	P61204	ADP-ribosylation factor 3 (ARF3_HUMAN)	ARF3	25.9669	85.0829	3	13	0.368875	20.5877	100	100
neXtProt	P18085	ADP-ribosylation factor 4 (ARF4_HUMAN)	ARF4	11.1111	84.4444	2	5	0.258925	20.4977	46.4856	99.2172
neXtProt	O00468	Agrin (AGRIN_HUMAN)	AGRN	6.04741	59.7968	9	19	0.121305	217.092	100	100
neXtProt	P47895	Aldehyde dehydrogenase family 1 member A3 (AL1A3_HUMAN)	ALDH1A3	10.5469	70.1172	5	23	0.223825	56.0728	100	100
neXtProt	Q8IZ83	Aldehyde dehydrogenase family 16 member A1 (A16A1_HUMAN)	ALDH16A1	3.11721	46.384	2	7	0.0711511	85.0737	100	100
neXtProt	P15121	Aldose reductase (ALDR_HUMAN)	AKR1B1	20.2532	79.4304	6	9	0.539927	35.8305	100	100
neXtProt	P02765	Alpha-2-HS-glycoprotein (FETUA_HUMAN)	AHSG	3.54223	56.1308	4	12	0.373824	39.2997	100	100
neXtProt	P01023	Alpha-2-macroglobulin (A2MG_HUMAN)	A2M	5.15604	73.1343	8	54	0.157423	163.188	100	100
neXtProt	O43707	Alpha-actinin-4 (ACTN4_HUMAN)	ACTN4	5.15917	85.73	4	11	0.0926009	104.788	88.472	99.5984
neXtProt	P61163	Alpha-centractin (ACTZ_HUMAN)	ACTR1A	8.7766	76.8617	2	3	0.102943	42.5869	100	100
neXtProt	P06733	Alpha-enolase (ENOA_HUMAN)	ENO1	34.3318	93.0876	10	46	0.519911	47.1393	100	100
neXtProt	P04083	Annexin A1 (ANXA1_HUMAN)	ANXA1	61.2717	100	19	65	1.39883	38.69	100	100
neXtProt	P50995	Annexin A11 (ANX11_HUMAN)	ANXA11	12.0792	62.3762	6	14	0.304321	54.3551	100	100
neXtProt	P07355	Annexin A2 (ANXA2_HUMAN)	ANXA2	70.2065	100	24	90	1.83681	38.5798	100	100
neXtProt	P08758	Annexin A5 (ANXA5_HUMAN)	ANXA5	47.5	84.375	13	59	1.07526	35.9144	100	100
neXtProt	P08133	Annexin A6 (ANXA6_HUMAN)	ANXA6	7.13224	91.679	4	8	0.107757	75.8256	82.0597	99.3988
neXtProt	P04114	Apolipoprotein B-100 (APOB_HUMAN)	APOB	1.29301	81.3719	5	17	0.0234352	515.283	100	100
neXtProt	P02649	Apolipoprotein E (APOE_HUMAN)	APOE	9.14826	100	3	7	0.154782	36.1318	100	100
neXtProt	O43776	Asparagine--tRNA ligase, cytoplasmic (SYNC_HUMAN)	NARS	4.19708	78.6496	2	3	0.0660505	62.9025	100	100
neXtProt	P14868	Aspartate--tRNA ligase, cytoplasmic (SYDC_HUMAN)	DARS	7.78443	93.2136	3	3	0.122018	57.1	100	100
neXtProt	P53396	ATP-citrate synthase (ACLY_HUMAN)	ACLY	7.62943	77.6567	7	11	0.154782	120.762	100	100
neXtProt	P17858	ATP-dependent 6-phosphofructokinase, liver type (PFKAL_HUMAN)	PFKL	8.58974	69.7436	4	15	0.117359	84.9642	100	100
neXtProt	Q01813	ATP-dependent 6-phosphofructokinase, platelet type (PFKAP_HUMAN)	PFKP	9.43878	69.0051	5	14	0.138098	85.5415	100	100
neXtProt	Q01813	ATP-dependent 6-phosphofructokinase, platelet type (PFKAP_HUMAN)	PFKP	5.10204	69.0051	2	13	0.0531056	85.5415	100	100
neXtProt	Q08211	ATP-dependent RNA helicase A (DHX9_HUMAN)	DHX9	9.29134	70.9449	9	25	0.164599	140.869	100	100
neXtProt	O00571	ATP-dependent RNA helicase DDX3X (DDX3X_HUMAN)	DDX3X	5.43807	84.5921	3	9	0.0846612	73.198	100	100
neXtProt	P98160	Basement membrane-specific heparan sulfate proteoglycan core protein (PGBM_HUMAN)	HSPG2	6.33113	54.6573	19	58	0.157	468.532	100	100
neXtProt	P07814	Bifunctional glutamate/proline--tRNA ligase (SYEP_HUMAN)	EPRS	3.7037	82.5397	4	8	0.0478632	170.483	100	100
neXtProt	P13497	Bone morphogenetic protein 1 (BMP1_HUMAN)	BMP1	2.43408	83.8742	2	2	0.0412233	111.178	34.7247	92.1569
neXtProt	P11586	C-1-tetrahydrofolate synthase, cytoplasmic (C1TC_HUMAN)	MTHFD1	4.91979	76.8984	4	5	0.0985411	101.495	100	100
neXtProt	P27708	CAD protein (PYR1_HUMAN)	CAD	3.32584	57.9326	6	12	0.0718913	242.829	100	100
neXtProt	Q13557	Calcium/calmodulin-dependent protein kinase type II subunit delta (KCC2D_HUMAN)	CAMK2D	10.2204	64.1283	4	10	0.175372	56.3336	100	100
neXtProt	P0DP23	Calmodulin-1 (CALM1_HUMAN)	CALM1	30.8725	75.1678	4	14	0.930698	16.8268	100	100
neXtProt	P35221	Catenin alpha-1 (CTNA1_HUMAN)	CTNNA1	4.85651	80.3532	3	5	0.0592537	100.009	100	100
neXtProt	O60716	Catenin delta-1 (CTND1_HUMAN)	CTNND1	2.68595	83.2645	2	2	0.0381501	108.103	30.9883	95.082
neXtProt	P07339	Cathepsin D (CATD_HUMAN)	CTSD	10.4369	73.7864	4	10	0.29155	44.5236	100	100
neXtProt	P11717	Cation-independent mannose-6-phosphate receptor (MPRI_HUMAN)	IGF2R	2.20795	69.6106	5	10	0.0491397	274.199	100	100
neXtProt	Q03135	Caveolin-1 (CAV1_HUMAN)	CAV1	18.5393	80.8989	3	8	0.501311	20.4585	100	100
neXtProt	Q6YHK3	CD109 antigen (CD109_HUMAN)	CD109	4.01384	64.7751	4	8	0.0771051	161.587	100	100
neXtProt	P48509	CD151 antigen (CD151_HUMAN)	CD151	13.834	38.3399	4	11	0.492496	28.2763	100	100
neXtProt	Q5ZPR3	CD276 antigen (CD276_HUMAN)	CD276	14.2322	45.5056	2	5	0.154782	57.1995	100	100
neXtProt	P16070	CD44 antigen (CD44_HUMAN)	CD44	13.0728	52.5606	9	21	0.467799	81.4874	100	100
neXtProt	P13987	CD59 glycoprotein (CD59_HUMAN)	CD59	29.6875	70.3125	3	11	0.995262	14.1678	100	100
neXtProt	P32970	CD70 antigen (CD70_HUMAN)	CD70	19.6891	83.4197	3	10	0.539927	21.1049	100	100
neXtProt	P60033	CD81 antigen (CD81_HUMAN)	CD81	25	42.7966	4	16	0.930698	25.7921	100	100
neXtProt	P27701	CD82 antigen (CD82_HUMAN)	CD82	9.3633	42.6966	2	11	0.274275	29.6058	100	100
neXtProt	P21926	CD9 antigen (CD9_HUMAN)	CD9	25.4386	33.3333	4	14	0.519911	25.399	100	100
neXtProt	P60953	Cell division control protein 42 homolog (CDC42_HUMAN)	CDC42	34.555	64.9215	5	25	0.687612	21.245	100	100
neXtProt	O00299	Chloride intracellular channel protein 1 (CLIC1_HUMAN)	CLIC1	14.1079	88.7967	3	8	0.29155	26.9057	100	100
neXtProt	Q9Y696	Chloride intracellular channel protein 4 (CLIC4_HUMAN)	CLIC4	18.1818	100	3	11	0.240938	28.7537	100	100
neXtProt	Q00610	Clathrin heavy chain 1 (CLH1_HUMAN)	CLTC	45.6119	75.9403	55	182	1.09719	191.493	100	100
neXtProt	P12259	Coagulation factor V (FA5_HUMAN)	F5	3.14748	61.5558	6	15	0.0690192	251.546	100	100
neXtProt	P00488	Coagulation factor XIII A chain (F13A_HUMAN)	F13A1	7.37705	71.3115	4	11	0.127063	83.2146	100	100
neXtProt	P53621	Coatomer subunit alpha (COPA_HUMAN)	COPA	5.39216	83.4967	5	8	0.0832338	138.258	100	100
neXtProt	P53618	Coatomer subunit beta (COPB_HUMAN)	COPB1	3.04302	79.4334	2	5	0.0444026	107.074	49.6143	99.4083
neXtProt	P12109	Collagen alpha-1(VI) chain (CO6A1_HUMAN)	COL6A1	2.82101	78.9883	2	5	0.0431545	108.462	100	100
neXtProt	P02747	Complement C1q subcomponent subunit C (C1QC_HUMAN)	C1QC	21.2245	74.2857	5	13	0.778279	25.7571	100	100
neXtProt	P00736	Complement C1r subcomponent (C1R_HUMAN)	C1R	16.4539	67.8014	7	18	0.26748	80.0668	100	100
neXtProt	P01024	Complement C3 (CO3_HUMAN)	C3	1.38304	90.7396	2	2	0.0246653	187.03	37.3757	99.2322
neXtProt	P0C0L4	Complement C4-A (CO4A_HUMAN)	C4A	2.69495	65.4817	4	6	0.0534135	192.664	100	100
neXtProt	Q99829	Copine-1 (CPNE1_HUMAN)	CPNE1	5.58659	50.0931	2	4	0.105295	59.0215	47.5752	99.4094
neXtProt	Q9ULV4	Coronin-1C (COR1C_HUMAN)	CORO1C	6.11814	65.6118	2	3	0.0797752	53.2151	100	100
neXtProt	P12277	Creatine kinase B-type (KCRB_HUMAN)	CKB	7.61155	74.2782	2	6	0.122018	42.6173	100	100
neXtProt	Q13620	Cullin-4B (CUL4B_HUMAN)	CUL4B	3.28587	87.0756	2	2	0.0391223	103.916	100	100
neXtProt	Q86VP6	Cullin-associated NEDD8-dissociated protein 1 (CAND1_HUMAN)	CAND1	6.91057	71.7073	6	14	0.116863	136.289	100	100
neXtProt	P21399	Cytoplasmic aconitate hydratase (ACOC_HUMAN)	ACO1	4.61192	71.0911	3	5	0.0836367	98.3366	100	100
neXtProt	Q14204	Cytoplasmic dynein 1 heavy chain 1 (DYHC1_HUMAN)	DYNC1H1	16.9608	85.5575	60	145	0.27646	532.072	100	100
neXtProt	Q7L576	Cytoplasmic FMR1-interacting protein 1 (CYFP1_HUMAN)	CYFIP1	2.7933	76.6959	3	5	0.0484505	145.089	26.1524	96.1538
neXtProt	O43175	D-3-phosphoglycerate dehydrogenase (SERA_HUMAN)	PHGDH	4.3152	60.4128	2	3	0.102943	56.6144	100	100
neXtProt	Q16555	Dihydropyrimidinase-related protein 2 (DPYL2_HUMAN)	DPYSL2	8.21678	82.3427	3	15	0.126482	62.2546	100	100
neXtProt	Q14195	Dihydropyrimidinase-related protein 3 (DPYL3_HUMAN)	DPYSL3	8.24561	75.614	4	7	0.178769	61.9241	100	100
neXtProt	O14672	Disintegrin and metalloproteinase domain-containing protein 10 (ADA10_HUMAN)	ADAM10	4.14439	72.4599	2	2	0.054359	84.0877	33.4422	92.1569
neXtProt	Q13443	Disintegrin and metalloproteinase domain-containing protein 9 (ADAM9_HUMAN)	ADAM9	2.8083	79.9756	2	3	0.055673	90.4971	100	100
neXtProt	P78527	DNA-dependent protein kinase catalytic subunit (PRKDC_HUMAN)	PRKDC	13.2752	77.7616	42	123	0.223207	468.788	100	100
neXtProt	P31689	DnaJ homolog subfamily A member 1 (DNJA1_HUMAN)	DNAJA1	14.6096	80.1008	5	11	0.215474	44.8395	100	100
neXtProt	Q5T4S7	E3 ubiquitin-protein ligase UBR4 (UBR4_HUMAN)	UBR4	0.50164	65.2904	3	3	0.0143746	573.476	62.5501	99.4036
neXtProt	P22413	Ectonucleotide pyrophosphatase/phosphodiesterase family member 1 (ENPP1_HUMAN)	ENPP1	3.89189	67.027	2	4	0.0476158	104.857	100	100
neXtProt	O43854	EGF-like repeat and discoidin I-like domain-containing protein 3 (EDIL3_HUMAN)	EDIL3	53.9583	84.5833	30	138	2.77505	53.73	100	100
neXtProt	Q9H4M9	EH domain-containing protein 1 (EHD1_HUMAN)	EHD1	9.55056	77.1536	4	9	0.142802	60.5887	100	100
neXtProt	Q9H223	EH domain-containing protein 4 (EHD4_HUMAN)	EHD4	9.61183	80.7763	4	14	0.147365	61.1365	100	100
neXtProt	Q92616	eIF-2-alpha kinase activator GCN1 (GCN1_HUMAN)	GCN1	2.32123	81.7671	4	7	0.0326123	292.572	100	100
neXtProt	P68104	Elongation factor 1-alpha 1 (EF1A1_HUMAN)	EEF1A1	28.1385	65.8009	9	26	0.412538	50.1091	100	100
neXtProt	P26641	Elongation factor 1-gamma (EF1G_HUMAN)	EEF1G	23.7986	84.4394	8	24	0.415609	50.0871	100	100
neXtProt	P13639	Elongation factor 2 (EF2_HUMAN)	EEF2	36.1305	77.6224	21	65	0.584893	95.2769	100	100
neXtProt	Q9Y6C2	EMILIN-1 (EMIL1_HUMAN)	EMILIN1	3.24803	56.4961	2	5	0.0585012	106.629	100	100
neXtProt	P11021	Endoplasmic reticulum chaperone BiP (BIP_HUMAN)	HSPA5	11.7737	85.9327	6	27	0.172102	72.2884	100	100
neXtProt	P14625	Endoplasmin (ENPL_HUMAN)	HSP90B1	4.85679	88.0448	4	10	0.0841459	92.4113	100	100
neXtProt	P29317	Ephrin type-A receptor 2 (EPHA2_HUMAN)	EPHA2	14.6516	72.0287	13	35	0.361509	108.197	100	100
neXtProt	P29323	Ephrin type-B receptor 2 (EPHB2_HUMAN)	EPHB2	3.31754	74.5972	3	5	0.0660505	117.417	100	100
neXtProt	P00533	Epidermal growth factor receptor (EGFR_HUMAN)	EGFR	3.63636	78.843	3	5	0.0582546	134.19	100	100
neXtProt	P27105	Erythrocyte band 7 integral membrane protein (STOM_HUMAN)	STOM	12.1528	89.5833	2	9	0.145048	31.7107	100	100
neXtProt	P60842	Eukaryotic initiation factor 4A-I (IF4A1_HUMAN)	EIF4A1	11.8227	91.3793	4	11	0.206793	46.1246	100	100
neXtProt	Q14152	Eukaryotic translation initiation factor 3 subunit A (EIF3A_HUMAN)	EIF3A	2.822	97.4674	3	7	0.023531	166.468	100	100
neXtProt	P15311	Ezrin (EZRI_HUMAN)	EZR	13.6519	87.2014	8	12	0.202264	69.3697	100	100
neXtProt	Q16658	Fascin (FSCN1_HUMAN)	FSCN1	20.284	94.1176	7	23	0.314147	54.4961	100	100
neXtProt	P49327	Fatty acid synthase (FAS_HUMAN)	FASN	12.8634	68.0207	23	66	0.28378	273.254	100	100
neXtProt	P02794	Ferritin heavy chain (FRIH_HUMAN)	FTH1	24.0437	100	5	11	0.778279	21.2123	100	100
neXtProt	P02751	Fibronectin (FINC_HUMAN)	FN1	22.3386	59.0528	41	139	0.694534	262.46	100	100
neXtProt	P21333	Filamin-A (FLNA_HUMAN)	FLNA	16.887	72.1572	33	87	0.370659	280.564	100	100
neXtProt	Q14315	Filamin-C (FLNC_HUMAN)	FLNC	3.9633	78.4587	10	19	0.0926009	290.841	100	100
neXtProt	O75955	Flotillin-1 (FLOT1_HUMAN)	FLOT1	6.79157	100	2	3	0.0841459	47.3256	100	100
neXtProt	Q14254	Flotillin-2 (FLOT2_HUMAN)	FLOT2	6.7757	94.3925	2	5	0.0873357	47.0347	100	100
neXtProt	P04075	Fructose-bisphosphate aldolase A (ALDOA_HUMAN)	ALDOA	15.6593	76.6484	5	25	0.343399	39.3953	100	100
neXtProt	P09382	Galectin-1 (LEG1_HUMAN)	LGALS1	25.9259	80.7407	3	15	0.701254	14.7062	100	100
neXtProt	Q08380	Galectin-3-binding protein (LG3BP_HUMAN)	LGALS3BP	38.9744	66.1538	20	89	1.66399	65.2893	100	100
neXtProt	P06396	Gelsolin (GELS_HUMAN)	GSN	3.83632	63.555	2	3	0.0563541	85.6442	100	100
neXtProt	P07093	Glia-derived nexin (GDN_HUMAN)	SERPINE2	5.52764	70.1005	2	3	0.118872	43.9742	47.376	99.4118
neXtProt	P11413	Glucose-6-phosphate 1-dehydrogenase (G6PD_HUMAN)	G6PD	18.2524	83.8835	8	18	0.366448	59.219	100	100
neXtProt	Q06210	Glutamine--fructose-6-phosphate aminotransferase [isomerizing] 1 (GFPT1_HUMAN)	GFPT1	4.29185	95.9943	2	5	0.0531056	78.7563	100	100
neXtProt	P09211	Glutathione S-transferase P (GSTP1_HUMAN)	GSTP1	12.381	80	2	4	0.274275	23.341	39.3905	99.2278
neXtProt	P04406	Glyceraldehyde-3-phosphate dehydrogenase (G3P_HUMAN)	GAPDH	61.791	80.2985	16	63	1.78256	36.0304	100	100
neXtProt	O14556	Glyceraldehyde-3-phosphate dehydrogenase, testis-specific (G3PT_HUMAN)	GAPDHS	6.86275	74.0196	2	5	0.113042	44.4728	39.4753	99.2263
neXtProt	P41250	Glycine--tRNA ligase (GARS_HUMAN)	GARS	3.11231	85.521	2	6	0.0507645	83.1126	100	100
neXtProt	P11216	Glycogen phosphorylase, brain form (PYGB_HUMAN)	PYGB	22.8944	87.6631	14	35	0.347813	96.6345	100	100
neXtProt	P06737	Glycogen phosphorylase, liver form (PYGL_HUMAN)	PYGL	6.61157	80.7556	4	10	0.089023	97.087	100	100
neXtProt	P35052	Glypican-1 (GPC1_HUMAN)	GPC1	5.01792	78.3154	2	2	0.0771051	61.641	100	100
neXtProt	P01111	GTPase NRas (RASN_HUMAN)	NRAS	16.4021	73.0159	4	11	0.492496	21.2155	100	100
neXtProt	P62826	GTP-binding nuclear protein Ran (RAN_HUMAN)	RAN	29.6296	76.8519	5	24	0.53174	24.4076	100	100
neXtProt	P63096	Guanine nucleotide-binding protein G(i) subunit alpha-1 (GNAI1_HUMAN)	GNAI1	15.5367	81.9209	5	15	0.264855	40.3352	39.4959	99.2248
neXtProt	P04899	Guanine nucleotide-binding protein G(i) subunit alpha-2 (GNAI2_HUMAN)	GNAI2	39.4366	90.9859	10	36	0.649648	40.4251	100	100
neXtProt	Q9UBI6	Guanine nucleotide-binding protein G(I)/G(S)/G(O) subunit gamma-12 (GBG12_HUMAN)	GNG12	37.5	100	2	5	0.467799	8.00117	100	100
neXtProt	P62873	Guanine nucleotide-binding protein G(I)/G(S)/G(T) subunit beta-1 (GBB1_HUMAN)	GNB1	32.9412	67.6471	10	34	1.00923	37.353	100	100
neXtProt	P62879	Guanine nucleotide-binding protein G(I)/G(S)/G(T) subunit beta-2 (GBB2_HUMAN)	GNB2	36.1765	67.6471	10	27	1.00923	37.3071	100	100
neXtProt	P08754	Guanine nucleotide-binding protein G(k) subunit alpha (GNAI3_HUMAN)	GNAI3	22.8814	81.9209	7	24	0.389495	40.5063	100	100
neXtProt	P63092	Guanine nucleotide-binding protein G(s) subunit alpha isoforms short (GNAS2_HUMAN)	GNAS	22.5888	86.802	7	13	0.340518	45.6359	100	100
neXtProt	P29992	Guanine nucleotide-binding protein subunit alpha-11 (GNA11_HUMAN)	GNA11	13.649	91.0864	3	8	0.148154	42.0965	100	100
neXtProt	Q9HAV0	Guanine nucleotide-binding protein subunit beta-4 (GBB4_HUMAN)	GNB4	23.2353	67.6471	6	15	0.539927	37.543	100	100
neXtProt	P0DMV8	Heat shock 70 kDa protein 1A (HS71A_HUMAN)	HSPA1A	17.0047	77.6911	9	32	0.29155	70.009	100	100
neXtProt	P11142	Heat shock cognate 71 kDa protein (HSP7C_HUMAN)	HSPA8	35.1393	80.9598	21	60	0.803423	70.8542	100	100
neXtProt	P04792	Heat shock protein beta-1 (HSPB1_HUMAN)	HSPB1	17.0732	66.8293	3	9	0.368875	22.7685	100	100
neXtProt	P07900	Heat shock protein HSP 90-alpha (HS90A_HUMAN)	HSP90AA1	20.3552	81.9672	11	35	0.261588	84.6067	100	100
neXtProt	P08238	Heat shock protein HSP 90-beta (HS90B_HUMAN)	HSP90AB1	21.2707	82.4586	14	49	0.355425	83.2121	100	100
neXtProt	P69905	Hemoglobin subunit alpha (HBA_HUMAN)	HBA1	34.507	59.8592	5	16	1.27585	15.2479	100	100
neXtProt	P68871	Hemoglobin subunit beta (HBB_HUMAN)	HBB	20.4082	100	3	10	0.584893	15.9883	100	100
neXtProt	P31943	Heterogeneous nuclear ribonucleoprotein H (HNRH1_HUMAN)	HNRNPH1	7.34967	71.7149	2	10	0.107757	49.1984	100	100
neXtProt	P61978	Heterogeneous nuclear ribonucleoprotein K (HNRPK_HUMAN)	HNRNPK	11.879	77.1058	4	9	0.185971	50.9444	100	100
neXtProt	P14866	Heterogeneous nuclear ribonucleoprotein L (HNRPL_HUMAN)	HNRNPL	3.39559	54.4992	2	3	0.0771051	64.0924	28.4922	94.6429
neXtProt	P52272	Heterogeneous nuclear ribonucleoprotein M (HNRPM_HUMAN)	HNRNPM	7.26027	84.6575	4	7	0.106512	77.4643	100	100
neXtProt	Q00839	Heterogeneous nuclear ribonucleoprotein U (HNRPU_HUMAN)	HNRNPU	13.5758	72.6061	9	27	0.207308	90.528	100	100
neXtProt	Q16777	Histone H2A type 2-C (H2A2C_HUMAN)	HIST2H2AC	45.7364	77.5194	5	15	0.557068	13.9798	100	100
neXtProt	P16104	Histone H2AX (H2AX_HUMAN)	H2AFX	20.979	79.7203	5	16	0.557068	15.1354	100	100
neXtProt	O60814	Histone H2B type 1-K (H2B1K_HUMAN)	HIST1H2BK	35.7143	100	8	19	0.930698	13.8816	47.5645	99.4106
neXtProt	P68431	Histone H3.1 (H31_HUMAN)	HIST1H3A	39.7059	76.4706	5	12	0.467799	15.3945	100	100
neXtProt	P62805	Histone H4 (H4_HUMAN)	HIST1H4A	61.165	100	8	32	1.0893	11.3604	100	100
neXtProt	P01892	HLA class I histocompatibility antigen, A-2 alpha chain (1A02_HUMAN)	HLA-A	48.7671	90.137	13	64	1.19839	40.8962	100	100
neXtProt	P10314	HLA class I histocompatibility antigen, A-32 alpha chain (1A32_HUMAN)	HLA-A	30.411	83.8356	7	43	0.528307	41.0222	100	100
neXtProt	P50502	Hsc70-interacting protein (F10A1_HUMAN)	ST13	10.0271	71.0027	3	11	0.133824	41.3055	100	100
neXtProt	P01871	Immunoglobulin heavy constant mu (IGHM_HUMAN)	IGHM	11.9205	76.6004	4	18	0.26638	49.4086	100	100
neXtProt	P01834	Immunoglobulin kappa constant (IGKC_HUMAN)	IGKC	32.7103	100	2	4	0.467799	11.7578	50.484	99.4071
neXtProt	P0DOX8	Immunoglobulin lambda-1 light chain (IGL1_HUMAN)		17.5926	62.5	3	6	0.539927	22.8161	23.2428	96.1538
neXtProt	Q969P0	Immunoglobulin superfamily member 8 (IGSF8_HUMAN)	IGSF8	17.9445	61.8271	8	31	0.406527	64.9935	100	100
neXtProt	Q14974	Importin subunit beta-1 (IMB1_HUMAN)	KPNB1	11.6438	59.1324	7	22	0.263134	97.108	100	100
neXtProt	P12268	Inosine-5'-monophosphate dehydrogenase 2 (IMDH2_HUMAN)	IMPDH2	4.47471	63.6187	2	5	0.0811808	55.7696	100	100
neXtProt	P17301	Integrin alpha-2 (ITA2_HUMAN)	ITGA2	15.072	54.1914	13	41	0.394583	129.214	100	100
neXtProt	P26006	Integrin alpha-3 (ITA3_HUMAN)	ITGA3	19.981	53.2826	19	77	0.592677	116.538	100	100
neXtProt	P23229	Integrin alpha-6 (ITA6_HUMAN)	ITGA6	4.60177	82.1239	4	10	0.0746078	126.526	100	100
neXtProt	P06756	Integrin alpha-V (ITAV_HUMAN)	ITGAV	20.0382	73.3779	17	44	0.473387	115.964	100	100
neXtProt	P05556	Integrin beta-1 (ITB1_HUMAN)	ITGB1	34.4612	65.4135	22	93	0.827699	88.357	100	100
neXtProt	P05106	Integrin beta-3 (ITB3_HUMAN)	ITGB3	16.6244	63.4518	11	31	0.395522	87.0004	100	100
neXtProt	P16144	Integrin beta-4 (ITB4_HUMAN)	ITGB4	3.84193	69.8683	5	16	0.068813	202.039	100	100
neXtProt	P18084	Integrin beta-5 (ITB5_HUMAN)	ITGB5	8.51064	81.1014	5	9	0.163562	87.9962	100	100
neXtProt	P19823	Inter-alpha-trypsin inhibitor heavy chain H2 (ITIH2_HUMAN)	ITIH2	4.01691	72.093	4	11	0.0974988	106.397	100	100
neXtProt	P05362	Intercellular adhesion molecule 1 (ICAM1_HUMAN)	ICAM1	4.51128	56.391	2	2	0.0964782	57.789	29.9741	94.9153
neXtProt	P35613-2	Isoform 2 of Basigin (BASI_HUMAN)	BSG	36.0595	65.0558	8	31	0.978319	29.2027	100	100
neXtProt	Q9NQC3-2	Isoform 2 of Reticulon-4 (RTN4_HUMAN)	RTN4	23.5925	43.4316	6	16	0.584893	40.2929	100	100
neXtProt	O00560-2	Isoform 2 of Syntenin-1 (SDCB1_HUMAN)	SDCBP	30.303	66.33	7	22	0.743329	32.2959	100	100
neXtProt	Q13491-3	Isoform 3 of Neuronal membrane glycoprotein M6-b (GPM6B_HUMAN)	GPM6B	9.18033	40.3279	3	6	0.467799	33.5153	100	100
neXtProt	O00560-3	Isoform 3 of Syntenin-1 (SDCB1_HUMAN)	SDCBP	30.137	66.4384	6	18	0.637894	31.7415	100	100
neXtProt	P10909-5	Isoform 5 of Clusterin (CLUS_HUMAN)	CLU	27.8261	81.3043	11	33	0.536175	53.6085	100	100
neXtProt	P14618-2	Isoform M1 of Pyruvate kinase PKM (KPYM_HUMAN)	PKM	59.322	89.4539	32	115	2.28193	58.0249	100	100
neXtProt	P41252	Isoleucine--tRNA ligase, cytoplasmic (SYIC_HUMAN)	IARS	4.75436	74.3265	5	4	0.0832338	144.406	100	100
neXtProt	P35527	Keratin, type I cytoskeletal 9 (K1C9_HUMAN)	KRT9	10.1124	63.7239	4	17	0.19793	62.0268	100	100
neXtProt	P04264	Keratin, type II cytoskeletal 1 (K2C1_HUMAN)	KRT1	26.7081	65.2174	19	64	0.940344	65.999	100	100
neXtProt	P35908	Keratin, type II cytoskeletal 2 epidermal (K22E_HUMAN)	KRT2	25.0391	75.8998	14	28	0.629751	65.3932	100	100
neXtProt	P13647	Keratin, type II cytoskeletal 5 (K2C5_HUMAN)	KRT5	5.42373	68.9831	5	20	0.187482	62.34	100	100
neXtProt	Q08431	Lactadherin (MFGM_HUMAN)	MFGE8	49.8708	93.2817	17	86	1.96635	43.0955	100	100
neXtProt	O15230	Laminin subunit alpha-5 (LAMA5_HUMAN)	LAMA5	2.46279	59.9459	6	11	0.045725	399.479	100	100
neXtProt	P11047	Laminin subunit gamma-1 (LAMC1_HUMAN)	LAMC1	5.22063	63.1448	6	17	0.0867874	177.489	100	100
neXtProt	Q9P2J5	Leucine--tRNA ligase, cytoplasmic (SYLC_HUMAN)	LARS	2.12585	82.9082	2	4	0.0303553	134.379	100	100
neXtProt	P48059	LIM and senescent cell antigen-like-containing domain protein 1 (LIMS1_HUMAN)	LIMS1	4.61538	89.5385	2	6	0.115884	37.2258	100	100
neXtProt	P00338	L-lactate dehydrogenase A chain (LDHA_HUMAN)	LDHA	26.8072	89.4578	7	22	0.496236	36.6654	100	100
neXtProt	P07195	L-lactate dehydrogenase B chain (LDHB_HUMAN)	LDHB	19.4611	84.7305	5	8	0.389495	36.6151	100	100
neXtProt	Q9Y4K0	Lysyl oxidase homolog 2 (LOXL2_HUMAN)	LOXL2	2.84238	63.9535	3	8	0.0978438	86.6683	100	100
neXtProt	Q14764	Major vault protein (MVP_HUMAN)	MVP	39.0817	74.2441	26	74	0.768557	99.2659	100	100
neXtProt	P08582	Melanotransferrin (TRFM_HUMAN)	MELTF	15.8537	70.7317	8	23	0.32763	80.1633	100	100
neXtProt	P26038	Moesin (MOES_HUMAN)	MSN	11.6118	90.1213	7	12	0.17119	67.7778	100	100
neXtProt	P53985	Monocarboxylate transporter 1 (MOT1_HUMAN)	SLC16A1	6	29	2	9	0.132541	53.9089	100	100
neXtProt	P22234	Multifunctional protein ADE2 (PUR6_HUMAN)	PAICS	6.82353	76.7059	2	6	0.0926009	47.0491	100	100
neXtProt	Q96KG7	Multiple epidermal growth factor-like domains protein 10 (MEG10_HUMAN)	MEGF10	2.45614	57.807	2	8	0.055673	122.121	100	100
neXtProt	O95297	Myelin protein zero-like protein 1 (MPZL1_HUMAN)	MPZL1	9.66543	51.6729	2	3	0.185971	29.064	100	100
neXtProt	Q9NZM1	Myoferlin (MYOF_HUMAN)	MYOF	1.89229	83.8428	3	11	0.0281304	234.561	100	100
neXtProt	P60660	Myosin light polypeptide 6 (MYL6_HUMAN)	MYL6	31.1258	82.1192	4	17	0.84785	16.9191	100	100
neXtProt	P35579	Myosin-9 (MYH9_HUMAN)	MYH9	21.7857	96.1735	33	102	0.261588	226.392	100	100
neXtProt	P29966	Myristoylated alanine-rich C-kinase substrate (MARCS_HUMAN)	MARCKS	13.5542	51.8072	3	7	0.279802	31.5359	100	100
neXtProt	P15559	NAD(P)H dehydrogenase [quinone] 1 (NQO1_HUMAN)	NQO1	8.39416	67.8832	2	4	0.149757	30.848	29.0038	94.7368
neXtProt	P48681	Nestin (NEST_HUMAN)	NES	3.8248	68.3529	5	10	0.0792265	177.332	100	100
neXtProt	Q14697	Neutral alpha-glucosidase AB (GANAB_HUMAN)	GANAB	4.87288	66.7373	4	6	0.114445	106.807	100	100
neXtProt	Q15758	Neutral amino acid transporter B(0) (AAAT_HUMAN)	SLC1A5	4.43623	36.414	2	9	0.132541	56.5623	100	100
neXtProt	Q96TA1	Niban-like protein 1 (NIBL1_HUMAN)	FAM129B	2.68097	71.5818	2	2	0.0585012	84.0847	37.9013	99.2308
neXtProt	P14543	Nidogen-1 (NID1_HUMAN)	NID1	2.1652	46.8324	2	4	0.0502111	136.291	100	100
neXtProt	Q15233	Non-POU domain-containing octamer-binding protein (NONO_HUMAN)	NONO	8.28025	76.6454	2	9	0.0680004	54.1973	100	100
neXtProt	P19338	Nucleolin (NUCL_HUMAN)	NCL	5.6338	79.1549	3	5	0.0624678	76.5684	100	100
neXtProt	P06748	Nucleophosmin (NPM_HUMAN)	NPM1	17.3469	78.5714	4	9	0.258925	32.5548	100	100
neXtProt	P55209	Nucleosome assembly protein 1-like 1 (NP1L1_HUMAN)	NAP1L1	7.16113	50.1279	2	10	0.0964782	45.3459	100	100
neXtProt	P62937	Peptidyl-prolyl cis-trans isomerase A (PPIA_HUMAN)	PPIA	27.2727	83.6364	4	8	0.550516	18.0009	100	100
neXtProt	Q92626	Peroxidasin homolog (PXDN_HUMAN)	PXDN	13.9959	73.6308	12	37	0.213154	165.17	100	100
neXtProt	Q06830	Peroxiredoxin-1 (PRDX1_HUMAN)	PRDX1	28.1407	87.4372	6	8	0.823348	22.0963	100	100
neXtProt	P30041	Peroxiredoxin-6 (PRDX6_HUMAN)	PRDX6	16.0714	100	3	7	0.249609	25.0192	100	100
neXtProt	Q9Y285	Phenylalanine--tRNA ligase alpha subunit (SYFA_HUMAN)	FARSA	7.67717	67.5197	3	7	0.12421	57.5275	100	100
neXtProt	P00558	Phosphoglycerate kinase 1 (PGK1_HUMAN)	PGK1	28.777	94.0048	7	26	0.363375	44.5861	100	100
neXtProt	Q9NRY6	Phospholipid scramblase 3 (PLS3_HUMAN)	PLSCR3	19.661	57.9661	3	6	0.318257	31.628	100	100
neXtProt	P23634	Plasma membrane calcium-transporting ATPase 4 (AT2B4_HUMAN)	ATP2B4	8.86382	68.0097	8	22	0.146197	137.833	100	100
neXtProt	P05121	Plasminogen activator inhibitor 1 (PAI1_HUMAN)	SERPINE1	30.3483	72.3881	9	25	0.778279	45.031	100	100
neXtProt	Q15149	Plectin (PLEC_HUMAN)	PLEC	2.71136	91.9727	8	8	0.027096	531.466	100	100
neXtProt	O15031	Plexin-B2 (PLXB2_HUMAN)	PLXNB2	2.50272	73.123	3	5	0.0378367	204.997	100	100
neXtProt	Q15365	Poly(rC)-binding protein 1 (PCBP1_HUMAN)	PCBP1	6.74157	74.4382	2	4	0.165914	37.4739	23.2428	96.1538
neXtProt	Q15366	Poly(rC)-binding protein 2 (PCBP2_HUMAN)	PCBP2	13.9726	70.9589	4	10	0.373824	38.5556	100	100
neXtProt	P11940	Polyadenylate-binding protein 1 (PABP1_HUMAN)	PABPC1	5.03145	74.3711	2	4	0.0616321	70.6259	100	100
neXtProt	P0CG47	Polyubiquitin-B (UBB_HUMAN)	UBB	61.5721	100	5	20	0.403004	25.7458	100	100
neXtProt	P20742	Pregnancy zone protein (PZP_HUMAN)	PZP	2.83401	53.4413	4	23	0.0849213	163.76	100	100
neXtProt	Q6P2Q9	Pre-mRNA-processing-splicing factor 8 (PRP8_HUMAN)	PRPF8	1.19914	80.9422	2	3	0.0158415	273.427	100	100
neXtProt	Q93008	Probable ubiquitin carboxyl-terminal hydrolase FAF-X (USP9X_HUMAN)	USP9X	1.32296	70.8171	3	4	0.0271359	292.094	100	100
neXtProt	P07737	Profilin-1 (PROF1_HUMAN)	PFN1	21.4286	82.1429	2	5	0.333521	15.0446	100	100
neXtProt	Q8WUM4	Programmed cell death 6-interacting protein (PDC6I_HUMAN)	PDCD6IP	14.5161	74.424	10	38	0.284386	95.9631	100	100
neXtProt	Q15185	Prostaglandin E synthase 3 (TEBP_HUMAN)	PTGES3	14.375	79.375	2	6	0.245197	18.6854	100	100
neXtProt	Q9P2B2	Prostaglandin F2 receptor negative regulator (FPRP_HUMAN)	PTGFRN	37.7702	76.3367	33	108	1.284	98.4946	100	100
neXtProt	P07237	Protein disulfide-isomerase (PDIA1_HUMAN)	P4HB	4.72441	82.4803	2	3	0.0771051	57.0807	100	100
neXtProt	Q9NVM1	Protein eva-1 homolog B (EVA1B_HUMAN)	EVA1B	18.1818	56.9697	2	5	0.333521	18.3622	100	100
neXtProt	Q9BZQ8	Protein Niban (NIBAN_HUMAN)	FAM129A	2.80172	55.819	2	4	0.0550081	103.07	100	100
neXtProt	P60903	Protein S100-A10 (S10AA_HUMAN)	S100A10	27.8351	73.1959	2	6	0.389495	11.1955	100	100
neXtProt	P31949	Protein S100-A11 (S10AB_HUMAN)	S100A11	25.7143	70.4762	3	9	0.637894	11.7328	100	100
neXtProt	P06703	Protein S100-A6 (S10A6_HUMAN)	S100A6	27.7778	72.2222	2	2	0.425103	10.1733	100	100
neXtProt	Q9C0H2	Protein tweety homolog 3 (TTYH3_HUMAN)	TTYH3	7.64818	55.0669	4	8	0.321941	57.5079	100	100
neXtProt	P21980	Protein-glutamine gamma-glutamyltransferase 2 (TGM2_HUMAN)	TGM2	4.51237	63.3188	2	5	0.0670113	77.2797	100	100
neXtProt	P00734	Prothrombin (THRB_HUMAN)	F2	10.7717	83.2797	8	30	0.311134	69.9921	100	100
neXtProt	P14618	Pyruvate kinase PKM (KPYM_HUMAN)	PKM	59.6987	89.4539	33	116	2.40611	57.9	100	100
neXtProt	P31150	Rab GDP dissociation inhibitor alpha (GDIA_HUMAN)	GDI1	8.72483	85.2349	3	9	0.148154	50.5501	100	100
neXtProt	P35241	Radixin (RADI_HUMAN)	RDX	11.3208	87.8216	7	11	0.174898	68.5214	100	100
neXtProt	P46940	Ras GTPase-activating-like protein IQGAP1 (IQGA1_HUMAN)	IQGAP1	5.00905	75.86	5	6	0.0552722	189.134	100	100
neXtProt	P63000	Ras-related C3 botulinum toxin substrate 1 (RAC1_HUMAN)	RAC1	17.1875	59.375	3	11	0.318257	21.4362	31.9033	95.3846
neXtProt	P61026	Ras-related protein Rab-10 (RAB10_HUMAN)	RAB10	17	100	3	10	0.249609	22.5266	100	100
neXtProt	P62491	Ras-related protein Rab-11A (RB11A_HUMAN)	RAB11A	20.8333	86.5741	4	8	0.406527	24.3784	100	100
neXtProt	P61106	Ras-related protein Rab-14 (RAB14_HUMAN)	RAB14	12.093	86.0465	2	6	0.221677	23.8819	100	100
neXtProt	P62820	Ras-related protein Rab-1A (RAB1A_HUMAN)	RAB1A	13.1707	100	2	5	0.202264	22.6634	100	100
neXtProt	O00194	Ras-related protein Rab-27B (RB27B_HUMAN)	RAB27B	14.2202	100	3	9	0.304321	24.5922	100	100
neXtProt	P61019	Ras-related protein Rab-2A (RAB2A_HUMAN)	RAB2A	12.7358	87.2642	2	3	0.211528	23.5308	100	100
neXtProt	Q15286	Ras-related protein Rab-35 (RAB35_HUMAN)	RAB35	17.9104	100	3	9	0.249609	23.0108	100	100
neXtProt	P51148	Ras-related protein Rab-5C (RAB5C_HUMAN)	RAB5C	19.4444	87.037	3	6	0.333521	23.4678	100	100
neXtProt	P51149	Ras-related protein Rab-7a (RAB7A_HUMAN)	RAB7A	26.57	100	4	10	0.389495	23.4748	100	100
neXtProt	P61006	Ras-related protein Rab-8A (RAB8A_HUMAN)	RAB8A	17.3913	100	3	8	0.22528	23.6532	100	100
neXtProt	Q92930	Ras-related protein Rab-8B (RAB8B_HUMAN)	RAB8B	23.1884	100	4	10	0.311134	23.5691	36.0511	92.1569
neXtProt	P11233	Ras-related protein Ral-A (RALA_HUMAN)	RALA	16.9903	87.8641	3	5	0.211528	23.552	100	100
neXtProt	P61224	Ras-related protein Rap-1b (RAP1B_HUMAN)	RAP1B	41.3043	85.8696	7	22	0.905461	20.8116	100	100
neXtProt	P63244	Receptor of activated protein C kinase 1 (RACK1_HUMAN)	RACK1	36.2776	73.817	9	21	0.951293	35.0546	100	100
neXtProt	Q15262	Receptor-type tyrosine-protein phosphatase kappa (PTPRK_HUMAN)	PTPRK	1.66782	67.0605	2	2	0.0366329	161.998	100	100
neXtProt	Q15019	Septin-2 (SEPT2_HUMAN)	SEPT2	10.8033	92.7978	3	12	0.148154	41.4613	100	100
neXtProt	O95084	Serine protease 23 (PRS23_HUMAN)	PRSS23	23.2376	77.8068	6	21	0.333521	42.9738	100	100
neXtProt	Q92743	Serine protease HTRA1 (HTRA1_HUMAN)	HTRA1	9.375	59.375	5	13	0.223825	51.2546	100	100
neXtProt	Q07955	Serine/arginine-rich splicing factor 1 (SRSF1_HUMAN)	SRSF1	8.87097	100	2	9	0.0926009	27.7278	100	100
neXtProt	P84103	Serine/arginine-rich splicing factor 3 (SRSF3_HUMAN)	SRSF3	18.2927	100	2	2	0.113042	19.3179	29.5165	94.8276
neXtProt	P30153	Serine/threonine-protein phosphatase 2A 65 kDa regulatory subunit A alpha isoform (2AAA_HUMAN)	PPP2R1A	3.56537	85.5688	2	5	0.0811808	65.2669	38.7247	99.2293
neXtProt	P36873	Serine/threonine-protein phosphatase PP1-gamma catalytic subunit (PP1G_HUMAN)	PPP1CC	10.8359	87.6161	2	7	0.136464	36.9597	100	100
neXtProt	P02768	Serum albumin (ALBU_HUMAN)	ALB	11.6585	95.5665	6	18	0.181107	69.3215	100	100
neXtProt	Q9P0V3	SH3 domain-binding protein 4 (SH3B4_HUMAN)	SH3BP4	7.47664	70.6127	5	8	0.119488	107.428	100	100
neXtProt	P53794	Sodium/myo-inositol cotransporter (SC5A3_HUMAN)	SLC5A3	4.5961	48.468	3	14	0.122018	79.6413	100	100
neXtProt	P05023	Sodium/potassium-transporting ATPase subunit alpha-1 (AT1A1_HUMAN)	ATP1A1	28.5435	61.9746	23	74	0.689362	112.824	100	100
neXtProt	P50993	Sodium/potassium-transporting ATPase subunit alpha-2 (AT1A2_HUMAN)	ATP1A2	14.8039	70.4902	11	33	0.267079	112.193	100	100
neXtProt	P05026	Sodium/potassium-transporting ATPase subunit beta-1 (AT1B1_HUMAN)	ATP1B1	20.462	79.538	5	15	0.315369	35.0389	100	100
neXtProt	P54709	Sodium/potassium-transporting ATPase subunit beta-3 (AT1B3_HUMAN)	ATP1B3	10.3943	73.4767	2	9	0.172102	31.4921	100	100
neXtProt	P11166	Solute carrier family 2, facilitated glucose transporter member 1 (GTR1_HUMAN)	SLC2A1	5.89431	33.1301	4	17	0.28265	54.0485	100	100
neXtProt	P11169	Solute carrier family 2, facilitated glucose transporter member 3 (GTR3_HUMAN)	SLC2A3	4.03226	37.7016	2	7	0.140625	53.8893	100	100
neXtProt	P30626	Sorcin (SORCN_HUMAN)	SRI	26.2626	72.2222	4	5	0.719072	21.6624	78.6067	99.4
neXtProt	Q15393	Splicing factor 3B subunit 3 (SF3B3_HUMAN)	SF3B3	2.71159	64.092	2	2	0.0412233	135.492	100	100
neXtProt	P0DN76	Splicing factor U2AF 35 kDa subunit-like protein (U2AF5_HUMAN)	U2AF1L5	10.4167	89.1667	2	4	0.107757	27.8545	100	100
neXtProt	P78539	Sushi repeat-containing protein SRPX (SRPX_HUMAN)	SRPX	5.38793	88.5776	2	4	0.0811808	51.5381	100	100
neXtProt	O00186	Syntaxin-binding protein 3 (STXB3_HUMAN)	STXBP3	4.39189	84.9662	2	3	0.0550081	67.7208	100	100
neXtProt	Q9Y490	Talin-1 (TLN1_HUMAN)	TLN1	10.8619	72.2157	18	35	0.172102	269.599	100	100
neXtProt	P17987	T-complex protein 1 subunit alpha (TCPA_HUMAN)	TCP1	3.59712	89.0288	2	5	0.0711511	60.3056	60.4429	99.4048
neXtProt	P78371	T-complex protein 1 subunit beta (TCPB_HUMAN)	CCT2	14.3925	94.5794	5	19	0.197085	57.4521	100	100
neXtProt	P50991	T-complex protein 1 subunit delta (TCPD_HUMAN)	CCT4	10.5751	77.9221	4	8	0.157423	57.8878	100	100
neXtProt	P48643	T-complex protein 1 subunit epsilon (TCPE_HUMAN)	CCT5	11.0906	78.9279	4	10	0.149757	59.6328	100	100
neXtProt	Q99832	T-complex protein 1 subunit eta (TCPH_HUMAN)	CCT7	9.2081	89.1344	3	6	0.108603	59.3289	100	100
neXtProt	P49368	T-complex protein 1 subunit gamma (TCPG_HUMAN)	CCT3	13.211	82.3853	6	21	0.221677	60.4953	100	100
neXtProt	P50990	T-complex protein 1 subunit theta (TCPQ_HUMAN)	CCT8	8.57664	88.1387	4	14	0.172102	59.5825	100	100
neXtProt	P40227	T-complex protein 1 subunit zeta (TCPZ_HUMAN)	CCT6A	14.1243	77.0245	5	8	0.178769	57.9876	100	100
neXtProt	P24821	Tenascin (TENA_HUMAN)	TNC	7.72376	67.7419	12	44	0.158323	240.7	100	100
neXtProt	O14817	Tetraspanin-4 (TSN4_HUMAN)	TSPAN4	20.1681	33.1933	2	4	0.389495	26.1002	100	100
neXtProt	O75954	Tetraspanin-9 (TSN9_HUMAN)	TSPAN9	9.20502	46.8619	2	6	0.258925	26.7605	100	100
neXtProt	P07996	Thrombospondin-1 (TSP1_HUMAN)	THBS1	2.5641	73.4188	3	4	0.0642092	129.3	100	100
neXtProt	P04216	Thy-1 membrane glycoprotein (THY1_HUMAN)	THY1	16.1491	62.7329	3	9	0.539927	17.9233	100	100
neXtProt	P00750	Tissue-type plasminogen activator (TPA_HUMAN)	PLAT	3.91459	80.605	2	4	0.0841459	62.8759	100	100
neXtProt	P02786	Transferrin receptor protein 1 (TFR1_HUMAN)	TFRC	14.6053	78.0263	10	24	0.31972	84.8179	100	100
neXtProt	Q15582	Transforming growth factor-beta-induced protein ig-h3 (BGH3_HUMAN)	TGFBI	31.6252	70.4246	17	62	0.763505	74.634	100	100
neXtProt	P61586	Transforming protein RhoA (RHOA_HUMAN)	RHOA	38.8601	84.456	6	17	0.637894	21.7541	100	100
neXtProt	P37802	Transgelin-2 (TAGL2_HUMAN)	TAGLN2	31.6583	100	4	11	0.492496	22.3772	100	100
neXtProt	P55072	Transitional endoplasmic reticulum ATPase (TERA_HUMAN)	VCP	14.5161	80.5211	8	19	0.204504	89.2657	100	100
neXtProt	P29401	Transketolase (TKT_HUMAN)	TKT	11.0754	70.305	5	9	0.187482	67.8347	100	100
neXtProt	P60174	Triosephosphate isomerase (TPIS_HUMAN)	TPI1	13.986	89.8601	3	13	0.249609	30.7717	100	100
neXtProt	Q9BQE3	Tubulin alpha-1C chain (TBA1C_HUMAN)	TUBA1C	48.1069	73.7194	20	92	2.16228	49.8635	100	100
neXtProt	Q13748	Tubulin alpha-3C/D chain (TBA3C_HUMAN)	TUBA3C	39.7778	73.7778	12	48	0.995262	49.9276	100	100
neXtProt	P68366	Tubulin alpha-4A chain (TBA4A_HUMAN)	TUBA4A	53.7946	73.6607	22	89	2.54813	49.8924	100	100
neXtProt	P07437	Tubulin beta chain (TBB5_HUMAN)	TUBB	65.7658	54.5045	30	138	5.46861	49.639	100	100
neXtProt	Q9H4B7	Tubulin beta-1 chain (TBB1_HUMAN)	TUBB1	17.9601	70.2882	9	33	0.701254	50.2946	100	100
neXtProt	Q13885	Tubulin beta-2A chain (TBB2A_HUMAN)	TUBB2A	56.6292	54.382	26	113	4.04316	49.875	100	100
neXtProt	Q9BVA1	Tubulin beta-2B chain (TBB2B_HUMAN)	TUBB2B	56.6292	54.382	26	111	4.04316	49.9209	100	100
neXtProt	Q13509	Tubulin beta-3 chain (TBB3_HUMAN)	TUBB3	39.7778	53.7778	20	82	2.47169	50.4003	100	100
neXtProt	P04350	Tubulin beta-4A chain (TBB4A_HUMAN)	TUBB4A	47.973	54.5045	21	106	2.83119	49.5539	100	100
neXtProt	P68371	Tubulin beta-4B chain (TBB4B_HUMAN)	TUBB4B	59.3258	54.382	27	131	4.36698	49.799	100	100
neXtProt	Q9BUF5	Tubulin beta-6 chain (TBB6_HUMAN)	TUBB6	31.6143	54.2601	14	51	1.44844	49.825	100	100
neXtProt	Q03169	Tumor necrosis factor alpha-induced protein 2 (TNAP2_HUMAN)	TNFAIP2	4.89297	83.4862	2	3	0.0651169	72.6161	100	100
neXtProt	O75643	U5 small nuclear ribonucleoprotein 200 kDa helicase (U520_HUMAN)	SNRNP200	2.34082	78.2772	3	3	0.0281304	244.353	100	100
neXtProt	P22314	Ubiquitin-like modifier-activating enzyme 1 (UBA1_HUMAN)	UBA1	12.4764	73.4405	8	26	0.206793	117.774	100	100
neXtProt	O60701	UDP-glucose 6-dehydrogenase (UGDH_HUMAN)	UGDH	9.91903	83.1984	4	7	0.165914	54.9892	100	100
neXtProt	O00159	Unconventional myosin-Ic (MYO1C_HUMAN)	MYO1C	11.9473	90.2164	8	19	0.131596	121.606	100	100
neXtProt	Q96QK1	Vacuolar protein sorting-associated protein 35 (VPS35_HUMAN)	VPS35	3.89447	76.2563	2	2	0.0531056	91.6489	100	100
neXtProt	P26640	Valine--tRNA ligase (SYVC_HUMAN)	VARS	10.0475	70.0158	9	20	0.16203	140.387	100	100
neXtProt	P08670	Vimentin (VIME_HUMAN)	VIM	37.9828	92.7039	17	54	0.861407	53.6191	100	100
neXtProt	P18206	Vinculin (VINC_HUMAN)	VCL	2.99824	87.037	3	3	0.0498488	123.722	44.349	99.2203
neXtProt	P04004	Vitronectin (VTNC_HUMAN)	VTN	10.4603	64.0167	3	6	0.158323	54.2712	100	100
neXtProt	P54289	Voltage-dependent calcium channel subunit alpha-2/delta-1 (CA2D1_HUMAN)	CACNA2D1	4.17044	70.7162	3	7	0.0660505	124.49	100	100
neXtProt	O75083	WD repeat-containing protein 1 (WDR1_HUMAN)	WDR1	5.77558	71.2871	2	2	0.0841459	66.1519	100	100
neXtProt	P13010	X-ray repair cross-complementing protein 5 (XRCC5_HUMAN)	XRCC5	4.64481	76.6393	3	5	0.0797752	82.6523	68.9444	99.4012
neXtProt	Q15043	Zinc transporter ZIP14 (S39AE_HUMAN)	SLC39A14	8.13008	43.2927	2	5	0.185971	54.1772	100	100

## Sheet: Glia-L
DB	Accession	Description	Gene Name	Sequence Coverage (%)	Observable Coverage (%)	#Validated Peptides	#Validated Spectra	emPAI	NSAF	Mw (x1000)	Score	Confidence
neXtProt	P12111	Collagen alpha-3(VI) chain (CO6A3_HUMAN)	COL6A3	32.1687	74.7246	80	340	0.791284	0.00791082	343.457	100	100
neXtProt	P15144	Aminopeptidase N (AMPN_HUMAN)	ANPEP	45.605	63.1851	51	183	3.26216	0.0279575	109.471	100	100
neXtProt	P02751	Fibronectin (FINC_HUMAN)	FN1	26.5717	59.0528	50	195	0.902522	0.00914063	262.46	100	100
neXtProt	Q00610	Clathrin heavy chain 1 (CLH1_HUMAN)	CLTC	40.0597	75.9403	46	184	0.857829	0.0161012	191.493	100	100
neXtProt	Q14204	Cytoplasmic dynein 1 heavy chain 1 (DYHC1_HUMAN)	DYNC1H1	11.4722	85.5575	39	112	0.171938	0.00212477	532.072	100	100
neXtProt	P21333	Filamin-A (FLNA_HUMAN)	FLNA	19.6827	72.1572	38	137	0.437727	0.00784914	280.564	100	100
neXtProt	P07355	Annexin A2 (ANXA2_HUMAN)	ANXA2	75.8112	100	37	172	3.99015	0.0767873	38.5798	100	100
neXtProt	P12111-3	Isoform 3 of Collagen alpha-3(VI) chain (CO6A3_HUMAN)	COL6A3	41.6023	77.5097	35	171	1.3569	0.00981615	113.155	100	100
neXtProt	P63261	Actin, cytoplasmic 2 (ACTG_HUMAN)	ACTG1	73.0667	76.8	33	162	6.79636	0.0385776	41.7658	100	100
neXtProt	P60709	Actin, cytoplasmic 1 (ACTB_HUMAN)	ACTB	73.0667	76.8	33	161	6.79636	0.0305776	41.7097	100	100
neXtProt	P14618-2	Isoform M1 of Pyruvate kinase PKM (KPYM_HUMAN)	PKM	51.7891	89.4539	33	116	2.40611	0.0175763	58.0249	100	100
neXtProt	P14618	Pyruvate kinase PKM (KPYM_HUMAN)	PKM	54.6139	89.4539	33	138	2.40611	0.0242184	57.9	100	100
neXtProt	P05023	Sodium/potassium-transporting ATPase subunit alpha-1 (AT1A1_HUMAN)	ATP1A1	33.7243	61.9746	33	109	1.12194	0.00640519	112.824	100	100
neXtProt	P26038	Moesin (MOES_HUMAN)	MSN	54.0728	90.1213	32	112	1.05933	0.0310052	67.7778	100	100
neXtProt	P35579	Myosin-9 (MYH9_HUMAN)	MYH9	20.9184	96.1735	32	104	0.252735	0.00836808	226.392	100	100
neXtProt	P05556	Integrin beta-1 (ITB1_HUMAN)	ITGB1	36.3409	65.4135	31	186	1.33909	0.0256444	88.357	100	100
neXtProt	P08670	Vimentin (VIME_HUMAN)	VIM	58.5837	92.7039	29	109	1.88614	0.0342756	53.6191	100	100
neXtProt	P26006	Integrin alpha-3 (ITA3_HUMAN)	ITGA3	24.0723	53.2826	29	95	1.03475	0.0210212	116.538	100	100
neXtProt	Q14764	Major vault protein (MVP_HUMAN)	MVP	40.9854	74.2441	29	132	0.88882	0.0351664	99.2659	100	100
neXtProt	O00159	Unconventional myosin-Ic (MYO1C_HUMAN)	MYO1C	31.4205	90.2164	28	88	0.541415	0.0135381	121.606	100	100
neXtProt	P08133	Annexin A6 (ANXA6_HUMAN)	ANXA6	41.3076	91.679	27	93	0.995262	0.021244	75.8256	100	100
neXtProt	O43854	EGF-like repeat and discoidin I-like domain-containing protein 3 (EDIL3_HUMAN)	EDIL3	50.2083	84.5833	25	96	2.02531	0.0305249	53.73	100	100
neXtProt	P04083	Annexin A1 (ANXA1_HUMAN)	ANXA1	69.9422	100	24	93	2.01995	0.050467	38.69	100	100
neXtProt	P17301	Integrin alpha-2 (ITA2_HUMAN)	ITGA2	22.7773	54.1914	24	110	0.84785	0.0219769	129.214	100	100
neXtProt	P46940	Ras GTPase-activating-like protein IQGAP1 (IQGA1_HUMAN)	IQGAP1	20.8208	75.86	24	69	0.294642	0.00971183	189.134	100	100
neXtProt	Q9Y490	Talin-1 (TLN1_HUMAN)	TLN1	14.2464	72.2157	24	80	0.235817	0.00580006	269.599	100	100
neXtProt	P21589	5'-nucleotidase (5NTD_HUMAN)	NT5E	54.5296	80.1394	23	94	1.49202	0.0264981	63.3275	100	100
neXtProt	Q9P2B2	Prostaglandin F2 receptor negative regulator (FPRP_HUMAN)	PTGFRN	29.4653	76.3367	23	76	0.778279	0.0186025	98.4946	100	100
neXtProt	P08758	Annexin A5 (ANXA5_HUMAN)	ANXA5	70.3125	84.375	21	71	2.25233	0.0513303	35.9144	100	100
neXtProt	P06733	Alpha-enolase (ENOA_HUMAN)	ENO1	58.0645	93.0876	21	93	1.4089	0.0379317	47.1393	100	100
neXtProt	P11142	Heat shock cognate 71 kDa protein (HSP7C_HUMAN)	HSPA8	36.2229	80.9598	21	61	0.803423	0.00988601	70.8542	100	100
neXtProt	P13639	Elongation factor 2 (EF2_HUMAN)	EEF2	32.8671	77.6224	21	92	0.584893	0.0251786	95.2769	100	100
neXtProt	P49327	Fatty acid synthase (FAS_HUMAN)	FASN	11.3899	68.0207	21	55	0.256194	0.00516475	273.254	100	100
neXtProt	P07437	Tubulin beta chain (TBB5_HUMAN)	TUBB	58.5586	54.5045	19	97	2.26222	0.0405069	49.639	100	100
neXtProt	Q8WUM4	Programmed cell death 6-interacting protein (PDC6I_HUMAN)	PDCD6IP	26.6129	74.424	19	43	0.608873	0.00948528	95.9631	100	100
neXtProt	P04406	Glyceraldehyde-3-phosphate dehydrogenase (G3P_HUMAN)	GAPDH	58.5075	80.2985	18	76	2.16228	0.0502586	36.0304	100	100
neXtProt	P62736	Actin, aortic smooth muscle (ACTA_HUMAN)	ACTA2	30.7692	76.9231	18	65	2.0654	0.0103406	41.9818	100	100
neXtProt	P08238	Heat shock protein HSP 90-beta (HS90B_HUMAN)	HSP90AB1	29.6961	82.4586	18	64	0.478466	0.019532	83.2121	100	100
neXtProt	O43795	Unconventional myosin-Ib (MYO1B_HUMAN)	MYO1B	19.9824	88.3803	18	70	0.258925	0.0145448	131.902	100	100
neXtProt	P06756	Integrin alpha-V (ITAV_HUMAN)	ITGAV	21.374	73.3779	17	82	0.473387	0.0197835	115.964	100	100
neXtProt	P12109	Collagen alpha-1(VI) chain (CO6A1_HUMAN)	COL6A1	23.7354	78.9883	17	51	0.432067	0.0143818	108.462	100	100
neXtProt	P13611	Versican core protein (CSPG2_HUMAN)	VCAN	6.41932	50.3239	17	69	0.186413	0.00505528	372.59	100	100
neXtProt	P13611	Versican core protein (CSPG2_HUMAN)	VCAN	6.41932	50.3239	17	65	0.186413	0.00308581	372.59	100	100
neXtProt	P68371	Tubulin beta-4B chain (TBB4B_HUMAN)	TUBB4B	48.3146	54.382	16	84	1.70665	0.0334112	49.799	100	100
neXtProt	Q08380	Galectin-3-binding protein (LG3BP_HUMAN)	LGALS3BP	38.1197	66.1538	16	59	1.18991	0.0235804	65.2893	100	100
neXtProt	Q9H4M9	EH domain-containing protein 1 (EHD1_HUMAN)	EHD1	36.5169	77.1536	16	61	0.705627	0.0321617	60.5887	100	100
neXtProt	P04899	Guanine nucleotide-binding protein G(i) subunit alpha-2 (GNAI2_HUMAN)	GNAI2	53.2394	90.9859	15	60	1.11879	0.0270258	40.4251	100	100
neXtProt	P08195	4F2 cell-surface antigen heavy chain (4F2_HUMAN)	SLC3A2	31.5873	73.6508	15	52	0.895736	0.0235298	67.9517	100	100
neXtProt	P11413	Glucose-6-phosphate 1-dehydrogenase (G6PD_HUMAN)	G6PD	34.3689	83.8835	15	42	0.795714	0.0160649	59.219	100	100
neXtProt	O14786	Neuropilin-1 (NRP1_HUMAN)	NRP1	22.1018	65.2221	15	45	0.480657	0.0128499	103.069	100	100
neXtProt	O43707	Alpha-actinin-4 (ACTN4_HUMAN)	ACTN4	20.5269	85.73	15	44	0.393897	0.0121156	104.788	100	100
neXtProt	P50993	Sodium/potassium-transporting ATPase subunit alpha-2 (AT1A2_HUMAN)	ATP1A2	16.6667	70.4902	15	50	0.380978	0.00803872	112.193	100	100
neXtProt	P62879	Guanine nucleotide-binding protein G(I)/G(S)/G(T) subunit beta-2 (GBB2_HUMAN)	GNB2	49.7059	67.6471	14	57	1.65609	0.0460453	37.3071	100	100
neXtProt	P68366	Tubulin alpha-4A chain (TBA4A_HUMAN)	TUBA4A	39.5089	73.6607	14	64	1.23872	0.0445465	49.8924	100	100
neXtProt	Q9BQE3	Tubulin alpha-1C chain (TBA1C_HUMAN)	TUBA1C	39.6437	73.7194	14	54	1.23872	0.0205926	49.8635	100	100
neXtProt	P02786	Transferrin receptor protein 1 (TFR1_HUMAN)	TFRC	22.6316	78.0263	14	42	0.474602	0.0208981	84.8179	100	100
neXtProt	P55072	Transitional endoplasmic reticulum ATPase (TERA_HUMAN)	VCP	22.2084	80.5211	14	43	0.384886	0.0181585	89.2657	100	100
neXtProt	P07900	Heat shock protein HSP 90-alpha (HS90A_HUMAN)	HSP90AA1	25.1366	81.9672	14	62	0.344127	0.0285034	84.6067	100	100
neXtProt	P12110	Collagen alpha-2(VI) chain (CO6A2_HUMAN)	COL6A2	18.3513	73.5034	14	45	0.314147	0.0145123	108.512	100	100
neXtProt	P35221	Catenin alpha-1 (CTNA1_HUMAN)	CTNNA1	23.5099	80.3532	14	50	0.308177	0.0142407	100.009	100	100
neXtProt	P04350	Tubulin beta-4A chain (TBB4A_HUMAN)	TUBB4A	43.4685	54.5045	13	67	1.29674	0.0201015	49.5539	100	100
neXtProt	P00558	Phosphoglycerate kinase 1 (PGK1_HUMAN)	PGK1	39.3285	94.0048	13	49	0.778279	0.0290324	44.5861	100	100
neXtProt	Q15582	Transforming growth factor-beta-induced protein ig-h3 (BGH3_HUMAN)	TGFBI	24.1581	70.4246	13	38	0.543142	0.0269855	74.634	100	100
neXtProt	P27487	Dipeptidyl peptidase 4 (DPP4_HUMAN)	DPP4	21.5405	68.2768	13	44	0.533608	0.0185398	88.2225	100	100
neXtProt	P08648	Integrin alpha-5 (ITA5_HUMAN)	ITGA5	18.3985	55.6721	13	59	0.467799	0.0206306	114.465	100	100
neXtProt	P29317	Ephrin type-A receptor 2 (EPHA2_HUMAN)	EPHA2	16.0861	72.0287	13	28	0.361509	0.00666841	108.197	100	100
neXtProt	P62873	Guanine nucleotide-binding protein G(I)/G(S)/G(T) subunit beta-1 (GBB1_HUMAN)	GNB1	36.1765	67.6471	12	59	1.31013	0.0567834	37.353	100	100
neXtProt	P08754	Guanine nucleotide-binding protein G(k) subunit alpha (GNAI3_HUMAN)	GNAI3	38.4181	81.9209	12	66	0.757511	0.0420248	40.5063	100	100
neXtProt	P50995	Annexin A11 (ANX11_HUMAN)	ANXA11	19.0099	62.3762	12	31	0.701254	0.0278314	54.3551	100	100
neXtProt	P16070	CD44 antigen (CD44_HUMAN)	CD44	13.8814	52.5606	12	94	0.668101	0.0304565	81.4874	100	100
neXtProt	P53396	ATP-citrate synthase (ACLY_HUMAN)	ACLY	12.4432	77.6567	12	40	0.279802	0.0118695	120.762	100	100
neXtProt	O60716	Catenin delta-1 (CTND1_HUMAN)	CTNND1	16.9421	83.2645	12	48	0.251875	0.0157025	108.103	100	100
neXtProt	Q6YHK3	CD109 antigen (CD109_HUMAN)	CD109	12.1799	64.7751	12	36	0.249609	0.0108164	161.587	100	100
neXtProt	P23634	Plasma membrane calcium-transporting ATPase 4 (AT2B4_HUMAN)	ATP2B4	14.2627	68.0097	12	51	0.227125	0.0153982	137.833	100	100
neXtProt	P26022	Pentraxin-related protein PTX3 (PTX3_HUMAN)	PTX3	30.4462	72.4409	11	47	1.2638	0.0548831	41.9488	100	100
neXtProt	Q04828	Aldo-keto reductase family 1 member C1 (AK1C1_HUMAN)	AKR1C1	38.6997	91.6409	11	23	0.914482	0.0348113	36.765	100	100
neXtProt	P04075	Fructose-bisphosphate aldolase A (ALDOA_HUMAN)	ALDOA	31.5934	76.6484	11	38	0.914482	0.029037	39.3953	100	100
neXtProt	P63092	Guanine nucleotide-binding protein G(s) subunit alpha isoforms short (GNAS2_HUMAN)	GNAS	34.5178	86.802	11	40	0.584893	0.0135593	45.6359	100	100
neXtProt	Q16658	Fascin (FSCN1_HUMAN)	FSCN1	31.2373	94.1176	11	29	0.536175	0.0135589	54.4961	100	100
neXtProt	P11216	Glycogen phosphorylase, brain form (PYGB_HUMAN)	PYGB	19.573	87.6631	11	30	0.264305	0.00798949	96.6345	100	100
neXtProt	P20020	Plasma membrane calcium-transporting ATPase 1 (AT2B1_HUMAN)	ATP2B1	11.2083	68.6804	11	40	0.20471	0.0068024	138.668	100	100
neXtProt	O00560-2	Isoform 2 of Syntenin-1 (SDCB1_HUMAN)	SDCBP	51.8519	66.33	10	38	1.21222	0.0403162	32.2959	100	100
neXtProt	P27348	14-3-3 protein theta (1433T_HUMAN)	YWHAQ	40	89.3878	10	36	1.10175	0.0478604	27.7468	100	100
neXtProt	P00338	L-lactate dehydrogenase A chain (LDHA_HUMAN)	LDHA	32.5301	89.4578	10	34	0.778279	0.0231481	36.6654	100	100
neXtProt	P68104	Elongation factor 1-alpha 1 (EF1A1_HUMAN)	EEF1A1	27.4892	65.8009	10	36	0.467799	0.0187089	50.1091	100	100
neXtProt	P54289	Voltage-dependent calcium channel subunit alpha-2/delta-1 (CA2D1_HUMAN)	CACNA2D1	10.9701	70.7162	10	26	0.237635	0.00676168	124.49	100	100
neXtProt	Q9NZM1	Myoferlin (MYOF_HUMAN)	MYOF	5.82242	83.8428	10	36	0.0968839	0.00486138	234.561	100	100
neXtProt	O00560-3	Isoform 3 of Syntenin-1 (SDCB1_HUMAN)	SDCBP	52.0548	66.4384	9	32	1.09618	0.0283847	31.7415	100	100
neXtProt	P51149	Ras-related protein Rab-7a (RAB7A_HUMAN)	RAB7A	56.5217	100	9	32	1.09618	0.0451058	23.4748	100	100
neXtProt	P80723	Brain acid soluble protein 1 (BASP1_HUMAN)	BASP1	66.5198	87.6652	9	40	0.995262	0.0678694	22.68	100	100
neXtProt	P61981	14-3-3 protein gamma (1433G_HUMAN)	YWHAG	48.9879	89.4737	9	30	0.951293	0.047219	28.2849	100	100
neXtProt	P60174	Triosephosphate isomerase (TPIS_HUMAN)	TPI1	39.1608	89.8601	9	35	0.951293	0.02336	30.7717	100	100
neXtProt	Q08431	Lactadherin (MFGM_HUMAN)	MFGE8	29.9742	93.2817	9	33	0.778279	0.0250969	43.0955	100	100
neXtProt	P01892	HLA class I histocompatibility antigen, A-2 alpha chain (1A02_HUMAN)	HLA-A	33.9726	90.137	9	58	0.725211	0.024252	40.8962	100	100
neXtProt	Q13748	Tubulin alpha-3C/D chain (TBA3C_HUMAN)	TUBA3C	30.4444	73.7778	9	44	0.678804	0.0344127	49.9276	100	100
neXtProt	P17813	Endoglin (EGLN_HUMAN)	ENG	16.4134	44.6809	9	28	0.584893	0.0291071	70.5331	100	100
neXtProt	P52209	6-phosphogluconate dehydrogenase, decarboxylating (6PGD_HUMAN)	PGD	20.911	80.1242	9	34	0.467799	0.0297167	53.106	100	100
neXtProt	P21980	Protein-glutamine gamma-glutamyltransferase 2 (TGM2_HUMAN)	TGM2	18.7773	63.3188	9	37	0.338938	0.0214674	77.2797	100	100
neXtProt	P18084	Integrin beta-5 (ITB5_HUMAN)	ITGB5	16.02	81.1014	9	31	0.313473	0.0150217	87.9962	100	100
neXtProt	P0DMV8	Heat shock 70 kDa protein 1A (HS71A_HUMAN)	HSPA1A	17.6287	77.6911	9	36	0.29155	0.0102413	70.009	100	100
neXtProt	Q9H5V8	CUB domain-containing protein 1 (CDCP1_HUMAN)	CDCP1	10.4067	69.378	9	34	0.287526	0.0147368	92.8724	100	100
neXtProt	Q7L576	Cytoplasmic FMR1-interacting protein 1 (CYFP1_HUMAN)	CYFIP1	8.77893	76.6959	9	23	0.152508	0.00818847	145.089	100	100
neXtProt	Q14315	Filamin-C (FLNC_HUMAN)	FLNC	4	78.4587	9	29	0.0829674	0.00382253	290.841	100	100
neXtProt	P60953	Cell division control protein 42 homolog (CDC42_HUMAN)	CDC42	52.8796	64.9215	8	33	1.31013	0.0721961	21.245	100	100
neXtProt	P61224	Ras-related protein Rap-1b (RAP1B_HUMAN)	RAP1B	38.587	85.8696	8	37	1.0893	0.0392577	20.8116	100	100
neXtProt	P08134	Rho-related GTP-binding protein RhoC (RHOC_HUMAN)	RHOC	45.5959	84.456	8	40	0.84785	0.0483469	21.9923	100	100
neXtProt	Q9HAV0	Guanine nucleotide-binding protein subunit beta-4 (GBB4_HUMAN)	GNB4	26.7647	67.6471	8	34	0.778279	0.0419789	37.543	100	100
neXtProt	P07195	L-lactate dehydrogenase B chain (LDHB_HUMAN)	LDHB	29.0419	84.7305	8	25	0.692667	0.0202125	36.6151	100	100
neXtProt	Q9BUF5	Tubulin beta-6 chain (TBB6_HUMAN)	TUBB6	20.6278	54.2601	8	26	0.668101	0.0159339	49.825	100	100
neXtProt	P16189	HLA class I histocompatibility antigen, A-31 alpha chain (1A31_HUMAN)	HLA-A	30.411	83.5616	8	57	0.645191	0.0360433	40.9782	100	100
neXtProt	P63096	Guanine nucleotide-binding protein G(i) subunit alpha-1 (GNAI1_HUMAN)	GNAI1	29.3785	81.9209	8	45	0.456348	0.0177406	40.3352	100	100
neXtProt	P50395	Rab GDP dissociation inhibitor beta (GDIB_HUMAN)	GDI2	22.0225	93.9326	8	28	0.373824	0.0199439	50.6309	100	100
neXtProt	Q14699	Raftlin (RFTN1_HUMAN)	RFTN1	23.1834	65.3979	8	20	0.366448	0.0205583	63.1065	100	100
neXtProt	P09543	2',3'-cyclic-nucleotide 3'-phosphodiesterase (CN37_HUMAN)	CNP	30.1663	94.0618	8	29	0.333521	0.0274205	47.5487	100	100
neXtProt	P13612	Integrin alpha-4 (ITA4_HUMAN)	ITGA4	9.68992	66.6667	8	30	0.204504	0.0123142	114.827	100	100
neXtProt	P19823	Inter-alpha-trypsin inhibitor heavy chain H2 (ITIH2_HUMAN)	ITIH2	7.29387	72.093	8	32	0.204504	0.0165355	106.397	100	100
neXtProt	P12814	Alpha-actinin-1 (ACTN1_HUMAN)	ACTN1	10.3139	86.6592	8	23	0.195831	0.00737806	102.993	100	100
neXtProt	P18206	Vinculin (VINC_HUMAN)	VCL	11.0229	87.037	8	27	0.138513	0.00857699	123.722	100	100
neXtProt	P53621	Coatomer subunit alpha (COPA_HUMAN)	COPA	8.00654	83.4967	8	13	0.136464	0.00386689	138.258	100	100
neXtProt	P30626	Sorcin (SORCN_HUMAN)	SRI	37.3737	72.2222	7	29	1.58086	0.0647519	21.6624	100	100
neXtProt	P35613-2	Isoform 2 of Basigin (BASI_HUMAN)	BSG	32.342	65.0558	7	38	0.8166	0.0616819	29.2027	100	100
neXtProt	P61586	Transforming protein RhoA (RHOA_HUMAN)	RHOA	39.3782	84.456	7	34	0.778279	0.0376371	21.7541	100	100
neXtProt	P63104	14-3-3 protein zeta/delta (1433Z_HUMAN)	YWHAZ	31.4286	100	7	46	0.654817	0.0720894	27.7277	100	100
neXtProt	P01116-2	Isoform 2B of GTPase KRas (RASK_HUMAN)	KRAS	44.6809	72.8723	7	24	0.654817	0.03253	21.4109	100	100
neXtProt	P13489	Ribonuclease inhibitor (RINI_HUMAN)	RNH1	22.7766	86.7679	7	22	0.511775	0.0162606	49.9411	100	100
neXtProt	P20073	Annexin A7 (ANXA7_HUMAN)	ANXA7	13.5246	55.9426	7	18	0.496236	0.0274762	52.7058	100	100
neXtProt	P09525	Annexin A4 (ANXA4_HUMAN)	ANXA4	21.9436	91.5361	7	24	0.409082	0.0330436	35.8601	100	100
neXtProt	P60842	Eukaryotic initiation factor 4A-I (IF4A1_HUMAN)	EIF4A1	22.4138	91.3793	7	22	0.389495	0.0158131	46.1246	100	100
neXtProt	P29992	Guanine nucleotide-binding protein subunit alpha-11 (GNA11_HUMAN)	GNA11	23.1198	91.0864	7	27	0.380384	0.0309342	42.0965	100	100
neXtProt	P31150	Rab GDP dissociation inhibitor alpha (GDIA_HUMAN)	GDI1	19.0157	85.2349	7	34	0.380384	0.0372958	50.5501	100	100
neXtProt	P05362	Intercellular adhesion molecule 1 (ICAM1_HUMAN)	ICAM1	15.4135	56.391	7	30	0.380384	0.0289444	57.789	100	100
neXtProt	P26641	Elongation factor 1-gamma (EF1G_HUMAN)	EEF1G	17.1625	84.4394	7	25	0.355425	0.0238515	50.0871	100	100
neXtProt	Q14344	Guanine nucleotide-binding protein subunit alpha-13 (GNA13_HUMAN)	GNA13	22.5464	92.5729	7	19	0.355425	0.0165972	44.0217	100	100
neXtProt	Q01518	Adenylyl cyclase-associated protein 1 (CAP1_HUMAN)	CAP1	21.4737	80.4211	7	23	0.347813	0.0251966	51.8687	100	100
neXtProt	Q13740	CD166 antigen (CD166_HUMAN)	ALCAM	14.2367	65.3516	7	20	0.302429	0.0130394	65.0611	100	100
neXtProt	P07237	Protein disulfide-isomerase (PDIA1_HUMAN)	P4HB	19.0945	82.4803	7	17	0.29689	0.0103426	57.0807	100	100
neXtProt	Q9NZN4	EH domain-containing protein 2 (EHD2_HUMAN)	EHD2	15.4696	77.9006	7	20	0.26748	0.0108528	61.1227	100	100
neXtProt	P11021	Endoplasmic reticulum chaperone BiP (BIP_HUMAN)	HSPA5	13.1498	85.9327	7	26	0.203538	0.0193654	72.2884	100	100
neXtProt	P15311	Ezrin (EZRI_HUMAN)	EZR	12.9693	87.2014	7	21	0.174898	0.00793557	69.3697	100	100
neXtProt	P00533	Epidermal growth factor receptor (EGFR_HUMAN)	EGFR	8.42975	78.843	7	26	0.14124	0.00677362	134.19	100	100
neXtProt	P01023	Alpha-2-macroglobulin (A2MG_HUMAN)	A2M	4.47761	73.1343	7	36	0.136464	0.0157065	163.188	100	100
neXtProt	O43491	Band 4.1-like protein 2 (E41L2_HUMAN)	EPB41L2	8.95522	80.0995	7	20	0.126813	0.0103711	112.519	100	100
neXtProt	Q9NZM1	Myoferlin (MYOF_HUMAN)	MYOF	4.17273	83.8428	7	24	0.0668723	0.00281006	234.561	100	100
neXtProt	Q6N022	Teneurin-4 (TEN4_HUMAN)	TENM4	3.0697	62.4774	7	13	0.0660505	0.00290785	307.761	100	100
neXtProt	P13987	CD59 glycoprotein (CD59_HUMAN)	CD59	30.4688	70.3125	6	31	2.98107	0.146852	14.1678	100	100
neXtProt	P37802	Transgelin-2 (TAGL2_HUMAN)	TAGLN2	39.196	100	6	16	0.823348	0.0429648	22.3772	100	100
neXtProt	P48509	CD151 antigen (CD151_HUMAN)	CD151	20.5534	38.3399	6	23	0.823348	0.0682222	28.2763	100	100
neXtProt	P01111	GTPase NRas (RASN_HUMAN)	NRAS	31.746	73.0159	6	19	0.823348	0.0124542	21.2155	100	100
neXtProt	P63000	Ras-related C3 botulinum toxin substrate 1 (RAC1_HUMAN)	RAC1	29.6875	59.375	6	25	0.737801	0.0358191	21.4362	100	100
neXtProt	P62826	GTP-binding nuclear protein Ran (RAN_HUMAN)	RAN	31.0185	76.8519	6	20	0.668101	0.0414659	24.4076	100	100
neXtProt	P54709	Sodium/potassium-transporting ATPase subunit beta-3 (AT1B3_HUMAN)	ATP1B3	21.8638	73.4767	6	21	0.610262	0.04	31.4921	100	100
neXtProt	Q9UL25	Ras-related protein Rab-21 (RAB21_HUMAN)	RAB21	23.1111	100	6	18	0.584893	0.0378519	24.3323	100	100
neXtProt	P61026	Ras-related protein Rab-10 (RAB10_HUMAN)	RAB10	28.5	100	6	28	0.561523	0.0271218	22.5266	100	100
neXtProt	P15121	Aldose reductase (ALDR_HUMAN)	AKR1B1	26.5823	79.4304	6	13	0.539927	0.0202847	35.8305	100	100
neXtProt	Q9Y696	Chloride intracellular channel protein 4 (CLIC4_HUMAN)	CLIC4	36.7589	100	6	24	0.539927	0.0474967	28.7537	100	100
neXtProt	P62258	14-3-3 protein epsilon (1433E_HUMAN)	YWHAE	29.8039	100	6	16	0.519911	0.0315033	29.1554	100	100
neXtProt	P61006	Ras-related protein Rab-8A (RAB8A_HUMAN)	RAB8A	28.9855	100	6	28	0.501311	0.0232028	23.6532	100	100
neXtProt	Q15758	Neutral amino acid transporter B(0) (AAAT_HUMAN)	SLC1A5	13.6784	36.414	6	23	0.452654	0.0352097	56.5623	100	100
neXtProt	P62241	40S ribosomal protein S8 (RS8_HUMAN)	RPS8	37.5	100	6	23	0.311134	0.0592147	24.1902	100	100
neXtProt	P03956	Interstitial collagenase (MMP1_HUMAN)	MMP1	15.3518	68.2303	6	23	0.29155	0.0311458	53.9728	100	100
neXtProt	Q92743	Serine protease HTRA1 (HTRA1_HUMAN)	HTRA1	11.25	59.375	6	15	0.274275	0.01875	51.2546	100	100
neXtProt	Q16555	Dihydropyrimidinase-related protein 2 (DPYL2_HUMAN)	DPYSL2	18.007	82.3427	6	25	0.268961	0.0243281	62.2546	100	100
neXtProt	P78371	T-complex protein 1 subunit beta (TCPB_HUMAN)	CCT2	16.4486	94.5794	6	22	0.240938	0.0183801	57.4521	100	100
neXtProt	P48643	T-complex protein 1 subunit epsilon (TCPE_HUMAN)	CCT5	13.8632	78.9279	6	15	0.232847	0.0123537	59.6328	100	100
neXtProt	Q02878	60S ribosomal protein L6 (RL6_HUMAN)	RPL6	24.3056	100	6	12	0.22528	0.0136574	32.7076	100	100
neXtProt	P49368	T-complex protein 1 subunit gamma (TCPG_HUMAN)	CCT3	11.9266	82.3853	6	18	0.221677	0.0135852	60.4953	100	100
neXtProt	Q14974	Importin subunit beta-1 (IMB1_HUMAN)	KPNB1	10.7306	59.1324	6	11	0.221677	0.00883501	97.108	100	100
neXtProt	O15484	Calpain-5 (CAN5_HUMAN)	CAPN5	11.5625	83.9062	6	11	0.191103	0.00890751	73.1227	100	100
neXtProt	Q13200	26S proteasome non-ATPase regulatory subunit 2 (PSMD2_HUMAN)	PSMD2	10.5727	79.0749	6	13	0.169989	0.00752488	100.136	100	100
neXtProt	P35241	Radixin (RADI_HUMAN)	RDX	10.1201	87.8216	6	24	0.148154	0.0123606	68.5214	100	100
neXtProt	P56199	Integrin alpha-1 (ITA1_HUMAN)	ITGA1	5.34351	57.0823	6	13	0.130049	0.00590112	130.765	100	100
neXtProt	P14625	Endoplasmin (ENPL_HUMAN)	HSP90B1	9.46451	88.0448	6	20	0.128838	0.00985883	92.4113	100	100
neXtProt	Q86VP6	Cullin-associated NEDD8-dissociated protein 1 (CAND1_HUMAN)	CAND1	6.82927	71.7073	6	25	0.116863	0.0111915	136.289	100	100
neXtProt	P33176	Kinesin-1 heavy chain (KINH_HUMAN)	KIF5B	8.6189	97.1963	6	16	0.0985411	0.00630841	109.617	100	100
neXtProt	P60033	CD81 antigen (CD81_HUMAN)	CD81	27.5424	42.7966	5	22	1.27585	0.0698718	25.7921	100	100
neXtProt	P0DP23	Calmodulin-1 (CALM1_HUMAN)	CALM1	39.5973	75.1678	5	18	1.27585	0.0520833	16.8268	100	100
neXtProt	P84095	Rho-related GTP-binding protein RhoG (RHOG_HUMAN)	RHOG	38.2199	86.3874	5	20	0.687612	0.0338569	21.2949	100	100
neXtProt	P21926	CD9 antigen (CD9_HUMAN)	CD9	25.4386	33.3333	5	30	0.687612	0.100855	25.399	100	100
neXtProt	Q15907	Ras-related protein Rab-11B (RB11B_HUMAN)	RAB11B	29.8165	87.6147	5	12	0.53174	0.024159	24.4735	100	100
neXtProt	O43570	Carbonic anhydrase 12 (CAH12_HUMAN)	CA12	17.2316	53.9548	5	14	0.487352	0.0337139	39.426	100	100
neXtProt	Q9NQC3-2	Isoform 2 of Reticulon-4 (RTN4_HUMAN)	RTN4	13.1367	43.4316	5	12	0.467799	0.0299039	40.2929	100	100
neXtProt	P63244	Receptor of activated protein C kinase 1 (RACK1_HUMAN)	RACK1	20.1893	73.817	5	13	0.449741	0.0198212	35.0546	100	100
neXtProt	Q9C0H2	Protein tweety homolog 3 (TTYH3_HUMAN)	TTYH3	12.4283	55.0669	5	13	0.417474	0.0170139	57.5079	100	100
neXtProt	P0CG47	Polyubiquitin-B (UBB_HUMAN)	UBB	61.5721	100	5	36	0.403004	0.0249636	25.7458	100	100
neXtProt	Q92930	Ras-related protein Rab-8B (RAB8B_HUMAN)	RAB8B	22.2222	100	5	24	0.403004	0.0136976	23.5691	100	100
neXtProt	P16152	Carbonyl reductase [NADPH] 1 (CBR1_HUMAN)	CBR1	23.4657	89.1697	5	8	0.389495	0.0162799	30.3559	100	100
neXtProt	P36873	Serine/threonine-protein phosphatase PP1-gamma catalytic subunit (PP1G_HUMAN)	PPP1CC	22.6006	87.6161	5	15	0.376857	0.0103755	36.9597	100	100
neXtProt	P11233	Ras-related protein Ral-A (RALA_HUMAN)	RALA	29.6117	87.8641	5	11	0.376857	0.0269071	23.552	100	100
neXtProt	P61158	Actin-related protein 3 (ARP3_HUMAN)	ACTR3	11.4833	76.0766	5	11	0.29155	0.0158525	47.341	100	100
neXtProt	Q07020	60S ribosomal protein L18 (RL18_HUMAN)	RPL18	24.4681	100	5	16	0.271062	0.0298759	21.6211	100	100
neXtProt	P50148	Guanine nucleotide-binding protein G(q) subunit alpha (GNAQ_HUMAN)	GNAQ	20.0557	91.0864	5	16	0.258925	0.0237003	42.1153	100	100
neXtProt	P61247	40S ribosomal protein S3a (RS3A_HUMAN)	RPS3A	18.9394	100	5	12	0.247825	0.0188763	29.9257	100	100
neXtProt	O75131	Copine-3 (CPNE3_HUMAN)	CPNE3	16.5736	67.5978	5	13	0.242624	0.0158163	60.0921	100	100
neXtProt	Q969P0	Immunoglobulin superfamily member 8 (IGSF8_HUMAN)	IGSF8	11.9086	61.8271	5	18	0.237635	0.0208539	64.9935	100	100
neXtProt	O75083	WD repeat-containing protein 1 (WDR1_HUMAN)	WDR1	11.2211	71.2871	5	20	0.223825	0.0195062	66.1519	100	100
neXtProt	P50990	T-complex protein 1 subunit theta (TCPQ_HUMAN)	CCT8	11.6788	88.1387	5	13	0.21957	0.00821553	59.5825	100	100
neXtProt	P30153	Serine/threonine-protein phosphatase 2A 65 kDa regulatory subunit A alpha isoform (2AAA_HUMAN)	PPP2R1A	12.5637	85.5688	5	15	0.215474	0.0133668	65.2669	100	100
neXtProt	P06744	Glucose-6-phosphate isomerase (G6PI_HUMAN)	GPI	11.828	71.8638	5	20	0.207723	0.0223195	63.1072	100	100
neXtProt	P50991	T-complex protein 1 subunit delta (TCPD_HUMAN)	CCT4	13.5436	77.9221	5	14	0.200508	0.0107591	57.8878	100	100
neXtProt	P48960	CD97 antigen (CD97_HUMAN)	CD97	8.62275	51.3772	5	13	0.187482	0.00775552	91.8091	100	100
neXtProt	P42892	Endothelin-converting enzyme 1 (ECE1_HUMAN)	ECE1	7.92208	74.1558	5	15	0.165914	0.00991882	87.1082	100	100
neXtProt	O60488	Long-chain-fatty-acid--CoA ligase 4 (ACSL4_HUMAN)	ACSL4	9.14205	75.9494	5	22	0.152732	0.0182995	79.1367	100	100
neXtProt	Q96TA1	Niban-like protein 1 (NIBL1_HUMAN)	FAM129B	8.31099	71.5818	5	9	0.152732	0.00652542	84.0847	100	100
neXtProt	O00571	ATP-dependent RNA helicase DDX3X (DDX3X_HUMAN)	DDX3X	9.06344	84.5921	5	14	0.145048	0.00965877	73.198	100	100
neXtProt	Q9BZQ8	Protein Niban (NIBAN_HUMAN)	FAM129A	8.18966	55.819	5	18	0.143246	0.017569	103.07	100	100
neXtProt	P19827	Inter-alpha-trypsin inhibitor heavy chain H1 (ITIH1_HUMAN)	ITIH1	2.96378	58.2876	5	18	0.139773	0.0113121	101.326	100	100
neXtProt	Q01813	ATP-dependent 6-phosphofructokinase, platelet type (PFKAP_HUMAN)	PFKP	9.43878	69.0051	5	13	0.138098	0.00929249	85.5415	100	100
neXtProt	P22314	Ubiquitin-like modifier-activating enzyme 1 (UBA1_HUMAN)	UBA1	7.56144	73.4405	5	24	0.124658	0.011275	117.774	100	100
neXtProt	P34932	Heat shock 70 kDa protein 4 (HSP74_HUMAN)	HSPA4	8.69048	89.1667	5	14	0.11473	0.00598192	94.2712	100	100
neXtProt	P29323	Ephrin type-B receptor 2 (EPHB2_HUMAN)	EPHB2	6.16114	74.5972	5	16	0.11249	0.00834292	117.417	100	100
neXtProt	Q00839	Heterogeneous nuclear ribonucleoprotein U (HNRPU_HUMAN)	HNRNPU	8.60606	72.6061	5	16	0.110336	0.0159854	90.528	100	100
neXtProt	P23229	Integrin alpha-6 (ITA6_HUMAN)	ITGA6	5.9292	82.1239	5	13	0.0941138	0.00397296	126.526	100	100
neXtProt	Q9UKK3	Poly [ADP-ribose] polymerase 4 (PARP4_HUMAN)	PARP4	3.24826	64.1531	5	17	0.0727235	0.00575211	192.472	100	100
neXtProt	O15031	Plexin-B2 (PLXB2_HUMAN)	PLXNB2	4.18934	73.123	5	13	0.0638532	0.00425821	204.997	100	100
neXtProt	P09382	Galectin-1 (LEG1_HUMAN)	LGALS1	40.7407	80.7407	4	14	1.03092	0.0648148	14.7062	100	100
neXtProt	P31949	Protein S100-A11 (S10AB_HUMAN)	S100A11	35.2381	70.4762	4	19	0.930698	0.141892	11.7328	100	100
neXtProt	P04216	Thy-1 membrane glycoprotein (THY1_HUMAN)	THY1	25.4658	62.7329	4	18	0.778279	0.078125	17.9233	100	100
neXtProt	P22392	Nucleoside diphosphate kinase B (NDKB_HUMAN)	NME2	26.3158	100	4	9	0.623777	0.0350877	17.2869	100	100
neXtProt	P27701	CD82 antigen (CD82_HUMAN)	CD82	17.603	42.6966	4	16	0.623777	0.0464345	29.6058	100	100
neXtProt	P84077	ADP-ribosylation factor 1 (ARF1_HUMAN)	ARF1	44.1989	85.0829	4	17	0.550516	0.0574586	20.6837	100	100
neXtProt	Q06830	Peroxiredoxin-1 (PRDX1_HUMAN)	PRDX1	19.0955	87.4372	4	12	0.492496	0.0289782	22.0963	100	100
neXtProt	Q13636	Ras-related protein Rab-31 (RAB31_HUMAN)	RAB31	23.7113	100	4	10	0.492496	0.0154639	21.5549	100	100
neXtProt	P51148	Ras-related protein Rab-5C (RAB5C_HUMAN)	RAB5C	26.3889	87.037	4	22	0.467799	0.0551698	23.4678	100	100
neXtProt	P62330	ADP-ribosylation factor 6 (ARF6_HUMAN)	ARF6	39.4286	84.5714	4	15	0.467799	0.0293333	20.0694	100	100
neXtProt	P62805	Histone H4 (H4_HUMAN)	HIST1H4A	32.0388	100	4	11	0.44544	0.0412621	11.3604	100	100
neXtProt	O00299	Chloride intracellular channel protein 1 (CLIC1_HUMAN)	CLIC1	23.2365	88.7967	4	16	0.406527	0.0352697	26.9057	100	100
neXtProt	O15427	Monocarboxylate transporter 4 (MOT4_HUMAN)	SLC16A3	10.1075	22.1505	4	12	0.406527	0.028157	49.4369	100	100
neXtProt	O60814	Histone H2B type 1-K (H2B1K_HUMAN)	HIST1H2BK	27.7778	100	4	13	0.389495	0.00627802	13.8816	100	100
neXtProt	Q03405	Urokinase plasminogen activator surface receptor (UPAR_HUMAN)	PLAUR	18.806	91.3433	4	15	0.359356	0.012452	36.9533	100	100
neXtProt	Q03405	Urokinase plasminogen activator surface receptor (UPAR_HUMAN)	PLAUR	17.6119	91.3433	4	18	0.359356	0.0214072	36.9533	100	100
neXtProt	Q15365	Poly(rC)-binding protein 1 (PCBP1_HUMAN)	PCBP1	15.1685	74.4382	4	20	0.359356	0.0340648	37.4739	100	100
neXtProt	Q15286	Ras-related protein Rab-35 (RAB35_HUMAN)	RAB35	23.8806	100	4	23	0.34596	0.0210614	23.0108	100	100
neXtProt	P31946	14-3-3 protein beta/alpha (1433B_HUMAN)	YWHAB	30.0813	100	4	12	0.34596	0.023374	28.0648	100	100
neXtProt	P46779	60S ribosomal protein L28 (RL28_HUMAN)	RPL28	24.0876	100	4	5	0.34596	0.011253	15.7377	60.3869	100
neXtProt	Q04917	14-3-3 protein eta (1433F_HUMAN)	YWHAH	21.5447	89.4309	4	18	0.321941	0.0362466	28.201	100	100
neXtProt	P18669	Phosphoglycerate mutase 1 (PGAM1_HUMAN)	PGAM1	20.8661	89.3701	4	18	0.321941	0.0367454	28.7858	100	100
neXtProt	Q13641	Trophoblast glycoprotein (TPBG_HUMAN)	TPBG	12.1429	65.7143	4	10	0.28265	0.013587	46.0028	100	100
neXtProt	P01871	Immunoglobulin heavy constant mu (IGHM_HUMAN)	IGHM	11.0375	76.6004	4	24	0.26638	0.010967	49.4086	100	100
neXtProt	Q9Y639	Neuroplastin (NPTN_HUMAN)	NPTN	10.804	60.804	4	18	0.232847	0.0265849	44.3595	100	100
neXtProt	P09104	Gamma-enolase (ENOG_HUMAN)	ENO2	14.977	81.3364	4	34	0.216484	0.0269914	47.239	100	100
neXtProt	P15880	40S ribosomal protein S2 (RS2_HUMAN)	RPS2	14.6758	100	4	5	0.211528	0.0105233	31.3046	100	100
neXtProt	P22234	Multifunctional protein ADE2 (PUR6_HUMAN)	PAICS	12.2353	76.7059	4	17	0.193777	0.0234742	47.0491	100	100
neXtProt	P61978	Heterogeneous nuclear ribonucleoprotein K (HNRPK_HUMAN)	HNRNPK	11.0151	77.1058	4	19	0.185971	0.0257417	50.9444	100	100
neXtProt	P23142	Fibulin-1 (FBLN1_HUMAN)	FBLN1	4.40967	55.9033	4	13	0.175372	0.0111205	77.1624	100	100
neXtProt	P10909	Clusterin (CLUS_HUMAN)	CLU	12.4722	80.8463	4	26	0.175372	0.0470615	52.461	100	100
neXtProt	Q9Y265	RuvB-like 1 (RUVB1_HUMAN)	RUVBL1	11.1842	85.307	4	12	0.175372	0.014353	50.1963	100	100
neXtProt	O75955	Flotillin-1 (FLOT1_HUMAN)	FLOT1	9.36768	100	4	7	0.175372	0.00800156	47.3256	100	100
neXtProt	P31689	DnaJ homolog subfamily A member 1 (DNJA1_HUMAN)	DNAJA1	11.5869	80.1008	4	22	0.168952	0.0323258	44.8395	100	100
neXtProt	O60701	UDP-glucose 6-dehydrogenase (UGDH_HUMAN)	UGDH	10.9312	83.1984	4	14	0.165914	0.0165317	54.9892	100	100
neXtProt	P35222	Catenin beta-1 (CTNB1_HUMAN)	CTNNB1	8.32266	62.9962	4	7	0.154782	0.00534435	85.4422	100	100
neXtProt	P29401	Transketolase (TKT_HUMAN)	TKT	9.4703	70.305	4	11	0.147365	0.0111434	67.8347	100	100
neXtProt	Q9H223	EH domain-containing protein 4 (EHD4_HUMAN)	EHD4	9.42699	80.7763	4	16	0.147365	0.0100184	61.1365	100	100
neXtProt	Q99832	T-complex protein 1 subunit eta (TCPH_HUMAN)	CCT7	10.8656	89.1344	4	9	0.147365	0.00815395	59.3289	100	100
neXtProt	P40227	T-complex protein 1 subunit zeta (TCPZ_HUMAN)	CCT6A	12.4294	77.0245	4	16	0.140625	0.0225127	57.9876	100	100
neXtProt	P05106	Integrin beta-3 (ITB3_HUMAN)	ITGB3	5.58376	63.4518	4	7	0.128838	0.00615764	87.0004	100	100
neXtProt	P17655	Calpain-2 catalytic subunit (CAN2_HUMAN)	CAPN2	8.71429	74.7143	4	12	0.120425	0.00931759	79.9448	100	100
neXtProt	Q9Y6C2	EMILIN-1 (EMIL1_HUMAN)	EMILIN1	5.21654	56.4961	4	8	0.120425	0.00443511	106.629	100	100
neXtProt	P02768	Serum albumin (ALBU_HUMAN)	ALB	5.91133	95.5665	4	18	0.117359	0.0166549	69.3215	100	100
neXtProt	Q13443	Disintegrin and metalloproteinase domain-containing protein 9 (ADAM9_HUMAN)	ADAM9	5.86081	79.9756	4	7	0.114445	0.00366569	90.4971	100	100
neXtProt	Q14697	Neutral alpha-glucosidase AB (GANAB_HUMAN)	GANAB	4.76695	66.7373	4	19	0.114445	0.0161252	106.807	100	100
neXtProt	O00186	Syntaxin-binding protein 3 (STXB3_HUMAN)	STXBP3	7.77027	84.9662	4	6	0.113042	0.00433094	67.7208	65.1268	100
neXtProt	P41250	Glycine--tRNA ligase (GARS_HUMAN)	GARS	7.30717	85.521	4	16	0.104106	0.0137573	83.1126	100	100
neXtProt	Q13683-13	Isoform 2 of Integrin alpha-7 (ITA7_HUMAN)	ITGA7	7.08812	53.0651	4	7	0.101806	0.00631065	114.473	100	100
neXtProt	O95782	AP-2 complex subunit alpha-1 (AP2A1_HUMAN)	AP2A1	5.52712	72.0573	4	23	0.0935407	0.0158951	107.478	100	100
neXtProt	P20742	Pregnancy zone protein (PZP_HUMAN)	PZP	2.83401	53.4413	4	19	0.0849213	0.00973609	163.76	100	100
neXtProt	P16144	Integrin beta-4 (ITB4_HUMAN)	ITGB4	2.90889	69.8683	4	8	0.0546816	0.00229194	202.039	100	100
neXtProt	P24821	Tenascin (TENA_HUMAN)	TNC	2.45343	67.7419	4	12	0.0502111	0.00298126	240.7	100	100
neXtProt	Q9UIW2	Plexin-A1 (PLXA1_HUMAN)	PLXNA1	2.32068	67.4578	4	14	0.0481131	0.00380645	210.933	100	100
neXtProt	P07814	Bifunctional glutamate/proline--tRNA ligase (SYEP_HUMAN)	EPRS	3.7037	82.5397	4	16	0.0478632	0.00526986	170.483	100	100
neXtProt	P78527	DNA-dependent protein kinase catalytic subunit (PRKDC_HUMAN)	PRKDC	1.28391	77.7616	4	11	0.0193735	0.00126046	468.788	100	100
neXtProt	Q15149	Plectin (PLEC_HUMAN)	PLEC	1.25961	91.9727	4	9	0.0134574	0.000531019	531.466	100	100
neXtProt	Q9UBI6	Guanine nucleotide-binding protein G(I)/G(S)/G(O) subunit gamma-12 (GBG12_HUMAN)	GNG12	40.2778	100	3	12	0.778279	0.111111	8.00117	100	100
neXtProt	P69905	Hemoglobin subunit alpha (HBA_HUMAN)	HBA1	28.169	59.8592	3	10	0.637894	0.0434272	15.2479	100	100
neXtProt	O14817	Tetraspanin-4 (TSN4_HUMAN)	TSPAN4	23.5294	33.1933	3	18	0.637894	0.0746269	26.1002	100	100
neXtProt	P60903	Protein S100-A10 (S10AA_HUMAN)	S100A10	27.8351	73.1959	3	6	0.637894	0.0429553	11.1955	100	100
neXtProt	P68871	Hemoglobin subunit beta (HBB_HUMAN)	HBB	20.4082	100	3	13	0.584893	0.0435374	15.9883	100	100
neXtProt	O15162	Phospholipid scramblase 1 (PLS1_HUMAN)	PLSCR1	13.522	49.3711	3	8	0.43845	0.0350318	35.0258	100	100
neXtProt	P09211	Glutathione S-transferase P (GSTP1_HUMAN)	GSTP1	21.9048	80	3	5	0.43845	0.0228175	23.341	100	100
neXtProt	P18085	ADP-ribosylation factor 4 (ARF4_HUMAN)	ARF4	27.2222	84.4444	3	8	0.412538	0.0188889	20.4977	100	100
neXtProt	O75340	Programmed cell death protein 6 (PDCD6_HUMAN)	PDCD6	17.801	68.5864	3	7	0.412538	0.0253165	21.8548	100	100
neXtProt	P61225	Ras-related protein Rap-2b (RAP2B_HUMAN)	RAP2B	12.5683	85.7923	3	5	0.412538	0.0156648	20.4912	100	100
neXtProt	P07741	Adenine phosphoribosyltransferase (APT_HUMAN)	APRT	23.8889	100	3	15	0.389495	0.0537037	19.5954	100	100
neXtProt	P49006	MARCKS-related protein (MRP_HUMAN)	MARCKSL1	19.4872	45.1282	3	15	0.389495	0.132576	19.5172	100	100
neXtProt	Q9Y3L5	Ras-related protein Rap-2c (RAP2C_HUMAN)	RAP2C	12.5683	85.7923	3	8	0.389495	0.0320583	20.7314	100	100
neXtProt	P61106	Ras-related protein Rab-14 (RAB14_HUMAN)	RAB14	13.0233	86.0465	3	12	0.350314	0.0204312	23.8819	100	100
neXtProt	P62820	Ras-related protein Rab-1A (RAB1A_HUMAN)	RAB1A	19.0244	100	3	18	0.318257	0.0161585	22.6634	100	100
neXtProt	Q9NRY6	Phospholipid scramblase 3 (PLS3_HUMAN)	PLSCR3	19.661	57.9661	3	11	0.318257	0.0419103	31.628	100	100
neXtProt	P08865	40S ribosomal protein SA (RSSA_HUMAN)	RPSA	15.5932	66.4407	3	7	0.29155	0.0239163	32.8334	100	100
neXtProt	Q96AM1	Mas-related G-protein coupled receptor member F (MRGRF_HUMAN)	MRGPRF	13.1195	43.4402	3	6	0.279802	0.0233494	38.1457	100	100
neXtProt	P23528	Cofilin-1 (COF1_HUMAN)	CFL1	28.3133	100	3	8	0.268961	0.0240964	18.4907	100	100
neXtProt	Q15366	Poly(rC)-binding protein 2 (PCBP2_HUMAN)	PCBP2	11.2329	70.9589	3	12	0.268961	0.0190972	38.5556	100	100
neXtProt	P02765	Alpha-2-HS-glycoprotein (FETUA_HUMAN)	AHSG	3.54223	56.1308	3	14	0.268961	0.0274585	39.2997	100	100
neXtProt	P62913	60S ribosomal protein L11 (RL11_HUMAN)	RPL11	17.4157	85.3933	3	10	0.240938	0.0355805	20.2396	100	100
neXtProt	Q99536	Synaptic vesicle membrane protein VAT-1 homolog (VAT1_HUMAN)	VAT1	10.4326	68.4478	3	7	0.232847	0.0165631	41.8934	100	100
neXtProt	P15559	NAD(P)H dehydrogenase [quinone] 1 (NQO1_HUMAN)	NQO1	14.9635	67.8832	3	13	0.232847	0.0155039	30.848	100	100
neXtProt	P07204	Thrombomodulin (TRBM_HUMAN)	THBD	7.13043	26.4348	3	8	0.232847	0.0297952	60.2892	100	100
neXtProt	O14495	Phospholipid phosphatase 3 (PLPP3_HUMAN)	PLPP3	15.1125	62.701	3	5	0.232847	0.0136905	35.093	100	100
neXtProt	P05388	60S acidic ribosomal protein P0 (RLA0_HUMAN)	RPLP0	10.4101	66.877	3	9	0.232847	0.0112045	34.2518	53.1572	100
neXtProt	P51153	Ras-related protein Rab-13 (RAB13_HUMAN)	RAB13	18.2266	100	3	16	0.22528	0.0176519	22.7597	100	100
neXtProt	Q9BZG1	Ras-related protein Rab-34 (RAB34_HUMAN)	RAB34	15.444	100	3	11	0.22528	0.0185328	29.0259	100	100
neXtProt	P11234	Ras-related protein Ral-B (RALB_HUMAN)	RALB	15.534	87.8641	3	7	0.211528	0.0236246	23.3939	100	100
neXtProt	P05026	Sodium/potassium-transporting ATPase subunit beta-1 (AT1B1_HUMAN)	ATP1B1	12.5413	79.538	3	17	0.178769	0.0363409	35.0389	100	100
neXtProt	Q9HCJ1	Progressive ankylosis protein homolog (ANKH_HUMAN)	ANKH	9.55285	60.1626	3	14	0.178769	0.0318139	54.2054	100	100
neXtProt	P40925	Malate dehydrogenase, cytoplasmic (MDHC_HUMAN)	MDH1	11.6766	70.6587	3	7	0.178769	0.0197201	36.403	100	100
neXtProt	P27797	Calreticulin (CALR_HUMAN)	CALR	14.1487	76.9784	3	7	0.165914	0.0133333	48.1118	100	100
neXtProt	P31943	Heterogeneous nuclear ribonucleoprotein H (HNRH1_HUMAN)	HNRNPH1	10.4677	71.7149	3	13	0.165914	0.0183601	49.1984	100	100
neXtProt	P31153	S-adenosylmethionine synthase isoform type-2 (METK2_HUMAN)	MAT2A	11.1392	76.7089	3	7	0.165914	0.0106061	43.6333	100	100
neXtProt	Q99829	Copine-1 (CPNE1_HUMAN)	CPNE1	9.31099	50.0931	3	13	0.16203	0.027881	59.0215	100	100
neXtProt	P00749	Urokinase-type plasminogen activator (UROK_HUMAN)	PLAU	12.529	74.478	3	7	0.158323	0.0112142	48.4757	100	100
neXtProt	P04004	Vitronectin (VTNC_HUMAN)	VTN	10.4603	64.0167	3	7	0.158323	0.0078125	54.2712	100	100
neXtProt	P28838	Cytosol aminopeptidase (AMPL_HUMAN)	LAP3	5.39499	86.7052	3	12	0.126482	0.0174074	56.1308	100	100
neXtProt	P55290	Cadherin-13 (CAD13_HUMAN)	CDH13	7.99439	63.9551	3	12	0.126482	0.0152582	78.2379	100	100
neXtProt	Q92542	Nicastrin (NICA_HUMAN)	NCSTN	4.23131	56.4175	3	6	0.126482	0.00520833	78.3615	100	100
neXtProt	Q9ULV4	Coronin-1C (COR1C_HUMAN)	CORO1C	8.22785	65.6118	3	7	0.122018	0.00614553	53.2151	100	100
neXtProt	P50281	Matrix metalloproteinase-14 (MMP14_HUMAN)	MMP14	5.6701	64.7766	3	4	0.110336	0.00442087	65.852	100	100
neXtProt	P17987	T-complex protein 1 subunit alpha (TCPA_HUMAN)	TCP1	7.3741	89.0288	3	7	0.108603	0.00734355	60.3056	100	100
neXtProt	Q16181	Septin-7 (SEPT7_HUMAN)	SEPT7	8.23799	91.762	3	17	0.100694	0.0294264	50.648	100	100
neXtProt	P54577	Tyrosine--tRNA ligase, cytoplasmic (SYYC_HUMAN)	YARS	6.25	100	3	8	0.0992485	0.00789141	59.1061	100	100
neXtProt	P98095	Fibulin-2 (FBLN2_HUMAN)	FBLN2	3.63176	53.7162	3	9	0.0964782	0.00626079	126.489	100	100
neXtProt	O43242	26S proteasome non-ATPase regulatory subunit 3 (PSMD3_HUMAN)	PSMD3	7.30337	95.1311	3	8	0.0964782	0.0102996	60.9395	100	100
neXtProt	P11940	Polyadenylate-binding protein 1 (PABP1_HUMAN)	PABPC1	7.54717	74.3711	3	5	0.0938582	0.0019984	70.6259	100	100
neXtProt	Q02809	Procollagen-lysine,2-oxoglutarate 5-dioxygenase 1 (PLOD1_HUMAN)	PLOD1	5.77717	87.0702	3	14	0.089023	0.0133236	83.4974	100	100
neXtProt	P17858	ATP-dependent 6-phosphofructokinase, liver type (PFKAL_HUMAN)	PFKL	5.76923	69.7436	3	10	0.0867874	0.00611111	84.9642	100	100
neXtProt	P06396	Gelsolin (GELS_HUMAN)	GSN	5.24297	63.555	3	7	0.0857111	0.00636766	85.6442	52.9397	100
neXtProt	P63010	AP-2 complex subunit beta (AP2B1_HUMAN)	AP2B1	4.48239	64.461	3	13	0.0816603	0.010061	104.486	100	100
neXtProt	P55060	Exportin-2 (XPO2_HUMAN)	CSE1L	6.48816	72.8115	3	6	0.0816603	0.00389025	110.346	100	100
neXtProt	Q96QK1	Vacuolar protein sorting-associated protein 35 (VPS35_HUMAN)	VPS35	5.77889	76.2563	3	4	0.0807068	0.0042735	91.6489	100	100
neXtProt	P45974	Ubiquitin carboxyl-terminal hydrolase 5 (UBP5_HUMAN)	USP5	4.8951	70.2797	3	11	0.0807068	0.0109001	95.7253	100	100
neXtProt	Q06210	Glutamine--fructose-6-phosphate aminotransferase [isomerizing] 1 (GFPT1_HUMAN)	GFPT1	5.43634	95.9943	3	10	0.0807068	0.00457797	78.7563	100	100
neXtProt	P35606	Coatomer subunit beta' (COPB2_HUMAN)	COPB2	4.08389	79.0287	3	6	0.077975	0.00516622	102.422	100	100
neXtProt	Q9Y678	Coatomer subunit gamma-1 (COPG1_HUMAN)	COPG1	3.89016	85.1259	3	7	0.0771051	0.00439147	97.6555	100	100
neXtProt	P54753	Ephrin type-B receptor 3 (EPHB3_HUMAN)	EPHB3	3.50701	70.5411	3	6	0.0771051	0.00150797	110.259	100	100
neXtProt	P26639	Threonine--tRNA ligase, cytoplasmic (SYTC_HUMAN)	TARS	5.11757	94.4675	3	7	0.0754221	0.0026029	83.3819	100	100
neXtProt	P11586	C-1-tetrahydrofolate synthase, cytoplasmic (C1TC_HUMAN)	MTHFD1	3.42246	76.8984	3	8	0.0730309	0.00754636	101.495	100	100
neXtProt	P22413	Ectonucleotide pyrophosphatase/phosphodiesterase family member 1 (ENPP1_HUMAN)	ENPP1	5.62162	67.027	3	10	0.0722672	0.00670732	104.857	100	100
neXtProt	P49588	Alanine--tRNA ligase, cytoplasmic (SYAC_HUMAN)	AARS	5.99174	86.2603	3	10	0.0642092	0.00656168	106.743	100	100
neXtProt	P08123	Collagen alpha-2(I) chain (CO1A2_HUMAN)	COL1A2	3.4407	73.4261	3	6	0.0619082	0.00311653	129.235	100	100
neXtProt	Q9Y2A7	Nck-associated protein 1 (NCKP1_HUMAN)	NCKAP1	3.45745	71.3652	3	9	0.0613584	0.0053135	128.707	100	100
neXtProt	Q9Y6M7	Sodium bicarbonate cotransporter 3 (S4A7_HUMAN)	SLC4A7	2.47117	65.6507	3	7	0.0517144	0.00127285	135.957	100	100
neXtProt	Q8IVF7	Formin-like protein 3 (FMNL3_HUMAN)	FMNL3	3.21012	76.07	3	10	0.0509516	0.00218579	117.139	100	100
neXtProt	P33527	Multidrug resistance-associated protein 1 (MRP1_HUMAN)	ABCC1	2.15545	74.0039	3	10	0.0477804	0.00418629	171.481	100	100
neXtProt	Q92896	Golgi apparatus protein 1 (GSLG1_HUMAN)	GLG1	3.05344	84.1391	3	7	0.0430201	0.00399872	134.464	100	100
neXtProt	O95819	Mitogen-activated protein kinase kinase kinase kinase 4 (M4K4_HUMAN)	MAP4K4	2.58273	72.8814	3	6	0.0407371	0.000897316	142.013	100	100
neXtProt	Q99715	Collagen alpha-1(XII) chain (COCA1_HUMAN)	COL12A1	1.20797	68.2991	3	8	0.0241902	0.00163132	332.941	100	100
neXtProt	P98160	Basement membrane-specific heparan sulfate proteoglycan core protein (PGBM_HUMAN)	HSPG2	1.0476	54.6573	3	7	0.023293	0.00151076	468.532	100	100
neXtProt	Q04941	Proteolipid protein 2 (PLP2_HUMAN)	PLP2	18.4211	50.6579	2	9	0.519911	0.0588235	16.6797	100	100
neXtProt	P06703	Protein S100-A6 (S10A6_HUMAN)	S100A6	28.8889	72.2222	2	13	0.425103	0.127778	10.1733	100	100
neXtProt	P14209	CD99 antigen (CD99_HUMAN)	CD99	12.973	30.2703	2	4	0.425103	0.0535714	18.8363	100	100
neXtProt	P63027	Vesicle-associated membrane protein 2 (VAMP2_HUMAN)	VAMP2	20.6897	75	2	6	0.389495	0.0215517	12.6547	100	100
neXtProt	P60660	Myosin light polypeptide 6 (MYL6_HUMAN)	MYL6	18.543	82.1192	2	3	0.359356	0.0110375	16.9191	100	100
neXtProt	Q9NVM1	Protein eva-1 homolog B (EVA1B_HUMAN)	EVA1B	18.1818	56.9697	2	10	0.333521	0.070922	18.3622	100	100
neXtProt	P07737	Profilin-1 (PROF1_HUMAN)	PFN1	21.4286	82.1429	2	6	0.333521	0.0321429	15.0446	100	100
neXtProt	P32970	CD70 antigen (CD70_HUMAN)	CD70	12.9534	83.4197	2	5	0.333521	0.0248447	21.1049	100	100
neXtProt	Q03135	Caveolin-1 (CAV1_HUMAN)	CAV1	10.6742	80.8989	2	4	0.311134	0.0173611	20.4585	35.7091	100
neXtProt	Q9UBV8	Peflin (PEF1_HUMAN)	PEF1	8.4507	34.507	2	4	0.29155	0.0243902	30.3613	39.0354	100
neXtProt	P08962	CD63 antigen (CD63_HUMAN)	CD63	8.40336	47.479	2	4	0.258925	0.0212766	25.6191	100	100
neXtProt	O75954	Tetraspanin-9 (TSN9_HUMAN)	TSPAN9	9.20502	46.8619	2	6	0.258925	0.0261628	26.7605	100	100
neXtProt	P62937	Peptidyl-prolyl cis-trans isomerase A (PPIA_HUMAN)	PPIA	13.9394	83.6364	2	5	0.245197	0.0181818	18.0009	100	100
neXtProt	P19256	Lymphocyte function-associated antigen 3 (LFA3_HUMAN)	CD58	4.8	42.4	2	3	0.245197	0.0185185	28.1289	100	100
neXtProt	Q9H8M9	Protein eva-1 homolog A (EVA1A_HUMAN)	EVA1A	19.7368	79.6053	2	15	0.232847	0.0964187	17.4588	100	100
neXtProt	O43657	Tetraspanin-6 (TSN6_HUMAN)	TSPAN6	10.2041	64.0816	2	6	0.221677	0.0238095	27.5451	100	100
neXtProt	P61019	Ras-related protein Rab-2A (RAB2A_HUMAN)	RAB2A	10.8491	87.2642	2	4	0.211528	0.0117925	23.5308	100	100
neXtProt	P10301	Ras-related protein R-Ras (RRAS_HUMAN)	RRAS	12.3853	88.0734	2	14	0.202264	0.0504587	23.4659	100	100
neXtProt	P48060	Glioma pathogenesis-related protein 1 (GLIP1_HUMAN)	GLIPR1	9.02256	52.2556	2	7	0.202264	0.0335052	30.3461	100	100
neXtProt	O00194	Ras-related protein Rab-27B (RB27B_HUMAN)	RAB27B	10.0917	100	2	13	0.193777	0.0289715	24.5922	100	100
neXtProt	Q08722	Leukocyte surface antigen CD47 (CD47_HUMAN)	CD47	6.19195	45.2012	2	11	0.193777	0.0568182	35.1907	100	100
neXtProt	P30050	60S ribosomal protein L12 (RL12_HUMAN)	RPL12	18.7879	100	2	7	0.193777	0.030303	17.8075	100	100
neXtProt	P49184	Deoxyribonuclease-1-like 1 (DNSL1_HUMAN)	DNASE1L1	11.2583	69.2053	2	6	0.193777	0.0169173	33.8714	100	100
neXtProt	Q15043	Zinc transporter ZIP14 (S39AE_HUMAN)	SLC39A14	8.13008	43.2927	2	15	0.185971	0.0416667	54.1772	100	100
neXtProt	O95297	Myelin protein zero-like protein 1 (MPZL1_HUMAN)	MPZL1	10.4089	51.6729	2	14	0.185971	0.0602094	29.064	100	100
neXtProt	Q99653	Calcineurin B homologous protein 1 (CHP1_HUMAN)	CHP1	13.8462	100	2	6	0.185971	0.0282051	22.4423	100	100
neXtProt	P20645	Cation-dependent mannose-6-phosphate receptor (MPRD_HUMAN)	M6PR	11.5523	72.5632	2	3	0.178769	0.0109649	30.9734	100	100
neXtProt	P29966	Myristoylated alanine-rich C-kinase substrate (MARCS_HUMAN)	MARCKS	9.03614	51.8072	2	4	0.178769	0.0174419	31.5359	100	100
neXtProt	P60981	Destrin (DEST_HUMAN)	DSTN	15.1515	100	2	4	0.178769	0.0212121	18.4935	100	100
neXtProt	Q16790	Carbonic anhydrase 9 (CAH9_HUMAN)	CA9	5.22876	42.9194	2	10	0.172102	0.027668	49.6671	100	100
neXtProt	Q01650	Large neutral amino acids transporter small subunit 1 (LAT1_HUMAN)	SLC7A5	6.31164	39.8422	2	13	0.172102	0.0403509	54.9743	100	100
neXtProt	P08138	Tumor necrosis factor receptor superfamily member 16 (TNR16_HUMAN)	NGFR	5.38642	52.6932	2	3	0.172102	0.00883392	45.1543	100	100
neXtProt	Q99808	Equilibrative nucleoside transporter 1 (S29A1_HUMAN)	SLC29A1	5.26316	47.3684	2	4	0.165914	0.0127737	50.1864	100	100
neXtProt	P30041	Peroxiredoxin-6 (PRDX6_HUMAN)	PRDX6	16.9643	100	2	6	0.160155	0.0200893	25.0192	100	100
neXtProt	Q9H444	Charged multivesicular body protein 4b (CHM4B_HUMAN)	CHMP4B	11.1607	65.1786	2	5	0.160155	0.0231214	24.9346	100	100
neXtProt	P78417	Glutathione S-transferase omega-1 (GSTO1_HUMAN)	GSTO1	9.95851	85.8921	2	4	0.154782	0.0169082	27.548	100	100
neXtProt	Q5ZPR3	CD276 antigen (CD276_HUMAN)	CD276	5.24345	45.5056	2	9	0.154782	0.00415369	57.1995	100	100
neXtProt	P62277	40S ribosomal protein S13 (RS13_HUMAN)	RPS13	13.9073	100	2	4	0.149757	0.0198675	17.2117	100	100
neXtProt	P46782	40S ribosomal protein S5 (RS5_HUMAN)	RPS5	13.7255	86.2745	2	6	0.149757	0.0196078	22.8621	100	100
neXtProt	P29692	Elongation factor 1-delta (EF1D_HUMAN)	EEF1D	8.8968	90.7473	2	8	0.145048	0.0115658	31.1028	100	100
neXtProt	P47755	F-actin-capping protein subunit alpha-2 (CAZA2_HUMAN)	CAPZA2	8.39161	90.9091	2	8	0.145048	0.016317	32.9286	100	100
neXtProt	P52907	F-actin-capping protein subunit alpha-1 (CAZA1_HUMAN)	CAPZA1	8.74126	90.9091	2	7	0.140625	0.0128205	32.9023	100	100
neXtProt	P11169	Solute carrier family 2, facilitated glucose transporter member 3 (GTR3_HUMAN)	SLC2A3	4.03226	37.7016	2	8	0.140625	0.0266393	53.8893	100	100
neXtProt	P21108	Ribose-phosphate pyrophosphokinase 3 (PRPS3_HUMAN)	PRPS1L1	7.86164	77.3585	2	5	0.140625	0.0127273	34.817	100	100
neXtProt	P05121	Plasminogen activator inhibitor 1 (PAI1_HUMAN)	SERPINE1	7.46269	72.3881	2	7	0.136464	0.0223368	45.031	100	100
neXtProt	P47756	F-actin-capping protein subunit beta (CAPZB_HUMAN)	CAPZB	12.2744	81.2274	2	5	0.136464	0.0144404	31.3308	100	100
neXtProt	P11166	Solute carrier family 2, facilitated glucose transporter member 1 (GTR1_HUMAN)	SLC2A1	3.65854	33.1301	2	8	0.132541	0.0245098	54.0485	100	100
neXtProt	P43007	Neutral amino acid transporter A (SATT_HUMAN)	SLC1A4	4.51128	37.406	2	9	0.132541	0.0194986	55.6876	100	100
neXtProt	Q96CX2	BTB/POZ domain-containing protein KCTD12 (KCD12_HUMAN)	KCTD12	8.30769	67.6923	2	7	0.132541	0.0220884	35.6787	100	100
neXtProt	Q12905	Interleukin enhancer-binding factor 2 (ILF2_HUMAN)	ILF2	6.15385	58.7179	2	8	0.128838	0.0141026	43.0352	100	100
neXtProt	Q9UNM6	26S proteasome non-ATPase regulatory subunit 13 (PSD13_HUMAN)	PSMD13	8.7766	85.1064	2	9	0.125336	0.0199468	42.9181	100	100
neXtProt	P04222	HLA class I histocompatibility antigen, Cw-3 alpha chain (1C03_HUMAN)	HLA-C	6.8306	78.6885	2	14	0.125336	0.0402778	40.8353	100	100
neXtProt	P14384	Carboxypeptidase M (CBPM_HUMAN)	CPM	4.28894	64.5598	2	3	0.122018	0.00543478	50.4815	30.0602	100
neXtProt	O14908	PDZ domain-containing protein GIPC1 (GIPC1_HUMAN)	GIPC1	10.2102	81.3814	2	3	0.115884	0.00833333	36.0267	100	100
neXtProt	Q96BD0	Solute carrier organic anion transporter family member 4A1 (SO4A1_HUMAN)	SLCO4A1	4.43213	29.0859	2	7	0.115884	0.0174731	77.1429	100	100
neXtProt	P23526	Adenosylhomocysteinase (SAHH_HUMAN)	AHCY	4.39815	70.6019	2	5	0.110336	0.0131148	47.6852	33.1787	100
neXtProt	O43175	D-3-phosphoglycerate dehydrogenase (SERA_HUMAN)	PHGDH	4.3152	60.4128	2	5	0.102943	0.00857143	56.6144	100	100
neXtProt	Q99733	Nucleosome assembly protein 1-like 4 (NP1L4_HUMAN)	NAP1L4	6.93333	66.6667	2	4	0.102943	0.00906344	42.7969	100	100
neXtProt	O95084	Serine protease 23 (PRS23_HUMAN)	PRSS23	6.78851	77.8068	2	4	0.100694	0.00718391	42.9738	100	100
neXtProt	P62701	40S ribosomal protein S4, X isoform (RS4X_HUMAN)	RPS4X	4.56274	100	2	3	0.100694	0.00760456	29.5791	33.3927	100
neXtProt	P61160	Actin-related protein 2 (ARP2_HUMAN)	ACTR2	6.09137	76.1421	2	7	0.0985411	0.00833333	44.7322	100	100
neXtProt	Q16401	26S proteasome non-ATPase regulatory subunit 5 (PSMD5_HUMAN)	PSMD5	4.36508	81.3492	2	7	0.0985411	0.0117021	56.1604	100	100
neXtProt	Q15019	Septin-2 (SEPT2_HUMAN)	SEPT2	9.14127	92.7978	2	4	0.0964782	0.00484765	41.4613	100	100
neXtProt	P55209	Nucleosome assembly protein 1-like 1 (NP1L1_HUMAN)	NAP1L1	7.16113	50.1279	2	10	0.0964782	0.02443	45.3459	100	100
neXtProt	P50914	60S ribosomal protein L14 (RL14_HUMAN)	RPL14	10.6977	100	2	12	0.0944998	0.0395349	23.417	100	100
neXtProt	P26373	60S ribosomal protein L13 (RL13_HUMAN)	RPL13	9.00474	100	2	8	0.0926009	0.0236967	24.2465	100	100
neXtProt	O00148	ATP-dependent RNA helicase DDX39A (DX39A_HUMAN)	DDX39A	4.68384	78.9227	2	9	0.0926009	0.0184932	49.098	33.9898	100
neXtProt	P43034	Platelet-activating factor acetylhydrolase IB subunit alpha (LIS1_HUMAN)	PAFAH1B1	6.34146	86.5854	2	5	0.0907767	0.00569106	46.6082	100	100
neXtProt	P50454	Serpin H1 (SERPH_HUMAN)	SERPINH1	6.69856	86.8421	2	9	0.0907767	0.0203349	46.4112	100	100
neXtProt	Q6UVY6	DBH-like monooxygenase protein 1 (MOXD1_HUMAN)	MOXD1	3.26264	67.5367	2	7	0.089023	0.0108696	69.6077	100	100
neXtProt	P41091	Eukaryotic translation initiation factor 2 subunit 3 (IF2G_HUMAN)	EIF2S3	5.72034	71.822	2	3	0.089023	0.00119332	51.0772	100	100
neXtProt	Q9Y6W5	Wiskott-Aldrich syndrome protein family member 2 (WASF2_HUMAN)	WASF2	6.4257	54.4177	2	6	0.089023	0.0184564	54.2504	100	100
neXtProt	Q13557	Calcium/calmodulin-dependent protein kinase type II subunit delta (KCC2D_HUMAN)	CAMK2D	6.41283	64.1283	2	8	0.0841459	0.0150115	56.3336	100	100
neXtProt	P46777	60S ribosomal protein L5 (RL5_HUMAN)	RPL5	6.39731	88.2155	2	4	0.0826367	0.0114504	34.3407	100	100
neXtProt	P62195	26S proteasome regulatory subunit 8 (PRS8_HUMAN)	PSMC5	8.37438	100	2	5	0.0811808	0.00862069	45.5971	100	100
neXtProt	P53794	Sodium/myo-inositol cotransporter (SC5A3_HUMAN)	SLC5A3	2.64624	48.468	2	9	0.0797752	0.0136139	79.6413	100	100
neXtProt	P30419	Glycylpeptide N-tetradecanoyltransferase 1 (NMT1_HUMAN)	NMT1	5.64516	64.7177	2	7	0.0797752	0.0150754	56.7699	100	100
neXtProt	P36871	Phosphoglucomutase-1 (PGM1_HUMAN)	PGM1	4.4484	82.7402	2	6	0.0784174	0.00961538	61.4105	100	100
neXtProt	P43490	Nicotinamide phosphoribosyltransferase (NAMPT_HUMAN)	NAMPT	4.88798	85.947	2	7	0.0784174	0.00995575	55.4866	100	100
neXtProt	Q9UKS6	Protein kinase C and casein kinase substrate in neurons protein 3 (PACN3_HUMAN)	PACSIN3	5.42453	93.3962	2	6	0.0771051	0.0129717	48.4568	35.3557	100
neXtProt	Q9Y262	Eukaryotic translation initiation factor 3 subunit L (EIF3L_HUMAN)	EIF3L	5.67376	76.9504	2	5	0.0758359	0.00617284	66.6844	100	100
neXtProt	Q9NVA2	Septin-11 (SEP11_HUMAN)	SEPT11	5.12821	89.5105	2	10	0.0746078	0.0182292	49.3672	100	100
neXtProt	P08243	Asparagine synthetase [glutamine-hydrolyzing] (ASNS_HUMAN)	ASNS	3.56506	84.1355	2	7	0.0746078	0.0105364	64.3286	34.2642	100
neXtProt	P62191	26S proteasome regulatory subunit 4 (PRS4_HUMAN)	PSMC1	6.13636	91.3636	2	9	0.0734189	0.0149254	49.1537	100	100
neXtProt	Q8IWA5	Choline transporter-like protein 2 (CTL2_HUMAN)	SLC44A2	2.9745	64.3059	2	4	0.0711511	0.00626305	80.0705	100	100
neXtProt	P00734	Prothrombin (THRB_HUMAN)	F2	4.82315	83.2797	2	2	0.070069	0.00260417	69.9921	100	100
neXtProt	P43121	Cell surface glycoprotein MUC18 (MUC18_HUMAN)	MCAM	4.79876	71.8266	2	3	0.0680004	0.00434783	71.5626	32.6693	100
neXtProt	P13797	Plastin-3 (PLST_HUMAN)	PLS3	3.01587	77.1429	2	5	0.0660505	0.00706714	70.7662	100	100
neXtProt	Q03169	Tumor necrosis factor alpha-induced protein 2 (TNAP2_HUMAN)	TNFAIP2	4.43425	83.4862	2	7	0.0651169	0.00875657	72.6161	100	100
neXtProt	Q07065	Cytoskeleton-associated protein 4 (CKAP4_HUMAN)	CKAP4	5.81395	89.3688	2	3	0.0624678	0.00464684	65.9827	100	100
neXtProt	P56192	Methionine--tRNA ligase, cytoplasmic (SYMC_HUMAN)	MARS	3	65.1111	2	3	0.0563541	0.00374813	101.052	31.2539	100
neXtProt	P42224	Signal transducer and activator of transcription 1-alpha/beta (STAT1_HUMAN)	STAT1	3.73333	87.2	2	2	0.053725	0.00229358	87.2795	100	100
neXtProt	Q10567	AP-1 complex subunit beta-1 (AP1B1_HUMAN)	AP1B1	2.4236	64.9104	2	7	0.0531056	0.00239521	104.57	100	100
neXtProt	Q01813	ATP-dependent 6-phosphofructokinase, platelet type (PFKAP_HUMAN)	PFKP	5.10204	69.0051	2	8	0.0531056	0.00711893	85.5415	100	100
neXtProt	P54136	Arginine--tRNA ligase, cytoplasmic (SYRC_HUMAN)	RARS	3.93939	90.1515	2	4	0.0531056	0.00588235	75.3309	100	100
neXtProt	P46459	Vesicle-fusing ATPase (NSF_HUMAN)	NSF	3.22581	82.7957	2	7	0.0519086	0.00622084	82.5421	100	100
neXtProt	P36578	60S ribosomal protein L4 (RL4_HUMAN)	RPL4	4.44965	100	2	9	0.0519086	0.0163934	47.6674	100	100
neXtProt	Q06033	Inter-alpha-trypsin inhibitor heavy chain H3 (ITIH3_HUMAN)	ITIH3	2.58427	72.0225	2	11	0.0519086	0.0133333	99.7865	100	100
neXtProt	P52272	Heterogeneous nuclear ribonucleoprotein M (HNRPM_HUMAN)	HNRNPM	2.73973	84.6575	2	6	0.0519086	0.00889968	77.4643	33.5306	100
neXtProt	P55884	Eukaryotic translation initiation factor 3 subunit B (EIF3B_HUMAN)	EIF3B	4.6683	68.7961	2	8	0.0502111	0.0122349	92.4238	100	100
neXtProt	Q12959	Disks large homolog 1 (DLG1_HUMAN)	DLG1	3.4292	58.2965	2	11	0.048621	0.012782	100.393	100	100
neXtProt	O14980	Exportin-1 (XPO1_HUMAN)	XPO1	3.1746	72.1755	2	2	0.0466512	0.00165563	123.306	100	100
neXtProt	Q9P0V3	SH3 domain-binding protein 4 (SH3B4_HUMAN)	SH3BP4	3.84216	70.6127	2	5	0.0461834	0.00525624	107.428	100	100
neXtProt	P53618	Coatomer subunit beta (COPB_HUMAN)	COPB1	2.20357	79.4334	2	4	0.0444026	0.00345224	107.074	41.7589	100
neXtProt	Q7KZF4	Staphylococcal nuclease domain-containing protein 1 (SND1_HUMAN)	SND1	3.18681	87.1429	2	4	0.0397984	0.00294811	101.934	100	100
neXtProt	P26232	Catenin alpha-2 (CTNA2_HUMAN)	CTNNA2	3.67261	80.5876	2	6	0.0384688	0.00303375	105.247	100	100
neXtProt	Q9Y4F1	FERM, ARHGEF and pleckstrin domain-containing protein 1 (FARP1_HUMAN)	FARP1	2.58373	78.5646	2	2	0.0375284	0.00156576	118.559	100	100
neXtProt	Q08211	ATP-dependent RNA helicase A (DHX9_HUMAN)	DHX9	2.28346	70.9449	2	4	0.0344414	0.00289855	140.869	100	100
neXtProt	P41252	Isoleucine--tRNA ligase, cytoplasmic (SYIC_HUMAN)	IARS	1.98098	74.3265	2	8	0.0324972	0.00432277	144.406	100	100
neXtProt	O75533	Splicing factor 3B subunit 1 (SF3B1_HUMAN)	SF3B1	2.22393	75.3834	2	4	0.0299604	0.00260191	145.738	100	100
neXtProt	Q04637	Eukaryotic translation initiation factor 4 gamma 1 (IF4G1_HUMAN)	EIF4G1	1.81363	61.0381	2	6	0.0263593	0.00322997	175.382	100	100
neXtProt	P27708	CAD protein (PYR1_HUMAN)	CAD	1.07865	57.9326	2	7	0.0234114	0.00253664	242.829	100	100
neXtProt	P12259	Coagulation factor V (FA5_HUMAN)	F5	1.07914	61.5558	2	13	0.0224965	0.00651042	251.546	100	100
neXtProt	P46821	Microtubule-associated protein 1B (MAP1B_HUMAN)	MAP1B	1.37763	70.1378	2	9	0.0170118	0.0044317	270.468	100	100
neXtProt	Q14152	Eukaryotic translation initiation factor 3 subunit A (EIF3A_HUMAN)	EIF3A	2.17077	97.4674	2	6	0.0156265	0.00334076	166.468	100	100
neXtProt	P04114	Apolipoprotein B-100 (APOB_HUMAN)	APOB	0.569801	81.3719	2	7	0.009309	0.00121566	515.283	100	100
neXtProt	Q09666	Neuroblast differentiation-associated protein AHNAK (AHNK_HUMAN)	AHNAK	1.49406	92.8693	2	4	0.0053505	8.24287e-05	628.699	100	100
neXtProt	P01111	GTPase NRas (RASN_HUMAN)	NRAS	36.5079	73.0159	7	23	1.01534	0.0314335	21.2155	21.9033	93.9394
neXtProt	P62136	Serine/threonine-protein phosphatase PP1-alpha catalytic subunit (PP1A_HUMAN)	PPP1CA	21.2121	87.8788	5	16	0.376857	0.0135733	37.4878	17.1321	96.875
neXtProt	P15153	Ras-related C3 botulinum toxin substrate 2 (RAC2_HUMAN)	RAC2	21.875	59.375	4	18	0.519911	0.0258216	21.4151	17.1321	96.875
neXtProt	Q5ZPR3	CD276 antigen (CD276_HUMAN)	CD276	7.1161	45.5056	3	11	0.240938	0.00982507	57.1995	17.1321	96.875
neXtProt	P61313	60S ribosomal protein L15 (RL15_HUMAN)	RPL15	15.6863	100	3	1	0.165914	0.00490196	24.1311	100	100
neXtProt	P84085	ADP-ribosylation factor 5 (ARF5_HUMAN)	ARF5	17.2222	84.4444	2	4	0.258925	0.0138889	20.5166	18.893	93.2203
neXtProt	O15145	Actin-related protein 2/3 complex subunit 3 (ARPC3_HUMAN)	ARPC3	12.3596	83.1461	2	2	0.211528	0.00842697	20.5334	29.9764	97.8723
neXtProt	P04908	Histone H2A type 1-B/E (H2A1B_HUMAN)	HIST1H2AB	21.5385	77.6923	2	4	0.193777	0.0307692	14.1269	100	100
neXtProt	P04908	Histone H2A type 1-B/E (H2A1B_HUMAN)	HIST1H2AB	29.2308	77.6923	2	2	0.193777	0.0153846	14.1269	100	100
neXtProt	Q14627	Interleukin-13 receptor subunit alpha-2 (I13R2_HUMAN)	IL13RA2	5.26316	61.3158	2	3	0.165914	0.00643777	44.1478	100	100
neXtProt	P27105	Erythrocyte band 7 integral membrane protein (STOM_HUMAN)	STOM	9.375	89.5833	2	5	0.145048	0.0138889	31.7107	100	100
neXtProt	P54920	Alpha-soluble NSF attachment protein (SNAA_HUMAN)	NAPA	8.47458	100	2	2	0.145048	0.00508475	33.2113	20.9736	95.3488
neXtProt	Q9Y224	RNA transcription, translation and transport factor protein (RTRAF_HUMAN)	RTRAF	11.0656	100	2	3	0.140625	0.00819672	28.0507	29.363	97.8261
neXtProt	Q8TB61	Adenosine 3'-phospho 5'-phosphosulfate transporter 1 (S35B2_HUMAN)	SLC35B2	5.09259	52.5463	2	4	0.132541	0.00976562	47.4836	100	100
neXtProt	P02679	Fibrinogen gamma chain (FIBG_HUMAN)	FGG	3.97351	94.0397	2	2	0.110336	0.00331126	51.4789	27.7529	97.5
neXtProt	P12268	Inosine-5'-monophosphate dehydrogenase 2 (IMDH2_HUMAN)	IMPDH2	5.83658	63.6187	2	2	0.0811808	0.00391645	55.7696	27.0222	97.4359
neXtProt	P27824	Calnexin (CALX_HUMAN)	CANX	4.22297	57.9392	2	2	0.0784174	0.00201613	67.5259	25.8689	97.3684
neXtProt	O95373	Importin-7 (IPO7_HUMAN)	IPO7	2.40848	61.5607	2	3	0.054359	0.00267738	119.44	29.0354	97.7778
neXtProt	Q92598	Heat shock protein 105 kDa (HS105_HUMAN)	HSPH1	2.68065	88.5781	2	6	0.0439786	0.00380228	96.8037	21.0906	95.3488
neXtProt	Q00341	Vigilin (VIGLN_HUMAN)	HDLBP	1.81388	90.8517	2	3	0.0257694	0.00212224	141.368	30.0325	96.9697

## Sheet: А172
DB	Accession	Description	Gene Name	Sequence Coverage (%)	Observable Coverage (%)	#Validated Peptides	#Validated Spectra	emPAI	Mw (x1000)	Score	Confidence
neXtProt	Q14204	Cytoplasmic dynein 1 heavy chain 1 (DYHC1_HUMAN)	DYNC1H1	21.1795	87.7099	77	219	0.367862	532.072	100	99.7344
neXtProt	Q00610	Clathrin heavy chain 1 (CLH1_HUMAN)	CLTC	50.1493	78.9254	69	247	1.53226	191.493	100	99.7344
neXtProt	P49327	Fatty acid synthase (FAS_HUMAN)	FASN	39.4663	72.0032	68	207	1.09293	273.254	100	99.7344
neXtProt	P35579	Myosin-9 (MYH9_HUMAN)	MYH9	32.0408	96.1735	49	138	0.41204	226.392	100	99.7344
neXtProt	P78527	DNA-dependent protein kinase catalytic subunit (PRKDC_HUMAN)	PRKDC	14.3653	80.7897	47	146	0.252901	468.788	100	99.7344
neXtProt	P13639	Elongation factor 2 (EF2_HUMAN)	EEF2	45.6876	80.5361	36	112	1.2022	95.2769	100	99.7344
neXtProt	P21333	Filamin-A (FLNA_HUMAN)	FLNA	18.436	72.1572	36	111	0.410515	280.564	100	99.7344
neXtProt	P35580	Myosin-10 (MYH10_HUMAN)	MYH10	21.6599	96.2045	32	93	0.251875	228.858	100	99.7344
neXtProt	P14618	Pyruvate kinase PKM (KPYM_HUMAN)	PKM	58.3804	94.162	31	150	2.16228	57.9	100	99.7344
neXtProt	P63261	Actin, cytoplasmic 2 (ACTG_HUMAN)	ACTG1	68.5333	76.8	30	135	5.46861	41.7658	100	99.7344
neXtProt	P60709	Actin, cytoplasmic 1 (ACTB_HUMAN)	ACTB	68.5333	76.8	30	135	5.46861	41.7097	100	99.7344
neXtProt	P14618-2	Isoform M1 of Pyruvate kinase PKM (KPYM_HUMAN)	PKM	56.3089	94.162	30	137	2.04699	58.0249	100	99.7344
neXtProt	P07355	Annexin A2 (ANXA2_HUMAN)	ANXA2	68.1416	100	27	77	2.23172	38.5798	100	99.7344
neXtProt	P11142	Heat shock cognate 71 kDa protein (HSP7C_HUMAN)	HSPA8	43.808	80.9598	27	94	1.13436	70.8542	100	99.7344
neXtProt	Q9Y490	Talin-1 (TLN1_HUMAN)	TLN1	16.3715	76.1511	27	61	0.268961	269.599	100	99.7344
neXtProt	P07437	Tubulin beta chain (TBB5_HUMAN)	TUBB	65.3153	60.1351	26	151	4.04316	49.639	100	99.7344
neXtProt	P08238	Heat shock protein HSP 90-beta (HS90B_HUMAN)	HSP90AB1	39.0884	82.4586	26	78	0.75907	83.2121	100	99.7344
neXtProt	P08133	Annexin A6 (ANXA6_HUMAN)	ANXA6	44.1308	95.3938	25	77	0.895736	75.8256	100	99.7344
neXtProt	P68371	Tubulin beta-4B chain (TBB4B_HUMAN)	TUBB4B	59.1011	60	24	130	3.45296	49.799	100	99.7344
neXtProt	Q9BVA1	Tubulin beta-2B chain (TBB2B_HUMAN)	TUBB2B	59.1011	60	24	117	3.45296	49.9209	100	99.7344
neXtProt	P22314	Ubiquitin-like modifier-activating enzyme 1 (UBA1_HUMAN)	UBA1	32.5142	75.8034	23	58	0.716698	117.774	100	99.7344
neXtProt	O43854	EGF-like repeat and discoidin I-like domain-containing protein 3 (EDIL3_HUMAN)	EDIL3	44.7917	84.5833	22	86	1.64897	53.73	100	99.7344
neXtProt	Q9P2B2	Prostaglandin F2 receptor negative regulator (FPRP_HUMAN)	PTGFRN	28.2139	76.3367	22	89	0.734325	98.4946	100	99.7344
neXtProt	P05023	Sodium/potassium-transporting ATPase subunit alpha-1 (AT1A1_HUMAN)	ATP1A1	28.1525	61.9746	22	72	0.651284	112.824	100	99.7344
neXtProt	Q8WUM4	Programmed cell death 6-interacting protein (PDC6I_HUMAN)	PDCD6IP	29.7235	74.424	21	59	0.691457	95.9631	100	99.7344
neXtProt	P06733	Alpha-enolase (ENOA_HUMAN)	ENO1	54.8387	93.0876	20	66	1.31013	47.1393	100	99.7344
neXtProt	P05556	Integrin beta-1 (ITB1_HUMAN)	ITGB1	26.817	65.4135	20	53	0.730196	88.357	100	99.7344
neXtProt	P07900	Heat shock protein HSP 90-alpha (HS90A_HUMAN)	HSP90AA1	26.5027	81.9672	19	51	0.493867	84.6067	100	99.7344
neXtProt	P53396	ATP-citrate synthase (ACLY_HUMAN)	ACLY	22.4342	77.6567	19	45	0.477893	120.762	100	99.7344
neXtProt	Q08211	ATP-dependent RNA helicase A (DHX9_HUMAN)	DHX9	18.2677	74.8819	19	69	0.37945	140.869	100	99.7344
neXtProt	P08758	Annexin A5 (ANXA5_HUMAN)	ANXA5	63.4375	100	18	60	1.74805	35.9144	100	99.7344
neXtProt	Q08380	Galectin-3-binding protein (LG3BP_HUMAN)	LGALS3BP	38.2906	66.1538	18	64	1.41534	65.2893	100	99.7344
neXtProt	P62736	Actin, aortic smooth muscle (ACTA_HUMAN)	ACTA2	32.626	76.9231	17	59	1.88044	41.9818	100	99.7344
neXtProt	P68366	Tubulin alpha-4A chain (TBA4A_HUMAN)	TUBA4A	51.1161	73.6607	17	55	1.66073	49.8924	100	99.7344
neXtProt	P78371	T-complex protein 1 subunit beta (TCPB_HUMAN)	CCT2	44.8598	94.5794	17	43	0.843423	57.4521	100	99.7344
neXtProt	O75643	U5 small nuclear ribonucleoprotein 200 kDa helicase (U520_HUMAN)	SNRNP200	10.9551	80.618	17	41	0.170235	244.353	100	99.7344
neXtProt	Q9BQE3	Tubulin alpha-1C chain (TBA1C_HUMAN)	TUBA1C	45.657	73.7194	16	61	1.51189	49.8635	100	99.7344
neXtProt	Q99832	T-complex protein 1 subunit eta (TCPH_HUMAN)	CCT7	37.9374	89.1344	16	45	0.73303	59.3289	100	99.7344
neXtProt	P11586	C-1-tetrahydrofolate synthase, cytoplasmic (C1TC_HUMAN)	MTHFD1	19.0374	76.8984	16	47	0.456348	101.495	100	99.7344
neXtProt	P27708	CAD protein (PYR1_HUMAN)	CAD	8.94382	63.5506	16	40	0.203378	242.829	100	99.7344
neXtProt	Q9BUF5	Tubulin beta-6 chain (TBB6_HUMAN)	TUBB6	35.6502	59.8655	15	57	1.61016	49.825	100	99.7344
neXtProt	P50990	T-complex protein 1 subunit theta (TCPQ_HUMAN)	CCT8	34.3066	88.1387	15	45	0.813931	59.5825	100	99.7344
neXtProt	P02786	Transferrin receptor protein 1 (TFR1_HUMAN)	TFRC	22.6316	78.0263	15	41	0.516083	84.8179	100	99.7344
neXtProt	P04406	Glyceraldehyde-3-phosphate dehydrogenase (G3P_HUMAN)	GAPDH	60	80.2985	14	67	1.44844	36.0304	100	99.7344
neXtProt	P04083	Annexin A1 (ANXA1_HUMAN)	ANXA1	48.8439	100	14	51	0.905461	38.69	100	99.7344
neXtProt	P13010	X-ray repair cross-complementing protein 5 (XRCC5_HUMAN)	XRCC5	27.1858	76.6393	14	29	0.430723	82.6523	100	99.7344
neXtProt	P26640	Valine--tRNA ligase (SYVC_HUMAN)	VARS	16.9304	70.0158	14	32	0.263134	140.387	100	99.7344
neXtProt	O60814	Histone H2B type 1-K (H2B1K_HUMAN)	HIST1H2BK	37.3016	100	13	119	1.91263	13.8816	100	99.7344
neXtProt	Q08431	Lactadherin (MFGM_HUMAN)	MFGE8	43.1525	93.2817	13	49	1.29674	43.0955	100	99.7344
neXtProt	P23526	Adenosylhomocysteinase (SAHH_HUMAN)	AHCY	31.9444	70.6019	13	35	0.974488	47.6852	100	99.7344
neXtProt	P54652	Heat shock-related 70 kDa protein 2 (HSP72_HUMAN)	HSPA2	20.9703	82.3161	13	42	0.428111	69.9779	100	99.7344
neXtProt	P12956	X-ray repair cross-complementing protein 6 (XRCC6_HUMAN)	XRCC6	27.2578	85.5501	13	47	0.41067	69.7991	100	99.7344
neXtProt	P02751	Fibronectin (FINC_HUMAN)	FN1	7.29254	61.1484	13	28	0.182022	262.46	100	99.7344
neXtProt	Q14315	Filamin-C (FLNC_HUMAN)	FLNC	5.76147	79.3761	13	32	0.122018	290.841	100	99.7344
neXtProt	P01892	HLA class I histocompatibility antigen, A-2 alpha chain (1A02_HUMAN)	HLA-A	43.8356	90.137	12	47	1.06914	40.8962	100	99.7344
neXtProt	P60842	Eukaryotic initiation factor 4A-I (IF4A1_HUMAN)	EIF4A1	34.9754	91.3793	12	40	0.757511	46.1246	100	99.7344
neXtProt	Q16658	Fascin (FSCN1_HUMAN)	FSCN1	32.6572	94.1176	12	35	0.597312	54.4961	100	99.7344
neXtProt	P50991	T-complex protein 1 subunit delta (TCPD_HUMAN)	CCT4	30.6122	77.9221	12	34	0.550516	57.8878	100	99.7344
neXtProt	P04264	Keratin, type II cytoskeletal 1 (K2C1_HUMAN)	KRT1	21.5839	65.2174	12	35	0.519911	65.999	100	99.7344
neXtProt	P48643	T-complex protein 1 subunit epsilon (TCPE_HUMAN)	CCT5	35.6747	83.549	12	46	0.519911	59.6328	100	99.7344
neXtProt	Q9H223	EH domain-containing protein 4 (EHD4_HUMAN)	EHD4	27.9113	80.7763	12	44	0.510443	61.1365	100	99.7344
neXtProt	P17987	T-complex protein 1 subunit alpha (TCPA_HUMAN)	TCP1	27.6978	89.0288	12	41	0.510443	60.3056	100	99.7344
neXtProt	P49368	T-complex protein 1 subunit gamma (TCPG_HUMAN)	CCT3	24.4037	82.3853	12	42	0.492496	60.4953	100	99.7344
neXtProt	P12814	Alpha-actinin-1 (ACTN1_HUMAN)	ACTN1	15.9193	89.4619	12	36	0.30769	102.993	100	99.7344
neXtProt	P41252	Isoleucine--tRNA ligase, cytoplasmic (SYIC_HUMAN)	IARS	11.9651	78.2884	12	25	0.211528	144.406	100	99.7344
neXtProt	Q9P2J5	Leucine--tRNA ligase, cytoplasmic (SYLC_HUMAN)	LARS	14.6259	82.9082	12	35	0.196526	134.379	100	99.7344
neXtProt	P07814	Bifunctional glutamate/proline--tRNA ligase (SYEP_HUMAN)	EPRS	10.3836	85.7804	12	25	0.150572	170.483	100	99.7344
neXtProt	P68104	Elongation factor 1-alpha 1 (EF1A1_HUMAN)	EEF1A1	37.013	65.8009	11	34	0.525223	50.1091	100	99.7344
neXtProt	P26006	Integrin alpha-3 (ITA3_HUMAN)	ITGA3	8.75357	58.04	11	21	0.309246	116.538	100	99.7344
neXtProt	P11387	DNA topoisomerase 1 (TOP1_HUMAN)	TOP1	16.8627	100	11	36	0.158653	90.6689	100	99.7344
neXtProt	P62937	Peptidyl-prolyl cis-trans isomerase A (PPIA_HUMAN)	PPIA	50.9091	83.6364	10	28	1.99358	18.0009	100	99.7344
neXtProt	Q16777	Histone H2A type 2-C (H2A2C_HUMAN)	HIST2H2AC	52.7132	77.5194	10	51	1.42446	13.9798	100	99.7344
neXtProt	O00560-2	Isoform 2 of Syntenin-1 (SDCB1_HUMAN)	SDCBP	50.5051	66.33	10	32	1.21222	32.2959	100	99.7344
neXtProt	P00558	Phosphoglycerate kinase 1 (PGK1_HUMAN)	PGK1	31.1751	100	10	31	0.557068	44.5861	100	99.7344
neXtProt	P26641	Elongation factor 1-gamma (EF1G_HUMAN)	EEF1G	27.9176	84.4394	10	26	0.544114	50.0871	100	99.7344
neXtProt	P63092	Guanine nucleotide-binding protein G(s) subunit alpha isoforms short (GNAS2_HUMAN)	GNAS	32.4873	93.1472	10	29	0.519911	45.6359	100	99.7344
neXtProt	Q14974	Importin subunit beta-1 (IMB1_HUMAN)	KPNB1	16.5525	59.1324	10	37	0.396135	97.108	100	99.7344
neXtProt	P0DMV8	Heat shock 70 kDa protein 1A (HS71A_HUMAN)	HSPA1A	17.7847	77.6911	10	23	0.328791	70.009	100	99.7344
neXtProt	P26639	Threonine--tRNA ligase, cytoplasmic (SYTC_HUMAN)	TARS	15.2144	94.4675	10	31	0.274275	83.3819	100	99.7344
neXtProt	O15067	Phosphoribosylformylglycinamidine synthase (PUR4_HUMAN)	PFAS	11.2855	59.1181	10	18	0.230524	144.643	100	99.7344
neXtProt	Q9Y4L1	Hypoxia up-regulated protein 1 (HYOU1_HUMAN)	HYOU1	14.9149	87.988	10	19	0.202264	111.266	100	99.7344
neXtProt	P53621	Coatomer subunit alpha (COPA_HUMAN)	COPA	11.3562	85.5392	10	18	0.173396	138.258	100	99.7344
neXtProt	P33176	Kinesin-1 heavy chain (KINH_HUMAN)	KIF5B	13.9148	97.1963	10	15	0.169573	109.617	100	99.7344
neXtProt	O00159	Unconventional myosin-Ic (MYO1C_HUMAN)	MYO1C	12.2295	92.5682	10	33	0.167116	121.606	100	99.7344
neXtProt	P46940	Ras GTPase-activating-like protein IQGAP1 (IQGA1_HUMAN)	IQGAP1	9.8974	84.8521	10	25	0.113599	189.134	100	99.7344
neXtProt	P62805	Histone H4 (H4_HUMAN)	HIST1H4A	61.165	100	9	106	1.29087	11.3604	100	99.7344
neXtProt	O00560-3	Isoform 3 of Syntenin-1 (SDCB1_HUMAN)	SDCBP	50.6849	66.4384	9	28	1.09618	31.7415	100	99.7344
neXtProt	P80723	Brain acid soluble protein 1 (BASP1_HUMAN)	BASP1	50.6608	87.6652	9	32	0.995262	22.68	100	99.7344
neXtProt	Q71DI3	Histone H3.2 (H32_HUMAN)	HIST2H3A	52.2059	76.4706	9	24	0.995262	15.3785	100	99.7344
neXtProt	P31946	14-3-3 protein beta/alpha (1433B_HUMAN)	YWHAB	45.935	100	9	30	0.951293	28.0648	100	99.7344
neXtProt	P62258	14-3-3 protein epsilon (1433E_HUMAN)	YWHAE	37.6471	100	9	28	0.873817	29.1554	100	99.7344
neXtProt	P62873	Guanine nucleotide-binding protein G(I)/G(S)/G(T) subunit beta-1 (GBB1_HUMAN)	GNB1	31.4706	67.6471	9	24	0.873817	37.353	100	99.7344
neXtProt	P62879	Guanine nucleotide-binding protein G(I)/G(S)/G(T) subunit beta-2 (GBB2_HUMAN)	GNB2	34.4118	67.6471	9	22	0.873817	37.3071	100	99.7344
neXtProt	P07195	L-lactate dehydrogenase B chain (LDHB_HUMAN)	LDHB	31.7365	84.7305	9	28	0.807769	36.6151	100	99.7344
neXtProt	Q15758	Neutral amino acid transporter B(0) (AAAT_HUMAN)	SLC1A5	19.4085	41.0351	9	41	0.750827	56.5623	100	99.7344
neXtProt	P62736	Actin, aortic smooth muscle (ACTA_HUMAN)	ACTA2	24.1379	76.9231	9	30	0.750827	41.9818	100	99.7344
neXtProt	P04075	Fructose-bisphosphate aldolase A (ALDOA_HUMAN)	ALDOA	32.967	76.6484	9	25	0.701254	39.3953	100	99.7344
neXtProt	Q9H4B7	Tubulin beta-1 chain (TBB1_HUMAN)	TUBB1	17.9601	75.8315	9	34	0.701254	50.2946	100	99.7344
neXtProt	P50995	Annexin A11 (ANX11_HUMAN)	ANXA11	16.6337	62.3762	9	32	0.489625	54.3551	100	99.7344
neXtProt	P08195	4F2 cell-surface antigen heavy chain (4F2_HUMAN)	SLC3A2	20.1587	73.6508	9	16	0.467799	67.9517	100	99.7344
neXtProt	O75367	Core histone macro-H2A.1 (H2AY_HUMAN)	H2AFY	26.3441	84.1398	9	24	0.412538	39.5925	100	99.7344
neXtProt	Q15582	Transforming growth factor-beta-induced protein ig-h3 (BGH3_HUMAN)	TGFBI	17.2767	70.4246	9	24	0.350314	74.634	100	99.7344
neXtProt	P40227	T-complex protein 1 subunit zeta (TCPZ_HUMAN)	CCT6A	21.2806	86.4407	9	23	0.344533	57.9876	100	99.7344
neXtProt	P55060	Exportin-2 (XPO2_HUMAN)	CSE1L	13.1823	75.3862	9	34	0.265531	110.346	100	99.7344
neXtProt	Q14764	Major vault protein (MVP_HUMAN)	MVP	13.5498	74.2441	9	14	0.218188	99.2659	100	99.7344
neXtProt	P18206	Vinculin (VINC_HUMAN)	VCL	10.582	87.037	9	14	0.157125	123.722	100	99.7344
neXtProt	P07737	Profilin-1 (PROF1_HUMAN)	PFN1	72.1429	82.1429	8	34	2.16228	15.0446	100	99.7344
neXtProt	P08865	40S ribosomal protein SA (RSSA_HUMAN)	RPSA	33.8983	66.4407	8	21	0.978319	32.8334	100	99.7344
neXtProt	P23528	Cofilin-1 (COF1_HUMAN)	CFL1	62.0482	100	8	22	0.887392	18.4907	100	99.7344
neXtProt	P68431	Histone H3.1 (H31_HUMAN)	HIST1H3A	47.0588	76.4706	8	24	0.84785	15.3945	100	99.7344
neXtProt	P63244	Receptor of activated protein C kinase 1 (RACK1_HUMAN)	RACK1	33.7539	73.817	8	31	0.811609	35.0546	100	99.7344
neXtProt	P63104	14-3-3 protein zeta/delta (1433Z_HUMAN)	YWHAZ	43.2653	100	8	47	0.778279	27.7277	100	99.7344
neXtProt	P62136	Serine/threonine-protein phosphatase PP1-alpha catalytic subunit (PP1A_HUMAN)	PPP1CA	29.697	87.8788	8	17	0.668101	37.4878	100	99.7344
neXtProt	P02649	Apolipoprotein E (APOE_HUMAN)	APOE	31.5457	100	8	16	0.467799	36.1318	100	99.7344
neXtProt	P61978	Heterogeneous nuclear ribonucleoprotein K (HNRPK_HUMAN)	HNRNPK	19.0065	82.5054	8	23	0.406527	50.9444	100	99.7344
neXtProt	O60701	UDP-glucose 6-dehydrogenase (UGDH_HUMAN)	UGDH	20.8502	88.2591	8	28	0.359356	54.9892	100	99.7344
neXtProt	P31939	Bifunctional purine biosynthesis protein PURH (PUR9_HUMAN)	ATIC	21.2838	95.6081	8	16	0.32763	64.5753	100	99.7344
neXtProt	P56192	Methionine--tRNA ligase, cytoplasmic (SYMC_HUMAN)	MARS	12.4444	67.8889	8	17	0.245197	101.052	100	99.7344
neXtProt	Q14697	Neutral alpha-glucosidase AB (GANAB_HUMAN)	GANAB	10.8051	69.3856	8	19	0.241989	106.807	100	99.7344
neXtProt	O00571	ATP-dependent RNA helicase DDX3X (DDX3X_HUMAN)	DDX3X	16.9184	84.5921	8	33	0.241989	73.198	100	99.7344
neXtProt	P29317	Ephrin type-A receptor 2 (EPHA2_HUMAN)	EPHA2	8.40164	72.0287	8	17	0.209133	108.197	100	99.7344
neXtProt	P55072	Transitional endoplasmic reticulum ATPase (TERA_HUMAN)	VCP	15.3846	80.5211	8	23	0.204504	89.2657	100	99.7344
neXtProt	Q9HAV4	Exportin-5 (XPO5_HUMAN)	XPO5	7.6412	70.4319	8	17	0.172102	136.222	100	99.7344
neXtProt	P01023	Alpha-2-macroglobulin (A2MG_HUMAN)	A2M	4.47761	73.1343	8	38	0.157423	163.188	100	99.7344
neXtProt	Q7L576	Cytoplasmic FMR1-interacting protein 1 (CYFP1_HUMAN)	CYFIP1	7.502	80.6864	8	21	0.134474	145.089	100	99.7344
neXtProt	P16104	Histone H2AX (H2AX_HUMAN)	H2AFX	27.2727	79.7203	7	49	0.858792	15.1354	100	99.7344
neXtProt	P62826	GTP-binding nuclear protein Ran (RAN_HUMAN)	RAN	36.1111	76.8519	7	30	0.8166	24.4076	100	99.7344
neXtProt	P35613-2	Isoform 2 of Basigin (BASI_HUMAN)	BSG	32.342	65.0558	7	22	0.8166	29.2027	100	99.7344
neXtProt	P61981	14-3-3 protein gamma (1433G_HUMAN)	YWHAG	31.1741	89.4737	7	17	0.681924	28.2849	100	99.7344
neXtProt	P18669	Phosphoglycerate mutase 1 (PGAM1_HUMAN)	PGAM1	38.5827	89.3701	7	22	0.629751	28.7858	100	99.7344
neXtProt	Q9UNM6	26S proteasome non-ATPase regulatory subunit 13 (PSD13_HUMAN)	PSMD13	24.734	85.1064	7	19	0.511775	42.9181	100	99.7344
neXtProt	P00338	L-lactate dehydrogenase A chain (LDHA_HUMAN)	LDHA	27.1084	89.4578	7	29	0.496236	36.6654	100	99.7344
neXtProt	P20073	Annexin A7 (ANXA7_HUMAN)	ANXA7	15.7787	55.9426	7	17	0.496236	52.7058	100	99.7344
neXtProt	P09651	Heterogeneous nuclear ribonucleoprotein A1 (ROA1_HUMAN)	HNRNPA1	26.6129	73.9247	7	12	0.481603	38.723	100	99.7344
neXtProt	O43175	D-3-phosphoglycerate dehydrogenase (SERA_HUMAN)	PHGDH	15.5722	60.4128	7	9	0.409082	56.6144	100	99.7344
neXtProt	P16403	Histone H1.2 (H12_HUMAN)	HIST1H1C	23.4742	100	7	17	0.355425	21.3517	100	99.7344
neXtProt	Q01518	Adenylyl cyclase-associated protein 1 (CAP1_HUMAN)	CAP1	18.7368	85.6842	7	20	0.347813	51.8687	100	99.7344
neXtProt	Q9Y265	RuvB-like 1 (RUVB1_HUMAN)	RUVBL1	19.9561	85.307	7	23	0.326805	50.1963	100	99.7344
neXtProt	P16402	Histone H1.3 (H13_HUMAN)	HIST1H1D	22.6244	100	7	17	0.326805	22.3363	25.625	94.864
neXtProt	P16401	Histone H1.5 (H15_HUMAN)	HIST1H1B	22.1239	100	7	24	0.314147	22.5665	100	99.7344
neXtProt	P35998	26S proteasome regulatory subunit 7 (PRS7_HUMAN)	PSMC2	20.7852	100	7	12	0.308177	48.6031	100	99.7344
neXtProt	P08670	Vimentin (VIME_HUMAN)	VIM	15.6652	92.7039	7	18	0.29155	53.6191	100	99.7344
neXtProt	P35908	Keratin, type II cytoskeletal 2 epidermal (K22E_HUMAN)	KRT2	14.0845	79.8122	7	11	0.276617	65.3932	100	99.7344
neXtProt	P00734	Prothrombin (THRB_HUMAN)	F2	8.84244	83.2797	7	23	0.26748	69.9921	100	99.7344
neXtProt	Q9H4M9	EH domain-containing protein 1 (EHD1_HUMAN)	EHD1	19.2884	77.1536	7	22	0.263134	60.5887	100	99.7344
neXtProt	P05106	Integrin beta-3 (ITB3_HUMAN)	ITGB3	12.3096	66.6244	7	16	0.236247	87.0004	100	99.7344
neXtProt	P11021	Endoplasmic reticulum chaperone BiP (BIP_HUMAN)	HSPA5	12.9969	85.9327	7	29	0.203538	72.2884	100	99.7344
neXtProt	Q13200	26S proteasome non-ATPase regulatory subunit 2 (PSMD2_HUMAN)	PSMD2	12.7753	79.0749	7	21	0.201007	100.136	100	99.7344
neXtProt	O60506	Heterogeneous nuclear ribonucleoprotein Q (HNRPQ_HUMAN)	SYNCRIP	11.878	85.0722	7	11	0.196128	69.5596	100	99.7344
neXtProt	O14980	Exportin-1 (XPO1_HUMAN)	XPO1	8.87021	74.5098	7	18	0.173024	123.306	100	99.7344
neXtProt	P49588	Alanine--tRNA ligase, cytoplasmic (SYAC_HUMAN)	AARS	12.1901	86.2603	7	19	0.15628	106.743	100	99.7344
neXtProt	Q86VP6	Cullin-associated NEDD8-dissociated protein 1 (CAND1_HUMAN)	CAND1	7.72358	71.7073	7	26	0.137627	136.289	100	99.7344
neXtProt	O75369	Filamin-B (FLNB_HUMAN)	FLNB	3.18985	77.9016	7	13	0.0688718	277.99	100	99.7344
neXtProt	Q9NZM1	Myoferlin (MYOF_HUMAN)	MYOF	4.46385	85.0558	7	10	0.0668723	234.561	100	99.7344
neXtProt	Q93008	Probable ubiquitin carboxyl-terminal hydrolase FAF-X (USP9X_HUMAN)	USP9X	3.07393	70.8171	7	13	0.064466	292.094	100	99.7344
neXtProt	P07741	Adenine phosphoribosyltransferase (APT_HUMAN)	APRT	51.1111	100	6	23	0.930698	19.5954	100	99.7344
neXtProt	P60953	Cell division control protein 42 homolog (CDC42_HUMAN)	CDC42	32.4607	64.9215	6	13	0.873817	21.245	100	99.7344
neXtProt	Q06830	Peroxiredoxin-1 (PRDX1_HUMAN)	PRDX1	29.6482	100	6	14	0.823348	22.0963	100	99.7344
neXtProt	P04908	Histone H2A type 1-B/E (H2A1B_HUMAN)	HIST1H2AB	29.2308	77.6923	6	16	0.701254	14.1269	100	99.7344
neXtProt	P61586	Transforming protein RhoA (RHOA_HUMAN)	RHOA	38.8601	84.456	6	24	0.637894	21.7541	100	99.7344
neXtProt	P27348	14-3-3 protein theta (1433T_HUMAN)	YWHAQ	24.898	89.3878	6	18	0.561523	27.7468	100	99.7344
neXtProt	Q9HAV0	Guanine nucleotide-binding protein subunit beta-4 (GBB4_HUMAN)	GNB4	22.0588	67.6471	6	11	0.539927	37.543	100	99.7344
neXtProt	Q9C0H2	Protein tweety homolog 3 (TTYH3_HUMAN)	TTYH3	12.6195	55.0669	6	15	0.519911	57.5079	100	99.7344
neXtProt	P62140	Serine/threonine-protein phosphatase PP1-beta catalytic subunit (PP1B_HUMAN)	PPP1CB	22.9358	87.7676	6	16	0.467799	37.1626	100	99.7344
neXtProt	P12277	Creatine kinase B-type (KCRB_HUMAN)	CKB	23.0971	80.8399	6	18	0.412538	42.6173	100	99.7344
neXtProt	P62701	40S ribosomal protein S4, X isoform (RS4X_HUMAN)	RPS4X	24.3346	100	6	19	0.333521	29.5791	100	99.7344
neXtProt	P50148	Guanine nucleotide-binding protein G(q) subunit alpha (GNAQ_HUMAN)	GNAQ	24.7911	91.0864	6	16	0.318257	42.1153	100	99.7344
neXtProt	Q15019	Septin-2 (SEPT2_HUMAN)	SEPT2	29.3629	92.7978	6	9	0.318257	41.4613	100	99.7344
neXtProt	P10909	Clusterin (CLUS_HUMAN)	CLU	16.2584	80.8463	6	17	0.274275	52.461	100	99.7344
neXtProt	P30153	Serine/threonine-protein phosphatase 2A 65 kDa regulatory subunit A alpha isoform (2AAA_HUMAN)	PPP2R1A	15.4499	85.5688	6	35	0.263848	65.2669	100	99.7344
neXtProt	P14868	Aspartate--tRNA ligase, cytoplasmic (SYDC_HUMAN)	DARS	16.3673	93.2136	6	10	0.258925	57.1	100	99.7344
neXtProt	Q15233	Non-POU domain-containing octamer-binding protein (NONO_HUMAN)	NONO	16.9851	76.6454	6	13	0.218188	54.1973	100	99.7344
neXtProt	Q9NZN3	EH domain-containing protein 3 (EHD3_HUMAN)	EHD3	14.5794	77.1963	6	17	0.218188	60.8487	100	99.7344
neXtProt	P61221	ATP-binding cassette sub-family E member 1 (ABCE1_HUMAN)	ABCE1	10.3506	77.9633	6	15	0.205261	67.271	100	99.7344
neXtProt	Q9Y6C2	EMILIN-1 (EMIL1_HUMAN)	EMILIN1	9.35039	58.9567	6	19	0.185971	106.629	100	99.7344
neXtProt	P02768	Serum albumin (ALBU_HUMAN)	ALB	10.1806	95.5665	6	14	0.181107	69.3215	100	99.7344
neXtProt	P21399	Cytoplasmic aconitate hydratase (ACOC_HUMAN)	ACO1	9.5613	71.0911	6	28	0.174269	98.3366	100	99.7344
neXtProt	O14672	Disintegrin and metalloproteinase domain-containing protein 10 (ADA10_HUMAN)	ADAM10	9.49198	79.1444	6	8	0.172102	84.0877	100	99.7344
neXtProt	P54136	Arginine--tRNA ligase, cytoplasmic (SYRC_HUMAN)	RARS	12.8788	90.1515	6	20	0.167927	75.3309	100	99.7344
neXtProt	P35606	Coatomer subunit beta' (COPB2_HUMAN)	COPB2	6.62252	79.0287	6	15	0.16203	102.422	100	99.7344
neXtProt	Q15029	116 kDa U5 small nuclear ribonucleoprotein component (U5S1_HUMAN)	EFTUD2	8.23045	71.3992	6	15	0.154782	109.366	100	99.7344
neXtProt	P06756	Integrin alpha-V (ITAV_HUMAN)	ITGAV	7.44275	73.3779	6	20	0.146584	115.964	100	99.7344
neXtProt	P34932	Heat shock 70 kDa protein 4 (HSP74_HUMAN)	HSPA4	10.7143	89.1667	6	19	0.13921	94.2712	100	99.7344
neXtProt	Q00839	Heterogeneous nuclear ribonucleoprotein U (HNRPU_HUMAN)	HNRNPU	10.7879	72.6061	6	11	0.133824	90.528	100	99.7344
neXtProt	P07996	Thrombospondin-1 (TSP1_HUMAN)	THBS1	5.98291	77.6923	6	18	0.132541	129.3	100	99.7344
neXtProt	Q7KZF4	Staphylococcal nuclease domain-containing protein 1 (SND1_HUMAN)	SND1	9.45055	87.1429	6	11	0.12421	101.934	100	99.7344
neXtProt	P35221	Catenin alpha-1 (CTNA1_HUMAN)	CTNNA1	10.596	83.1126	6	14	0.122018	100.009	100	99.7344
neXtProt	Q5VYK3	Proteasome adapter and scaffold protein ECM29 (ECM29_HUMAN)	ECPAS	5.31165	82.2222	6	9	0.0734189	204.16	100	99.7344
neXtProt	P12259	Coagulation factor V (FA5_HUMAN)	F5	3.3723	62.6799	6	15	0.0690192	251.546	100	99.7344
neXtProt	Q6P2Q9	Pre-mRNA-processing-splicing factor 8 (PRP8_HUMAN)	PRPF8	3.25482	83.0835	6	9	0.0482812	273.427	100	99.7344
neXtProt	Q14152	Eukaryotic translation initiation factor 3 subunit A (EIF3A_HUMAN)	EIF3A	5.78871	97.4674	6	14	0.0476158	166.468	100	99.7344
neXtProt	P12111	Collagen alpha-3(VI) chain (CO6A3_HUMAN)	COL6A3	2.73843	76.2984	6	18	0.0446898	343.457	100	99.7344
neXtProt	P09382	Galectin-1 (LEG1_HUMAN)	LGALS1	45.1852	80.7407	5	13	1.42446	14.7062	100	99.7344
neXtProt	P69905	Hemoglobin subunit alpha (HBA_HUMAN)	HBA1	34.507	59.8592	5	15	1.27585	15.2479	100	99.7344
neXtProt	P30626	Sorcin (SORCN_HUMAN)	SRI	32.3232	72.2222	5	10	0.968419	21.6624	100	99.7344
neXtProt	P09211	Glutathione S-transferase P (GSTP1_HUMAN)	GSTP1	39.5238	80	5	23	0.832981	23.341	100	99.7344
neXtProt	O75340	Programmed cell death protein 6 (PDCD6_HUMAN)	PDCD6	38.2199	68.5864	5	20	0.778279	21.8548	100	99.7344
neXtProt	P02794	Ferritin heavy chain (FRIH_HUMAN)	FTH1	24.0437	100	5	14	0.778279	21.2123	100	99.7344
neXtProt	P61204	ADP-ribosylation factor 3 (ARF3_HUMAN)	ARF3	25.9669	85.0829	5	15	0.687612	20.5877	100	99.7344
neXtProt	P62820	Ras-related protein Rab-1A (RAB1A_HUMAN)	RAB1A	28.2927	100	5	16	0.584893	22.6634	100	99.7344
neXtProt	P61224	Ras-related protein Rap-1b (RAP1B_HUMAN)	RAP1B	35.8696	85.8696	5	19	0.584893	20.8116	100	99.7344
neXtProt	P51149	Ras-related protein Rab-7a (RAB7A_HUMAN)	RAB7A	31.8841	100	5	21	0.508591	23.4748	100	99.7344
neXtProt	P29966	Myristoylated alanine-rich C-kinase substrate (MARCS_HUMAN)	MARCKS	24.0964	51.8072	5	15	0.508591	31.5359	100	99.7344
neXtProt	P62249	40S ribosomal protein S16 (RS16_HUMAN)	RPS16	30.137	100	5	10	0.487352	16.435	100	99.7344
neXtProt	Q04917	14-3-3 protein eta (1433F_HUMAN)	YWHAH	23.1707	89.4309	5	13	0.417474	28.201	100	99.7344
neXtProt	P0CG47	Polyubiquitin-B (UBB_HUMAN)	UBB	61.5721	100	5	25	0.403004	25.7458	100	99.7344
neXtProt	P18464	HLA class I histocompatibility antigen, B-51 alpha chain (1B51_HUMAN)	HLA-B	15.4696	90.0552	5	16	0.376857	40.5411	100	99.7344
neXtProt	P23396	40S ribosomal protein S3 (RS3_HUMAN)	RPS3	23.0453	100	5	9	0.365008	26.6714	100	99.7344
neXtProt	P61158	Actin-related protein 3 (ARP3_HUMAN)	ACTR3	14.3541	76.0766	5	20	0.29155	47.341	100	99.7344
neXtProt	P46781	40S ribosomal protein S9 (RS9_HUMAN)	RPS9	23.7113	100	5	5	0.29155	22.5776	96.4216	96.1945
neXtProt	P04899	Guanine nucleotide-binding protein G(i) subunit alpha-2 (GNAI2_HUMAN)	GNAI2	17.7465	90.9859	5	11	0.284386	40.4251	100	99.7344
neXtProt	Q99829	Copine-1 (CPNE1_HUMAN)	CPNE1	12.6629	50.0931	5	15	0.284386	59.0215	100	99.7344
neXtProt	P15880	40S ribosomal protein S2 (RS2_HUMAN)	RPS2	19.1126	100	5	8	0.271062	31.3046	100	99.7344
neXtProt	P07910	Heterogeneous nuclear ribonucleoproteins C1/C2 (HNRPC_HUMAN)	HNRNPC	18.9542	89.8693	5	14	0.271062	33.6495	100	99.7344
neXtProt	P62241	40S ribosomal protein S8 (RS8_HUMAN)	RPS8	25.9615	100	5	15	0.253254	24.1902	100	99.7344
neXtProt	P41091	Eukaryotic translation initiation factor 2 subunit 3 (IF2G_HUMAN)	EIF2S3	12.7119	77.1186	5	19	0.237635	51.0772	100	99.7344
neXtProt	P38919	Eukaryotic initiation factor 4A-III (IF4A3_HUMAN)	EIF4A3	16.3017	93.4307	5	10	0.232847	46.8412	100	99.7344
neXtProt	P62333	26S proteasome regulatory subunit 10B (PRS10_HUMAN)	PSMC6	15.9383	92.2879	5	9	0.223825	44.1451	100	99.7344
neXtProt	P50395	Rab GDP dissociation inhibitor beta (GDIB_HUMAN)	GDI2	15.5056	93.9326	5	17	0.21957	50.6309	100	99.7344
neXtProt	P46777	60S ribosomal protein L5 (RL5_HUMAN)	RPL5	15.8249	88.2155	5	10	0.21957	34.3407	100	99.7344
neXtProt	P31689	DnaJ homolog subfamily A member 1 (DNJA1_HUMAN)	DNAJA1	12.3426	92.6952	5	9	0.215474	44.8395	100	99.7344
neXtProt	Q9Y230	RuvB-like 2 (RUVB2_HUMAN)	RUVBL2	12.743	87.473	5	8	0.211528	51.1246	100	99.7344
neXtProt	P36871	Phosphoglucomutase-1 (PGM1_HUMAN)	PGM1	13.879	87.1886	5	9	0.207723	61.4105	100	99.7344
neXtProt	P62191	26S proteasome regulatory subunit 4 (PRS4_HUMAN)	PSMC1	15.2273	91.3636	5	10	0.193777	49.1537	100	99.7344
neXtProt	P17812	CTP synthase 1 (PYRG1_HUMAN)	CTPS1	10.1523	73.7733	5	7	0.190577	66.648	100	99.7344
neXtProt	Q02878	60S ribosomal protein L6 (RL6_HUMAN)	RPL6	21.875	100	5	14	0.184485	32.7076	100	99.7344
neXtProt	O43242	26S proteasome non-ATPase regulatory subunit 3 (PSMD3_HUMAN)	PSMD3	11.4232	95.1311	5	17	0.165914	60.9395	100	99.7344
neXtProt	Q96AC1	Fermitin family homolog 2 (FERM2_HUMAN)	FERMT2	9.85294	80	5	18	0.146895	77.8106	100	99.7344
neXtProt	P17844	Probable ATP-dependent RNA helicase DDX5 (DDX5_HUMAN)	DDX5	8.46906	71.4984	5	11	0.146895	69.1047	100	99.7344
neXtProt	Q92841	Probable ATP-dependent RNA helicase DDX17 (DDX17_HUMAN)	DDX17	7.9561	70.5075	5	19	0.141488	80.222	100	99.7344
neXtProt	Q01813	ATP-dependent 6-phosphofructokinase, platelet type (PFKAP_HUMAN)	PFKP	9.43878	69.0051	5	20	0.138098	85.5415	100	99.7344
neXtProt	O00410	Importin-5 (IPO5_HUMAN)	IPO5	6.56335	70.4649	5	6	0.138098	123.55	100	99.7344
neXtProt	P46459	Vesicle-fusing ATPase (NSF_HUMAN)	NSF	7.39247	82.7957	5	7	0.134867	82.5421	100	99.7344
neXtProt	P52272	Heterogeneous nuclear ribonucleoprotein M (HNRPM_HUMAN)	HNRNPM	6.84932	84.6575	5	9	0.134867	77.4643	100	99.7344
neXtProt	P13612	Integrin alpha-4 (ITA4_HUMAN)	ITGA4	6.78295	71.5116	5	10	0.123324	114.827	100	99.7344
neXtProt	P26038	Moesin (MOES_HUMAN)	MSN	8.14558	90.1213	5	13	0.119488	67.7778	100	99.7344
neXtProt	P06737	Glycogen phosphorylase, liver form (PYGL_HUMAN)	PYGL	7.67414	83.7072	5	10	0.11249	97.087	100	99.7344
neXtProt	P14625	Endoplasmin (ENPL_HUMAN)	HSP90B1	6.10212	91.1582	5	22	0.106266	92.4113	100	99.7344
neXtProt	Q15393	Splicing factor 3B subunit 3 (SF3B3_HUMAN)	SF3B3	5.58751	66.1463	5	11	0.106266	135.492	100	99.7344
neXtProt	P09874	Poly [ADP-ribose] polymerase 1 (PARP1_HUMAN)	PARP1	5.91716	85.503	5	14	0.0776247	113.012	100	99.7344
neXtProt	Q5T4S7	E3 ubiquitin-protein ligase UBR4 (UBR4_HUMAN)	UBR4	1.27339	66.7374	5	8	0.0240722	573.476	100	99.7344
neXtProt	P31949	Protein S100-A11 (S10AB_HUMAN)	S100A11	34.2857	70.4762	4	18	0.930698	11.7328	100	99.7344
neXtProt	P60660	Myosin light polypeptide 6 (MYL6_HUMAN)	MYL6	27.1523	82.1192	4	9	0.84785	16.9191	100	99.7344
neXtProt	P22392	Nucleoside diphosphate kinase B (NDKB_HUMAN)	NME2	38.1579	100	4	7	0.623777	17.2869	100	99.7344
neXtProt	P18085	ADP-ribosylation factor 4 (ARF4_HUMAN)	ARF4	23.8889	84.4444	4	9	0.584893	20.4977	100	99.7344
neXtProt	P48509	CD151 antigen (CD151_HUMAN)	CD151	13.834	48.2213	4	18	0.492496	28.2763	100	99.7344
neXtProt	Q9H0U4	Ras-related protein Rab-1B (RAB1B_HUMAN)	RAB1B	26.3682	100	4	12	0.492496	22.1572	100	99.7344
neXtProt	P09496	Clathrin light chain A (CLCA_HUMAN)	CLTA	18.5484	41.9355	4	8	0.467799	27.06	100	99.7344
neXtProt	P63000	Ras-related C3 botulinum toxin substrate 1 (RAC1_HUMAN)	RAC1	22.9167	59.375	4	27	0.44544	21.4362	100	99.7344
neXtProt	Q9NRY6	Phospholipid scramblase 3 (PLS3_HUMAN)	PLSCR3	23.7288	57.9661	4	8	0.44544	31.628	100	99.7344
neXtProt	Q01995	Transgelin (TAGL_HUMAN)	TAGLN	21.393	100	4	5	0.425103	22.5964	100	99.7344
neXtProt	Q15907	Ras-related protein Rab-11B (RB11B_HUMAN)	RAB11B	26.1468	87.6147	4	13	0.406527	24.4735	100	99.7344
neXtProt	O00299	Chloride intracellular channel protein 1 (CLIC1_HUMAN)	CLIC1	22.8216	88.7967	4	17	0.406527	26.9057	100	99.7344
neXtProt	Q15366	Poly(rC)-binding protein 2 (PCBP2_HUMAN)	PCBP2	14.2466	70.9589	4	5	0.373824	38.5556	100	99.7344
neXtProt	P02765	Alpha-2-HS-glycoprotein (FETUA_HUMAN)	AHSG	3.54223	56.1308	4	16	0.373824	39.2997	100	99.7344
neXtProt	P01116	GTPase KRas (RASK_HUMAN)	KRAS	25.3968	86.2434	4	18	0.373824	21.642	34.5773	95.6432
neXtProt	Q15365	Poly(rC)-binding protein 1 (PCBP1_HUMAN)	PCBP1	15.1685	81.4607	4	7	0.359356	37.4739	100	99.7344
neXtProt	P60174	Triosephosphate isomerase (TPIS_HUMAN)	TPI1	18.8811	89.8601	4	12	0.34596	30.7717	100	99.7344
neXtProt	Q15286	Ras-related protein Rab-35 (RAB35_HUMAN)	RAB35	20.8955	100	4	6	0.34596	23.0108	100	99.7344
neXtProt	Q09028	Histone-binding protein RBBP4 (RBBP4_HUMAN)	RBBP4	11.0588	41.1765	4	6	0.333521	47.6261	100	99.7344
neXtProt	P46782	40S ribosomal protein S5 (RS5_HUMAN)	RPS5	22.0588	86.2745	4	12	0.321941	22.8621	100	99.7344
neXtProt	P27105	Erythrocyte band 7 integral membrane protein (STOM_HUMAN)	STOM	19.7917	89.5833	4	13	0.311134	31.7107	100	99.7344
neXtProt	P62269	40S ribosomal protein S18 (RS18_HUMAN)	RPS18	19.0789	100	4	12	0.29155	17.7079	100	99.7344
neXtProt	P11279	Lysosome-associated membrane glycoprotein 1 (LAMP1_HUMAN)	LAMP1	10.5516	66.9065	4	12	0.29155	44.8538	100	99.7344
neXtProt	P11233	Ras-related protein Ral-A (RALA_HUMAN)	RALA	23.7864	100	4	10	0.29155	23.552	100	99.7344
neXtProt	P10319	HLA class I histocompatibility antigen, B-58 alpha chain (1B58_HUMAN)	HLA-B	14.6409	90.0552	4	12	0.28265	40.312	100	99.7344
neXtProt	Q9Y617	Phosphoserine aminotransferase (SERC_HUMAN)	PSAT1	10.5405	82.7027	4	3	0.274275	40.3968	57.6167	96.2025
neXtProt	P06748	Nucleophosmin (NPM_HUMAN)	NPM1	17.3469	78.5714	4	8	0.258925	32.5548	100	99.7344
neXtProt	P31943	Heterogeneous nuclear ribonucleoprotein H (HNRH1_HUMAN)	HNRNPH1	14.0312	71.7149	4	11	0.227125	49.1984	100	99.7344
neXtProt	P61313	60S ribosomal protein L15 (RL15_HUMAN)	RPL15	21.5686	100	4	3	0.227125	24.1311	100	99.7344
neXtProt	Q93088	Betaine--homocysteine S-methyltransferase 1 (BHMT1_HUMAN)	BHMT	8.867	86.9458	4	11	0.211528	44.9698	100	99.7344
neXtProt	O95084	Serine protease 23 (PRS23_HUMAN)	PRSS23	13.8381	90.8616	4	9	0.211528	42.9738	100	99.7344
neXtProt	Q07020	60S ribosomal protein L18 (RL18_HUMAN)	RPL18	25.5319	100	4	12	0.211528	21.6211	100	99.7344
neXtProt	P08754	Guanine nucleotide-binding protein G(k) subunit alpha (GNAI3_HUMAN)	GNAI3	15.8192	81.9209	4	24	0.206793	40.5063	100	99.7344
neXtProt	P50914	60S ribosomal protein L14 (RL14_HUMAN)	RPL14	15.3488	100	4	8	0.19793	23.417	100	99.7344
neXtProt	P61247	40S ribosomal protein S3a (RS3A_HUMAN)	RPS3A	18.5606	100	4	10	0.193777	29.9257	100	99.7344
neXtProt	P22234	Multifunctional protein ADE2 (PUR6_HUMAN)	PAICS	12.4706	76.7059	4	11	0.193777	47.0491	100	99.7344
neXtProt	Q07955	Serine/arginine-rich splicing factor 1 (SRSF1_HUMAN)	SRSF1	18.1452	100	4	10	0.193777	27.7278	100	99.7344
neXtProt	P23381	Tryptophan--tRNA ligase, cytoplasmic (SYWC_HUMAN)	WARS	12.5265	92.1444	4	8	0.189794	53.1316	100	99.7344
neXtProt	P07305	Histone H1.0 (H10_HUMAN)	H1F0	18.5567	100	4	10	0.185971	20.8502	100	99.7344
neXtProt	Q969P0	Immunoglobulin superfamily member 8 (IGSF8_HUMAN)	IGSF8	8.80914	61.8271	4	15	0.185971	64.9935	100	99.7344
neXtProt	P52209	6-phosphogluconate dehydrogenase, decarboxylating (6PGD_HUMAN)	PGD	12.4224	80.1242	4	16	0.185971	53.106	100	99.7344
neXtProt	O75083	WD repeat-containing protein 1 (WDR1_HUMAN)	WDR1	8.91089	79.538	4	11	0.175372	66.1519	100	99.7344
neXtProt	P17980	26S proteasome regulatory subunit 6A (PRS6A_HUMAN)	PSMC3	13.6674	92.4829	4	15	0.172102	49.1725	100	99.7344
neXtProt	P12268	Inosine-5'-monophosphate dehydrogenase 2 (IMDH2_HUMAN)	IMPDH2	9.33852	63.6187	4	9	0.168952	55.7696	100	99.7344
neXtProt	P30419	Glycylpeptide N-tetradecanoyltransferase 1 (NMT1_HUMAN)	NMT1	12.5	69.7581	4	13	0.165914	56.7699	100	99.7344
neXtProt	P27824	Calnexin (CALX_HUMAN)	CANX	6.92568	57.9392	4	9	0.162984	67.5259	100	99.7344
neXtProt	P14866	Heterogeneous nuclear ribonucleoprotein L (HNRPL_HUMAN)	HNRNPL	7.30051	58.7436	4	14	0.160155	64.0924	100	99.7344
neXtProt	Q9Y262	Eukaryotic translation initiation factor 3 subunit L (EIF3L_HUMAN)	EIF3L	10.8156	81.383	4	10	0.157423	66.6844	100	99.7344
neXtProt	P30101	Protein disulfide-isomerase A3 (PDIA3_HUMAN)	PDIA3	8.91089	93.8614	4	10	0.140625	56.7467	100	99.7344
neXtProt	Q16181	Septin-7 (SEPT7_HUMAN)	SEPT7	10.2975	91.762	4	12	0.136464	50.648	100	99.7344
neXtProt	O43490	Prominin-1 (PROM1_HUMAN)	PROM1	8.43931	71.6763	4	14	0.122018	97.1401	100	99.7344
neXtProt	P17858	ATP-dependent 6-phosphofructokinase, liver type (PFKAL_HUMAN)	PFKL	8.20513	69.7436	4	11	0.117359	84.9642	25.8997	94.8537
neXtProt	P23246	Splicing factor, proline- and glutamine-rich (SFPQ_HUMAN)	SFPQ	6.08204	68.8826	4	8	0.113042	76.1016	100	99.7344
neXtProt	P23921	Ribonucleoside-diphosphate reductase large subunit (RIR1_HUMAN)	RRM1	7.19697	81.9444	4	7	0.107757	90.0125	100	99.7344
neXtProt	P55786	Puromycin-sensitive aminopeptidase (PSA_HUMAN)	NPEPPS	5.54951	68.2263	4	3	0.104106	103.211	100	99.7344
neXtProt	P41250	Glycine--tRNA ligase (GARS_HUMAN)	GARS	9.33694	85.521	4	11	0.104106	83.1126	100	99.7344
neXtProt	Q9NQC3	Reticulon-4 (RTN4_HUMAN)	RTN4	2.93624	62.0805	4	10	0.0926009	129.851	100	99.7344
neXtProt	O43143	Pre-mRNA-splicing factor ATP-dependent RNA helicase DHX15 (DHX15_HUMAN)	DHX15	5.15723	74.3396	4	10	0.0916797	90.8752	100	99.7344
neXtProt	P53618	Coatomer subunit beta (COPB_HUMAN)	COPB1	5.56139	79.4334	4	14	0.0907767	107.074	100	99.7344
neXtProt	P20742	Pregnancy zone protein (PZP_HUMAN)	PZP	2.83401	55.1282	4	16	0.0849213	163.76	100	99.7344
neXtProt	P19338	Nucleolin (NUCL_HUMAN)	NCL	9.29577	79.1549	4	9	0.0841459	76.5684	100	99.7344
neXtProt	Q9Y2A7	Nck-associated protein 1 (NCKP1_HUMAN)	NCKAP1	5.14184	73.5816	4	8	0.0826367	128.707	100	99.7344
neXtProt	P20020	Plasma membrane calcium-transporting ATPase 1 (AT2B1_HUMAN)	ATP2B1	3.41812	68.6804	4	5	0.070069	138.668	100	99.7344
neXtProt	P24821	Tenascin (TENA_HUMAN)	TNC	2.6806	72.2853	4	10	0.0502111	240.7	100	99.7344
neXtProt	Q92616	eIF-2-alpha kinase activator GCN1 (GCN1_HUMAN)	GCN1	2.13403	84.5751	4	5	0.0326123	292.572	100	99.7344
neXtProt	P61970	Nuclear transport factor 2 (NTF2_HUMAN)	NUTF2	37.0079	59.0551	3	12	1.37137	14.469	100	99.7344
neXtProt	Q15836	Vesicle-associated membrane protein 3 (VAMP3_HUMAN)	VAMP3	45	100	3	4	0.637894	11.302	100	99.7344
neXtProt	P60033	CD81 antigen (CD81_HUMAN)	CD81	25	53.3898	3	13	0.637894	25.7921	100	99.7344
neXtProt	P08962	CD63 antigen (CD63_HUMAN)	CD63	7.56303	47.479	3	8	0.412538	25.6191	100	99.7344
neXtProt	P84095	Rho-related GTP-binding protein RhoG (RHOG_HUMAN)	RHOG	20.9424	86.3874	3	5	0.368875	21.2949	100	99.7344
neXtProt	P21926	CD9 antigen (CD9_HUMAN)	CD9	20.614	55.2632	3	8	0.368875	25.399	100	99.7344
neXtProt	O14950	Myosin regulatory light chain 12B (ML12B_HUMAN)	MYL12B	22.6744	82.5581	3	10	0.350314	19.7665	100	99.7344
neXtProt	P51148	Ras-related protein Rab-5C (RAB5C_HUMAN)	RAB5C	19.9074	87.037	3	15	0.333521	23.4678	100	99.7344
neXtProt	P62330	ADP-ribosylation factor 6 (ARF6_HUMAN)	ARF6	18.2857	84.5714	3	10	0.333521	20.0694	100	99.7344
neXtProt	P0C0S5	Histone H2A.Z (H2AZ_HUMAN)	H2AFZ	30.4688	77.3438	3	6	0.333521	13.5446	100	99.7344
neXtProt	P30050	60S ribosomal protein L12 (RL12_HUMAN)	RPL12	28.4848	100	3	12	0.304321	17.8075	100	99.7344
neXtProt	P19623	Spermidine synthase (SPEE_HUMAN)	SRM	8.60927	89.404	3	6	0.29155	33.8027	100	99.7344
neXtProt	O95297	Myelin protein zero-like protein 1 (MPZL1_HUMAN)	MPZL1	14.4981	51.6729	3	6	0.29155	29.064	100	99.7344
neXtProt	P54709	Sodium/potassium-transporting ATPase subunit beta-3 (AT1B3_HUMAN)	ATP1B3	13.9785	73.4767	3	8	0.268961	31.4921	100	99.7344
neXtProt	Q99808	Equilibrative nucleoside transporter 1 (S29A1_HUMAN)	SLC29A1	7.45614	47.3684	3	12	0.258925	50.1864	100	99.7344
neXtProt	P46779	60S ribosomal protein L28 (RL28_HUMAN)	RPL28	22.6277	100	3	8	0.249609	15.7377	100	99.7344
neXtProt	P61026	Ras-related protein Rab-10 (RAB10_HUMAN)	RAB10	17	100	3	5	0.249609	22.5266	100	99.7344
neXtProt	P62913	60S ribosomal protein L11 (RL11_HUMAN)	RPL11	15.7303	85.3933	3	5	0.240938	20.2396	100	99.7344
neXtProt	P54687	Branched-chain-amino-acid aminotransferase, cytosolic (BCAT1_HUMAN)	BCAT1	12.4352	51.2953	3	10	0.240938	42.9385	100	99.7344
neXtProt	P62266	40S ribosomal protein S23 (RS23_HUMAN)	RPS23	34.2657	81.1189	3	10	0.240938	15.7977	100	99.7344
neXtProt	P62714	Serine/threonine-protein phosphatase 2A catalytic subunit beta isoform (PP2AB_HUMAN)	PPP2CB	11.0032	88.0259	3	8	0.240938	35.5523	100	99.7344
neXtProt	P05388	60S acidic ribosomal protein P0 (RLA0_HUMAN)	RPLP0	13.5647	66.877	3	6	0.232847	34.2518	100	99.7344
neXtProt	Q9NQX7	Integral membrane protein 2C (ITM2C_HUMAN)	ITM2C	16.4794	88.764	3	6	0.232847	30.2044	100	99.7344
neXtProt	P62277	40S ribosomal protein S13 (RS13_HUMAN)	RPS13	20.5298	100	3	10	0.232847	17.2117	100	99.7344
neXtProt	P61006	Ras-related protein Rab-8A (RAB8A_HUMAN)	RAB8A	17.3913	100	3	7	0.22528	23.6532	100	99.7344
neXtProt	P47755	F-actin-capping protein subunit alpha-2 (CAZA2_HUMAN)	CAPZA2	14.6853	90.9091	3	7	0.22528	32.9286	100	99.7344
neXtProt	O43684	Mitotic checkpoint protein BUB3 (BUB3_HUMAN)	BUB3	12.5	67.378	3	6	0.22528	37.1312	100	99.7344
neXtProt	P51153	Ras-related protein Rab-13 (RAB13_HUMAN)	RAB13	18.7192	100	3	5	0.22528	22.7597	100	99.7344
neXtProt	P62280	40S ribosomal protein S11 (RS11_HUMAN)	RPS11	19.6203	100	3	7	0.218188	18.419	100	99.7344
neXtProt	P47756	F-actin-capping protein subunit beta (CAPZB_HUMAN)	CAPZB	16.6065	90.2527	3	6	0.211528	31.3308	100	99.7344
neXtProt	P11166	Solute carrier family 2, facilitated glucose transporter member 1 (GTR1_HUMAN)	SLC2A1	5.69106	33.1301	3	12	0.205261	54.0485	100	99.7344
neXtProt	Q13641	Trophoblast glycoprotein (TPBG_HUMAN)	TPBG	10.2381	65.7143	3	10	0.205261	46.0028	100	99.7344
neXtProt	P01871	Immunoglobulin heavy constant mu (IGHM_HUMAN)	IGHM	9.27152	76.6004	3	18	0.193777	49.4086	100	99.7344
neXtProt	Q99873	Protein arginine N-methyltransferase 1 (ANM1_HUMAN)	PRMT1	9.7035	79.7844	3	8	0.193777	42.4339	100	99.7344
neXtProt	P04222	HLA class I histocompatibility antigen, Cw-3 alpha chain (1C03_HUMAN)	HLA-C	10.929	78.6885	3	13	0.193777	40.8353	100	99.7344
neXtProt	Q9UMS4	Pre-mRNA-processing factor 19 (PRP19_HUMAN)	PRPF19	7.93651	59.5238	3	8	0.169989	55.1463	100	99.7344
neXtProt	P37837	Transaldolase (TALDO_HUMAN)	TALDO1	9.49555	73.5905	3	4	0.169989	37.5165	100	99.7344
neXtProt	P27695	DNA-(apurinic or apyrimidinic site) lyase (APEX1_HUMAN)	APEX1	11.9497	100	3	7	0.165914	35.5322	100	99.7344
neXtProt	O75390	Citrate synthase, mitochondrial (CISY_HUMAN)	CS	8.3691	57.7253	3	10	0.158323	51.6795	100	99.7344
neXtProt	P04004	Vitronectin (VTNC_HUMAN)	VTN	10.4603	69.0377	3	16	0.158323	54.2712	100	99.7344
neXtProt	P43686	26S proteasome regulatory subunit 6B (PRS6B_HUMAN)	PSMC4	11.4833	74.6411	3	9	0.154782	47.3365	100	99.7344
neXtProt	Q8NCH0	Carbohydrate sulfotransferase 14 (CHSTE_HUMAN)	CHST14	10.9043	84.5745	3	5	0.151395	42.9694	100	99.7344
neXtProt	P26599	Polypyrimidine tract-binding protein 1 (PTBP1_HUMAN)	PTBP1	9.03955	60.8286	3	10	0.151395	57.1856	100	99.7344
neXtProt	P55209	Nucleosome assembly protein 1-like 1 (NP1L1_HUMAN)	NAP1L1	10.7417	56.5217	3	7	0.148154	45.3459	100	99.7344
neXtProt	P29992	Guanine nucleotide-binding protein subunit alpha-11 (GNA11_HUMAN)	GNA11	13.649	91.0864	3	10	0.148154	42.0965	100	99.7344
neXtProt	P52292	Importin subunit alpha-1 (IMA1_HUMAN)	KPNA2	7.93951	62.1928	3	6	0.148154	57.8259	100	99.7344
neXtProt	Q92522	Histone H1x (H1X_HUMAN)	H1FX	12.6761	100	3	11	0.145048	22.4735	100	99.7344
neXtProt	O75874	Isocitrate dehydrogenase [NADP] cytoplasmic (IDHC_HUMAN)	IDH1	8.45411	92.5121	3	9	0.142069	46.6295	100	99.7344
neXtProt	P22492	Histone H1t (H1T_HUMAN)	HIST1H1T	11.5942	100	3	6	0.142069	22.0057	100	99.7344
neXtProt	P60228	Eukaryotic translation initiation factor 3 subunit E (EIF3E_HUMAN)	EIF3E	8.53933	94.1573	3	7	0.13921	52.1874	100	99.7344
neXtProt	Q14344	Guanine nucleotide-binding protein subunit alpha-13 (GNA13_HUMAN)	GNA13	10.8753	92.5729	3	4	0.13921	44.0217	100	99.7344
neXtProt	P16070	CD44 antigen (CD44_HUMAN)	CD44	3.90836	55.9299	3	9	0.136464	81.4874	100	99.7344
neXtProt	P34896	Serine hydroxymethyltransferase, cytosolic (GLYC_HUMAN)	SHMT1	9.52381	77.6398	3	12	0.136464	53.049	100	99.7344
neXtProt	Q9UQ80	Proliferation-associated protein 2G4 (PA2G4_HUMAN)	PA2G4	8.62944	92.132	3	4	0.133824	43.7592	100	99.7344
neXtProt	O00231	26S proteasome non-ATPase regulatory subunit 11 (PSD11_HUMAN)	PSMD11	9.24171	93.3649	3	8	0.131283	47.434	100	99.7344
neXtProt	Q92743	Serine protease HTRA1 (HTRA1_HUMAN)	HTRA1	7.70833	59.375	3	6	0.128838	51.2546	100	99.7344
neXtProt	Q9Y285	Phenylalanine--tRNA ligase alpha subunit (SYFA_HUMAN)	FARSA	7.48031	67.5197	3	12	0.12421	57.5275	100	99.7344
neXtProt	P11413	Glucose-6-phosphate 1-dehydrogenase (G6PD_HUMAN)	G6PD	6.60194	83.8835	3	6	0.12421	59.219	100	99.7344
neXtProt	P54578	Ubiquitin carboxyl-terminal hydrolase 14 (UBP14_HUMAN)	USP14	7.08502	86.2348	3	16	0.117859	56.033	100	99.7344
neXtProt	P62753	40S ribosomal protein S6 (RS6_HUMAN)	RPS6	14.8594	100	3	5	0.112126	28.663	100	99.7344
neXtProt	O43776	Asparagine--tRNA ligase, cytoplasmic (SYNC_HUMAN)	NARS	6.38686	78.6496	3	7	0.100694	62.9025	100	99.7344
neXtProt	P11940	Polyadenylate-binding protein 1 (PABP1_HUMAN)	PABPC1	7.54717	78.3019	3	11	0.0938582	70.6259	100	99.7344
neXtProt	P49915	GMP synthase [glutamine-hydrolyzing] (GUAA_HUMAN)	GMPS	6.06061	84.7042	3	6	0.0913767	76.667	100	99.7344
neXtProt	P17858	ATP-dependent 6-phosphofructokinase, liver type (PFKAL_HUMAN)	PFKL	6.28205	69.7436	3	9	0.0867874	84.9642	100	99.7344
neXtProt	Q13443	Disintegrin and metalloproteinase domain-containing protein 9 (ADAM9_HUMAN)	ADAM9	4.2735	79.9756	3	4	0.0846612	90.4971	100	99.7344
neXtProt	O95373	Importin-7 (IPO7_HUMAN)	IPO7	4.04624	63.9692	3	6	0.0826367	119.44	100	99.7344
neXtProt	P47897	Glutamine--tRNA ligase (SYQ_HUMAN)	QARS	6.83871	91.2258	3	7	0.077975	87.7429	100	99.7344
neXtProt	Q9Y678	Coatomer subunit gamma-1 (COPG1_HUMAN)	COPG1	4.91991	87.9863	3	14	0.0771051	97.6555	100	99.7344
neXtProt	P55884	Eukaryotic translation initiation factor 3 subunit B (EIF3B_HUMAN)	EIF3B	5.65111	71.8673	3	15	0.0762543	92.4238	100	99.7344
neXtProt	Q99460	26S proteasome non-ATPase regulatory subunit 1 (PSMD1_HUMAN)	PSMD1	4.617	75.7608	3	3	0.0730309	105.769	100	99.7344
neXtProt	P19823	Inter-alpha-trypsin inhibitor heavy chain H2 (ITIH2_HUMAN)	ITIH2	3.59408	74.7357	3	11	0.0722672	106.397	100	99.7344
neXtProt	P15311	Ezrin (EZRI_HUMAN)	EZR	6.99659	87.2014	3	8	0.0715193	69.3697	100	99.7344
neXtProt	P46934-4	Isoform 4 of E3 ubiquitin-protein ligase NEDD4 (NEDD4_HUMAN)	NEDD4	5.33333	74.3333	3	5	0.070069	104.152	100	99.7344
neXtProt	P33992	DNA replication licensing factor MCM5 (MCM5_HUMAN)	MCM5	5.31335	88.1471	3	6	0.0693656	82.2332	100	99.7344
neXtProt	Q1KMD3	Heterogeneous nuclear ribonucleoprotein U-like protein 2 (HNRL2_HUMAN)	HNRNPUL2	4.81928	79.2503	3	4	0.0693656	85.0522	49.8164	96.2105
neXtProt	Q13308	Inactive tyrosine-protein kinase 7 (PTK7_HUMAN)	PTK7	3.36449	72.5234	3	10	0.0686762	118.317	100	99.7344
neXtProt	Q92598	Heat shock protein 105 kDa (HS105_HUMAN)	HSPH1	3.84615	88.5781	3	5	0.0666879	96.8037	100	99.7344
neXtProt	O14936	Peripheral plasma membrane protein CASK (CSKP_HUMAN)	CASK	3.23974	77.1058	3	4	0.0666879	105.056	53.3568	96.2065
neXtProt	P25205	DNA replication licensing factor MCM3 (MCM3_HUMAN)	MCM3	4.20792	95.1733	3	4	0.0636181	90.924	71.1643	96.1985
neXtProt	P23634	Plasma membrane calcium-transporting ATPase 4 (AT2B4_HUMAN)	ATP2B4	3.38437	68.0097	3	4	0.0525003	137.833	100	99.7344
neXtProt	O43491	Band 4.1-like protein 2 (E41L2_HUMAN)	EPB41L2	3.18408	80.0995	3	16	0.0525003	112.519	100	99.7344
neXtProt	Q02241	Kinesin-like protein KIF23 (KIF23_HUMAN)	KIF23	3.64583	81.9792	3	7	0.0509516	109.99	100	99.7344
neXtProt	Q9P265	Disco-interacting protein 2 homolog B (DIP2B_HUMAN)	DIP2B	2.98223	65.165	3	10	0.0487927	171.382	100	99.7344
neXtProt	Q86XX4	Extracellular matrix protein FRAS1 (FRAS1_HUMAN)	FRAS1	0.948104	58.0589	3	4	0.0221716	442.928	100	99.7344
neXtProt	P04114	Apolipoprotein B-100 (APOB_HUMAN)	APOB	0.832785	84.1113	3	6	0.0139959	515.283	100	99.7344
neXtProt	Q04941	Proteolipid protein 2 (PLP2_HUMAN)	PLP2	18.4211	67.1053	2	5	0.519911	16.6797	100	99.7344
neXtProt	Q9UBI6	Guanine nucleotide-binding protein G(I)/G(S)/G(O) subunit gamma-12 (GBG12_HUMAN)	GNG12	37.5	100	2	5	0.467799	8.00117	100	99.7344
neXtProt	P14209	CD99 antigen (CD99_HUMAN)	CD99	12.973	30.2703	2	5	0.425103	18.8363	100	99.7344
neXtProt	P0DP23	Calmodulin-1 (CALM1_HUMAN)	CALM1	20.1342	75.1678	2	6	0.389495	16.8268	100	99.7344
neXtProt	O14817	Tetraspanin-4 (TSN4_HUMAN)	TSPAN4	13.0252	43.6975	2	4	0.389495	26.1002	100	99.7344
neXtProt	P61769	Beta-2-microglobulin (B2MG_HUMAN)	B2M	26.8908	100	2	6	0.359356	13.7059	100	99.7344
neXtProt	P02042	Hemoglobin subunit delta (HBD_HUMAN)	HBD	12.9252	100	2	15	0.333521	16.0453	100	99.7344
neXtProt	Q9NVM1	Protein eva-1 homolog B (EVA1B_HUMAN)	EVA1B	26.0606	56.9697	2	4	0.333521	18.3622	100	99.7344
neXtProt	P63241	Eukaryotic translation initiation factor 5A-1 (IF5A1_HUMAN)	EIF5A	20.1299	83.7662	2	4	0.311134	16.8214	100	99.7344
neXtProt	Q9UBV8	Peflin (PEF1_HUMAN)	PEF1	8.09859	43.3099	2	11	0.29155	30.3613	100	99.7344
neXtProt	P27701	CD82 antigen (CD82_HUMAN)	CD82	8.2397	42.6966	2	6	0.274275	29.6058	100	99.7344
neXtProt	O43324	Eukaryotic translation elongation factor 1 epsilon-1 (MCA3_HUMAN)	EEF1E1	12.069	100	2	9	0.274275	19.7983	100	99.7344
neXtProt	P62888	60S ribosomal protein L30 (RL30_HUMAN)	RPL30	24.3478	100	2	9	0.274275	12.7757	100	99.7344
neXtProt	P84085	ADP-ribosylation factor 5 (ARF5_HUMAN)	ARF5	11.1111	84.4444	2	7	0.258925	20.5166	100	99.7344
neXtProt	O75954	Tetraspanin-9 (TSN9_HUMAN)	TSPAN9	9.20502	46.8619	2	9	0.258925	26.7605	100	99.7344
neXtProt	Q15185	Prostaglandin E synthase 3 (TEBP_HUMAN)	PTGES3	14.375	79.375	2	8	0.245197	18.6854	100	99.7344
neXtProt	Q9BY32	Inosine triphosphate pyrophosphatase (ITPA_HUMAN)	ITPA	19.0722	86.0825	2	2	0.245197	21.4319	100	99.7344
neXtProt	P37802	Transgelin-2 (TAGL2_HUMAN)	TAGLN2	16.0804	100	2	8	0.221677	22.3772	100	99.7344
neXtProt	O43657	Tetraspanin-6 (TSN6_HUMAN)	TSPAN6	8.57143	74.2857	2	4	0.221677	27.5451	100	99.7344
neXtProt	P61106	Ras-related protein Rab-14 (RAB14_HUMAN)	RAB14	12.093	86.0465	2	3	0.221677	23.8819	100	99.7344
neXtProt	O15145	Actin-related protein 2/3 complex subunit 3 (ARPC3_HUMAN)	ARPC3	12.3596	83.1461	2	8	0.211528	20.5334	100	99.7344
neXtProt	P0C0S5	Histone H2A.Z (H2AZ_HUMAN)	H2AFZ	18.75	77.3438	2	8	0.211528	13.5446	100	99.7344
neXtProt	P18077	60S ribosomal protein L35a (RL35A_HUMAN)	RPL35A	19.0909	100	2	3	0.211528	12.5298	34.5486	95.4779
neXtProt	P24534	Elongation factor 1-beta (EF1B_HUMAN)	EEF1B2	10.6667	73.7778	2	7	0.193777	24.7483	100	99.7344
neXtProt	P37108	Signal recognition particle 14 kDa protein (SRP14_HUMAN)	SRP14	19.8529	77.9412	2	9	0.193777	14.5608	100	99.7344
neXtProt	P62314	Small nuclear ribonucleoprotein Sm D1 (SMD1_HUMAN)	SNRPD1	27.7311	100	2	2	0.193777	13.2734	100	99.7344
neXtProt	Q96FW1	Ubiquitin thioesterase OTUB1 (OTUB1_HUMAN)	OTUB1	9.22509	79.7048	2	3	0.193777	31.2644	100	99.7344
neXtProt	Q15043	Zinc transporter ZIP14 (S39AE_HUMAN)	SLC39A14	8.13008	43.2927	2	8	0.185971	54.1772	100	99.7344
neXtProt	Q9NRX5	Serine incorporator 1 (SERC1_HUMAN)	SERINC1	6.62252	43.9294	2	10	0.185971	50.4612	100	99.7344
neXtProt	P60981	Destrin (DEST_HUMAN)	DSTN	15.1515	100	2	10	0.178769	18.4935	100	99.7344
neXtProt	P20645	Cation-dependent mannose-6-phosphate receptor (MPRD_HUMAN)	M6PR	16.2455	72.5632	2	2	0.178769	30.9734	100	99.7344
neXtProt	P06899	Histone H2B type 1-J (H2B1J_HUMAN)	HIST1H2BJ	7.93651	100	2	18	0.178769	13.8956	100	99.7344
neXtProt	P62263	40S ribosomal protein S14 (RS14_HUMAN)	RPS14	8.60927	73.5099	2	3	0.178769	16.2625	100	99.7344
neXtProt	Q13347	Eukaryotic translation initiation factor 3 subunit I (EIF3I_HUMAN)	EIF3I	7.38462	80.9231	2	4	0.165914	36.4786	100	99.7344
neXtProt	P30041	Peroxiredoxin-6 (PRDX6_HUMAN)	PRDX6	9.375	100	2	4	0.160155	25.0192	100	99.7344
neXtProt	P21741	Midkine (MK_HUMAN)	MDK	20.979	100	2	8	0.160155	15.575	100	99.7344
neXtProt	O95816	BAG family molecular chaperone regulator 2 (BAG2_HUMAN)	BAG2	9.47867	100	2	4	0.160155	23.7572	100	99.7344
neXtProt	Q9Y3F4	Serine-threonine kinase receptor-associated protein (STRAP_HUMAN)	STRAP	8.57143	74.5714	2	2	0.160155	38.414	100	99.7344
neXtProt	P49755	Transmembrane emp24 domain-containing protein 10 (TMEDA_HUMAN)	TMED10	10.5023	100	2	9	0.160155	24.96	100	99.7344
neXtProt	Q5ZPR3	CD276 antigen (CD276_HUMAN)	CD276	7.1161	45.5056	2	3	0.154782	57.1995	100	99.7344
neXtProt	Q99536	Synaptic vesicle membrane protein VAT-1 homolog (VAT1_HUMAN)	VAT1	8.90585	68.4478	2	4	0.149757	41.8934	100	99.7344
neXtProt	P08174	Complement decay-accelerating factor (DAF_HUMAN)	CD55	11.2861	77.1654	2	3	0.149757	41.3736	33.6082	95.4779
neXtProt	P29692	Elongation factor 1-delta (EF1D_HUMAN)	EEF1D	8.8968	90.7473	2	5	0.145048	31.1028	100	99.7344
neXtProt	P54920	Alpha-soluble NSF attachment protein (SNAA_HUMAN)	NAPA	9.15254	100	2	2	0.145048	33.2113	100	99.7344
neXtProt	P43487	Ran-specific GTPase-activating protein (RANG_HUMAN)	RANBP1	9.95025	83.0846	2	3	0.145048	23.2956	31.0268	95.2187
neXtProt	P16152	Carbonyl reductase [NADPH] 1 (CBR1_HUMAN)	CBR1	10.1083	89.1697	2	5	0.140625	30.3559	100	99.7344
neXtProt	P52907	F-actin-capping protein subunit alpha-1 (CAZA1_HUMAN)	CAPZA1	8.74126	90.9091	2	8	0.140625	32.9023	100	99.7344
neXtProt	P21108	Ribose-phosphate pyrophosphokinase 3 (PRPS3_HUMAN)	PRPS1L1	7.86164	77.3585	2	4	0.140625	34.817	100	99.7344
neXtProt	P11908	Ribose-phosphate pyrophosphokinase 2 (PRPS2_HUMAN)	PRPS2	7.86164	76.4151	2	2	0.140625	34.747	100	99.7344
neXtProt	Q6UXN9	WD repeat-containing protein 82 (WDR82_HUMAN)	WDR82	10.8626	78.2748	2	3	0.140625	35.0565	37.5876	95.6432
neXtProt	Q02543	60S ribosomal protein L18a (RL18A_HUMAN)	RPL18A	12.5	100	2	5	0.136464	20.7489	100	99.7344
neXtProt	P07339	Cathepsin D (CATD_HUMAN)	CTSD	5.82524	73.7864	2	6	0.136464	44.5236	100	99.7344
neXtProt	P62847	40S ribosomal protein S24 (RS24_HUMAN)	RPS24	20.3008	100	2	9	0.136464	15.4134	100	99.7344
neXtProt	P06493	Cyclin-dependent kinase 1 (CDK1_HUMAN)	CDK1	13.468	100	2	4	0.132541	34.0739	100	99.7344
neXtProt	Q8TB61	Adenosine 3'-phospho 5'-phosphosulfate transporter 1 (S35B2_HUMAN)	SLC35B2	5.09259	52.5463	2	3	0.132541	47.4836	100	99.7344
neXtProt	Q12765	Secernin-1 (SCRN1_HUMAN)	SCRN1	5.7971	66.1836	2	7	0.132541	46.3525	100	99.7344
neXtProt	P43007	Neutral amino acid transporter A (SATT_HUMAN)	SLC1A4	4.51128	42.1053	2	6	0.132541	55.6876	100	99.7344
neXtProt	O75695	Protein XRP2 (XRP2_HUMAN)	RP2	7.14286	65.1429	2	6	0.125336	39.6155	100	99.7344
neXtProt	P11766	Alcohol dehydrogenase class-3 (ADHX_HUMAN)	ADH5	9.89305	70.0535	2	3	0.125336	39.6984	100	99.7344
neXtProt	Q92747	Actin-related protein 2/3 complex subunit 1A (ARC1A_HUMAN)	ARPC1A	7.2973	82.7027	2	8	0.122018	41.5427	100	99.7344
neXtProt	P53990	IST1 homolog (IST1_HUMAN)	IST1	7.96703	56.3187	2	5	0.115884	39.7255	100	99.7344
neXtProt	P40925	Malate dehydrogenase, cytoplasmic (MDHC_HUMAN)	MDH1	9.58084	70.6587	2	5	0.115884	36.403	100	99.7344
neXtProt	P05026	Sodium/potassium-transporting ATPase subunit beta-1 (AT1B1_HUMAN)	ATP1B1	8.91089	87.7888	2	4	0.115884	35.0389	100	99.7344
neXtProt	O14908	PDZ domain-containing protein GIPC1 (GIPC1_HUMAN)	GIPC1	7.80781	81.3814	2	3	0.115884	36.0267	100	99.7344
neXtProt	Q99816	Tumor susceptibility gene 101 protein (TS101_HUMAN)	TSG101	7.94872	65.8974	2	2	0.113042	43.9165	100	99.7344
neXtProt	O60256	Phosphoribosyl pyrophosphate synthase-associated protein 2 (KPRB_HUMAN)	PRPSAP2	8.13008	100	2	7	0.110336	40.8994	100	99.7344
neXtProt	Q14103	Heterogeneous nuclear ribonucleoprotein D0 (HNRPD_HUMAN)	HNRNPD	5.07042	64.7887	2	5	0.105295	38.4103	100	99.7344
neXtProt	P68400	Casein kinase II subunit alpha (CSK21_HUMAN)	CSNK2A1	7.92839	77.2379	2	3	0.102943	45.1148	100	99.7344
neXtProt	P67809	Nuclease-sensitive element-binding protein 1 (YBOX1_HUMAN)	YBX1	11.7284	75	2	3	0.100694	35.9027	100	99.7344
neXtProt	Q99447	Ethanolamine-phosphate cytidylyltransferase (PCY2_HUMAN)	PCYT2	7.45501	92.8021	2	4	0.100694	43.8079	38.5311	95.842
neXtProt	Q16401	26S proteasome non-ATPase regulatory subunit 5 (PSMD5_HUMAN)	PSMD5	4.36508	81.3492	2	6	0.0985411	56.1604	100	99.7344
neXtProt	P05362	Intercellular adhesion molecule 1 (ICAM1_HUMAN)	ICAM1	4.51128	56.391	2	8	0.0964782	57.789	100	99.7344
neXtProt	P06576	ATP synthase subunit beta, mitochondrial (ATPB_HUMAN)	ATP5F1B	6.61626	76.9376	2	4	0.0964782	56.5246	100	99.7344
neXtProt	P10644	cAMP-dependent protein kinase type I-alpha regulatory subunit (KAP0_HUMAN)	PRKAR1A	7.34908	82.9396	2	2	0.0964782	42.955	30.0336	95.2187
neXtProt	Q9NTK5	Obg-like ATPase 1 (OLA1_HUMAN)	OLA1	6.56566	86.1111	2	13	0.0926009	44.7153	100	99.7344
neXtProt	P43034	Platelet-activating factor acetylhydrolase IB subunit alpha (LIS1_HUMAN)	PAFAH1B1	6.34146	86.5854	2	5	0.0907767	46.6082	100	99.7344
neXtProt	Q96AE4	Far upstream element-binding protein 1 (FUBP1_HUMAN)	FUBP1	3.88199	65.3727	2	6	0.089023	67.5185	100	99.7344
neXtProt	Q9Y6W5	Wiskott-Aldrich syndrome protein family member 2 (WASF2_HUMAN)	WASF2	6.4257	54.4177	2	4	0.089023	54.2504	100	99.7344
neXtProt	Q14254	Flotillin-2 (FLOT2_HUMAN)	FLOT2	6.7757	100	2	12	0.0873357	47.0347	100	99.7344
neXtProt	P62495	Eukaryotic peptide chain release factor subunit 1 (ERF1_HUMAN)	ETF1	5.72082	93.8215	2	7	0.0873357	49.0001	100	99.7344
neXtProt	P50502	Hsc70-interacting protein (F10A1_HUMAN)	ST13	7.31707	71.0027	2	3	0.0873357	41.3055	100	99.7344
neXtProt	O60884	DnaJ homolog subfamily A member 2 (DNJA2_HUMAN)	DNAJA2	5.09709	78.1553	2	7	0.0857111	45.7166	100	99.7344
neXtProt	Q14195	Dihydropyrimidinase-related protein 3 (DPYL3_HUMAN)	DPYSL3	4.5614	75.614	2	3	0.0857111	61.9241	42.0024	96.1175
neXtProt	P23142	Fibulin-1 (FBLN1_HUMAN)	FBLN1	2.7027	55.9033	2	9	0.0841459	77.1624	100	99.7344
neXtProt	Q9Y3I0	tRNA-splicing ligase RtcB homolog (RTCB_HUMAN)	RTCB	4.75248	74.8515	2	7	0.0826367	55.1749	100	99.7344
neXtProt	Q16555	Dihydropyrimidinase-related protein 2 (DPYL2_HUMAN)	DPYSL2	5.41958	82.3427	2	6	0.0826367	62.2546	100	99.7344
neXtProt	P07947	Tyrosine-protein kinase Yes (YES_HUMAN)	YES1	6.44567	77.3481	2	3	0.0797752	60.7625	100	99.7344
neXtProt	Q9ULV4	Coronin-1C (COR1C_HUMAN)	CORO1C	5.27426	65.6118	2	6	0.0797752	53.2151	100	99.7344
neXtProt	Q86YQ8	Copine-8 (CPNE8_HUMAN)	CPNE8	4.25532	82.8014	2	5	0.0784174	63.0677	100	99.7344
neXtProt	P06744	Glucose-6-phosphate isomerase (G6PI_HUMAN)	GPI	5.73477	71.8638	2	5	0.0784174	63.1072	100	99.7344
neXtProt	P35052	Glypican-1 (GPC1_HUMAN)	GPC1	5.01792	78.3154	2	2	0.0771051	61.641	100	99.7344
neXtProt	Q02790	Peptidyl-prolyl cis-trans isomerase FKBP4 (FKBP4_HUMAN)	FKBP4	3.7037	100	2	3	0.0771051	51.7721	39.1823	96.0334
neXtProt	Q8IZL8	Proline-, glutamic acid- and leucine-rich protein 1 (PELP1_HUMAN)	PELP1	2.83186	42.3894	2	2	0.0771051	119.624	37.6163	95.842
neXtProt	P35222	Catenin beta-1 (CTNB1_HUMAN)	CTNNB1	4.22535	62.9962	2	3	0.0746078	85.4422	100	99.7344
neXtProt	Q9NVA2	Septin-11 (SEP11_HUMAN)	SEPT11	5.12821	89.5105	2	3	0.0746078	49.3672	100	99.7344
neXtProt	P14923	Junction plakoglobin (PLAK_HUMAN)	JUP	2.95302	74.8993	2	2	0.0734189	81.6927	100	99.7344
neXtProt	P29401	Transketolase (TKT_HUMAN)	TKT	4.6549	70.305	2	2	0.0711511	67.8347	100	99.7344
neXtProt	Q8IZ83	Aldehyde dehydrogenase family 16 member A1 (A16A1_HUMAN)	ALDH16A1	3.11721	49.5012	2	3	0.0711511	85.0737	100	99.7344
neXtProt	Q8NE01	Metal transporter CNNM3 (CNNM3_HUMAN)	CNNM3	3.81895	74.5403	2	6	0.070069	76.0721	100	99.7344
neXtProt	O00232	26S proteasome non-ATPase regulatory subunit 12 (PSD12_HUMAN)	PSMD12	5.48246	100	2	10	0.0690192	52.8706	100	99.7344
neXtProt	Q15436	Protein transport protein Sec23A (SC23A_HUMAN)	SEC23A	3.13725	78.9542	2	4	0.0670113	86.1053	100	99.7344
neXtProt	P13797	Plastin-3 (PLST_HUMAN)	PLS3	3.33333	77.1429	2	5	0.0660505	70.7662	100	99.7344
neXtProt	P49748	Very long-chain specific acyl-CoA dehydrogenase, mitochondrial (ACADV_HUMAN)	ACADVL	4.12214	94.8092	2	6	0.0660505	70.3454	100	99.7344
neXtProt	Q92973	Transportin-1 (TNPO1_HUMAN)	TNPO1	2.56125	60.8018	2	5	0.0642092	102.289	100	99.7344
neXtProt	P00488	Coagulation factor XIII A chain (F13A_HUMAN)	F13A1	3.4153	78.1421	2	4	0.0616321	83.2146	100	99.7344
neXtProt	Q10471	Polypeptide N-acetylgalactosaminyltransferase 2 (GALT2_HUMAN)	GALNT2	3.85289	85.4641	2	2	0.0616321	64.6915	32.7877	95.3846
neXtProt	P35659	Protein DEK (DEK_HUMAN)	DEK	5.86667	100	2	7	0.0608184	42.6479	100	99.7344
neXtProt	Q9UBT2	SUMO-activating enzyme subunit 2 (SAE2_HUMAN)	UBA2	4.21875	79.8438	2	4	0.0608184	71.1792	100	99.7344
neXtProt	Q13263	Transcription intermediary factor 1-beta (TIF1B_HUMAN)	TRIM28	3.83234	51.1377	2	6	0.0592537	88.4934	100	99.7344
neXtProt	Q86UX7	Fermitin family homolog 3 (URP2_HUMAN)	FERMT3	2.84858	82.1589	2	5	0.0592537	75.905	38.8083	95.9375
neXtProt	Q02809	Procollagen-lysine,2-oxoglutarate 5-dioxygenase 1 (PLOD1_HUMAN)	PLOD1	4.5392	87.0702	2	2	0.0585012	83.4974	100	99.7344
neXtProt	P06396	Gelsolin (GELS_HUMAN)	GSN	3.83632	66.7519	2	3	0.0563541	85.6442	100	99.7344
neXtProt	P00747	Plasminogen (PLMN_HUMAN)	PLG	2.96296	87.284	2	3	0.0550081	90.5102	100	99.7344
neXtProt	Q9BZQ8	Protein Niban (NIBAN_HUMAN)	FAM129A	2.80172	58.5129	2	6	0.0550081	103.07	100	99.7344
neXtProt	Q10567	AP-1 complex subunit beta-1 (AP1B1_HUMAN)	AP1B1	3.79347	64.9104	2	5	0.0531056	104.57	100	99.7344
neXtProt	Q96QK1	Vacuolar protein sorting-associated protein 35 (VPS35_HUMAN)	VPS35	3.89447	76.2563	2	7	0.0531056	91.6489	100	99.7344
neXtProt	O00429	Dynamin-1-like protein (DNM1L_HUMAN)	DNM1L	4.21196	92.663	2	3	0.0525003	81.8261	100	99.7344
neXtProt	P17301	Integrin alpha-2 (ITA2_HUMAN)	ITGA2	3.21761	56.3082	2	3	0.0525003	129.214	100	99.7344
neXtProt	P08237	ATP-dependent 6-phosphofructokinase, muscle type (PFKAM_HUMAN)	PFKM	4.23077	77.4359	2	2	0.0519086	85.1284	100	99.7344
neXtProt	P33993	DNA replication licensing factor MCM7 (MCM7_HUMAN)	MCM7	4.72879	83.032	2	2	0.0519086	81.2566	100	99.7344
neXtProt	O00567	Nucleolar protein 56 (NOP56_HUMAN)	NOP56	4.7138	90.404	2	4	0.0502111	66.0087	100	99.7344
neXtProt	Q08J23	tRNA (cytosine(34)-C(5))-methyltransferase (NSUN2_HUMAN)	NSUN2	4.30248	88.6571	2	9	0.0496696	86.4158	100	99.7344
neXtProt	Q12959	Disks large homolog 1 (DLG1_HUMAN)	DLG1	3.4292	61.0619	2	6	0.048621	100.393	100	99.7344
neXtProt	O94979	Protein transport protein Sec31A (SC31A_HUMAN)	SEC31A	2.95082	55.082	2	4	0.0476158	132.931	100	99.7344
neXtProt	O94979	Protein transport protein Sec31A (SC31A_HUMAN)	SEC31A	1.96721	55.082	2	3	0.0476158	132.931	100	99.7344
neXtProt	O76021	Ribosomal L1 domain-containing protein 1 (RL1D1_HUMAN)	RSL1D1	4.28571	94.4898	2	7	0.0448348	54.9389	100	99.7344
neXtProt	P29323	Ephrin type-B receptor 2 (EPHB2_HUMAN)	EPHB2	2.55924	74.5972	2	6	0.0435626	117.417	100	99.7344
neXtProt	P43243	Matrin-3 (MATR3_HUMAN)	MATR3	4.60449	78.5124	2	6	0.0408576	94.5648	100	99.7344
neXtProt	Q96A65	Exocyst complex component 4 (EXOC4_HUMAN)	EXOC4	2.3614	87.0637	2	2	0.0401453	110.429	32.8164	95.4779
neXtProt	Q9Y2J2	Band 4.1-like protein 3 (E41L3_HUMAN)	EPB41L3	2.5759	71.9411	2	2	0.0384688	120.603	100	99.7344
neXtProt	P23229	Integrin alpha-6 (ITA6_HUMAN)	ITGA6	2.56637	82.1239	2	5	0.0366329	126.526	100	99.7344
neXtProt	P42285	Exosome RNA helicase MTR4 (MTREX_HUMAN)	MTREX	2.01536	79.9424	2	2	0.0355034	117.729	41.5096	96.1216
neXtProt	Q8IVF7	Formin-like protein 3 (FMNL3_HUMAN)	FMNL3	2.43191	80.8366	2	7	0.0336857	117.139	100	99.7344
neXtProt	Q9Y5B9	FACT complex subunit SPT16 (SP16H_HUMAN)	SUPT16H	2.5788	84.9093	2	2	0.0305567	119.838	39.8539	96.1297
neXtProt	Q8TEQ6	Gem-associated protein 5 (GEMI5_HUMAN)	GEMIN5	1.72414	75	2	5	0.0303553	168.483	100	99.7344
neXtProt	Q92896	Golgi apparatus protein 1 (GSLG1_HUMAN)	GLG1	1.78117	88.38	2	6	0.0284783	134.464	100	99.7344
neXtProt	Q9BQG0	Myb-binding protein 1A (MBB1A_HUMAN)	MYBBP1A	1.88253	87.5	2	2	0.0266646	148.762	100	99.7344
neXtProt	P0C0L4	Complement C4-A (CO4A_HUMAN)	C4A	1.20413	71.2156	2	10	0.0263593	192.664	100	99.7344
neXtProt	Q04637	Eukaryotic translation initiation factor 4 gamma 1 (IF4G1_HUMAN)	EIF4G1	1.50094	61.0381	2	4	0.0263593	175.382	100	99.7344
neXtProt	O43795	Unconventional myosin-Ib (MYO1B_HUMAN)	MYO1B	1.49648	90.581	2	3	0.0259144	131.902	100	99.7344
neXtProt	O15031	Plexin-B2 (PLXB2_HUMAN)	PLXNB2	1.5778	74.4831	2	3	0.025068	204.997	100	99.7344
neXtProt	P01024	Complement C3 (CO3_HUMAN)	C3	1.74384	90.7396	2	12	0.0246653	187.03	100	99.7344
neXtProt	P11388	DNA topoisomerase 2-alpha (TOP2A_HUMAN)	TOP2A	1.82887	88.7002	2	3	0.0195379	174.276	100	99.7344
neXtProt	P11717	Cation-independent mannose-6-phosphate receptor (MPRI_HUMAN)	IGF2R	0.883179	71.6178	2	6	0.0193735	274.199	100	99.7344
neXtProt	Q8NI27	THO complex subunit 2 (THOC2_HUMAN)	THOC2	1.38104	87.3195	2	2	0.0180098	182.659	38.8688	95.9333

## Sheet: Glia-R
DB	Accession	Description	Score	Mw	Matches	Pep(sig)	Sequences	Seq(sig)	emPAI
neXtProt	P60709-1	Actin, cytoplasmic 1 isoform Iso 1	1888	42052	127	99	24	24	18.82
neXtProt	P68371-1	Tubulin beta-4B chain isoform Iso 1	1966	50255	111	90	27	26	8.21
neXtProt	Q8N257-1	Histone H2B type 3-B isoform Iso 1	2329	13900	107	83	10	10	31.69
neXtProt	P02751-1	Fibronectin isoform Iso 1	2044	266052	104	82	47	39	0.73
neXtProt	O60814-1	Histone H2B type 1-K isoform Iso 1	2280	13882	106	82	10	10	52.8
neXtProt	P07437-1	Tubulin beta chain isoform Iso 1	1878	50095	100	78	26	24	7.05
neXtProt	Q9BVA1-1	Tubulin beta-2B chain isoform Iso 1	1566	50377	99	76	25	23	6.94
neXtProt	Q13885-1	Tubulin beta-2A chain isoform Iso 1	1516	50274	97	74	25	23	6.43
neXtProt	Q5QNW6-1	Histone H2B type 2-F isoform Iso 1	2423	13912	93	73	10	9	40.93
neXtProt	O43854-1	EGF-like repeat and discoidin I-like domain-containing protein 3 isoform Iso 1	1849	55098	96	72	29	23	4.86
neXtProt	P06899-1	Histone H2B type 1-J isoform Iso 1	2340	13896	90	71	10	9	40.93
neXtProt	P14618-1	Pyruvate kinase PKM isoform M2	1463	58470	83	67	28	21	3.68
neXtProt	P04350-1	Tubulin beta-4A chain isoform Iso 1	1333	50010	85	66	21	20	5.04
neXtProt	P12111-1	Collagen alpha-3(VI) chain isoform Iso 1	1227	345167	87	65	40	28	0.37
neXtProt	Q14204-1	Cytoplasmic dynein 1 heavy chain 1 isoform Iso 1	834	534809	94	64	41	25	0.19
neXtProt	P07355-1	Annexin A2 isoform Iso 1	1477	38808	68	62	26	23	8.15
neXtProt	P35579-1	Myosin-9 isoform Iso 1	1027	227646	75	59	36	28	0.59
neXtProt	P62805-1	Histone H4 isoform Iso 1	1282	11360	62	59	11	11	167.12
neXtProt	Q00610-1	Clathrin heavy chain 1 isoform Iso 1	1161	193260	79	55	30	25	0.63
neXtProt	Q08431-1	Lactadherin isoform Iso 1	858	43894	58	48	16	13	2.15
neXtProt	P68363-1	Tubulin alpha-1B chain isoform Iso 1	1241	50804	54	46	21	19	3.43
neXtProt	Q9BQE3-1	Tubulin alpha-1C chain isoform Iso 1	1195	50548	52	44	18	17	2.88
neXtProt	Q13509-1	Tubulin beta-3 chain isoform Iso 1	1106	50856	67	44	17	15	2.58
neXtProt	Q71U36-1	Tubulin alpha-1A chain isoform Iso 1	999	50788	48	40	20	18	3.12
neXtProt	P04406-1	Glyceraldehyde-3-phosphate dehydrogenase isoform Iso 1	1096	36201	48	39	17	13	2.62
neXtProt	P55072-1	Transitional endoplasmic reticulum ATPase isoform Iso 1	619	89950	45	38	16	13	0.76
neXtProt	P13639-1	Elongation factor 2 isoform Iso 1	443	96246	47	37	19	13	0.7
neXtProt	P01023-1	Alpha-2-macroglobulin isoform Iso 1	1004	164613	40	37	11	9	0.28
neXtProt	Q14764-1	Major vault protein isoform Iso 1	577	99551	62	36	23	16	0.79
neXtProt	P21333-1	Filamin-A isoform Iso 1	719	283301	47	35	21	15	0.21
neXtProt	Q15582-1	Transforming growth factor-beta-induced protein ig-h3 isoform Iso 1	534	75261	44	34	20	15	1.16
neXtProt	Q9BUF5-1	Tubulin beta-6 chain isoform Iso 1	695	50281	43	34	10	9	1.36
neXtProt	P05556-1	Integrin beta-1 isoform Iso 1	503	91664	45	33	17	15	0.96
neXtProt	P08238-1	Heat shock protein HSP 90-beta isoform Iso 1	736	83554	44	33	15	12	0.76
neXtProt	O75367-1	Core histone macro-H2A.1 isoform Iso 2	710	39764	38	32	10	9	1.47
neXtProt	P11142-1	Heat shock cognate 71 kDa protein isoform Iso 1	605	71082	40	31	17	16	1.5
neXtProt	Q6FI13-1	Histone H2A type 2-A isoform Iso 1	884	14087	43	30	10	8	10.63
neXtProt	P04908-1	Histone H2A type 1-B/E isoform Iso 1	716	14127	41	29	9	7	10.63
neXtProt	P16104-1	Histone H2AX isoform Iso 1	725	15135	38	28	8	7	5.29
neXtProt	Q08380-1	Galectin-3-binding protein isoform Iso 1	705	66202	37	27	12	11	0.93
neXtProt	P08670-1	Vimentin isoform Iso 1	352	53676	32	26	15	11	1.24
neXtProt	P05023-1	Sodium/potassium-transporting ATPase subunit alpha-1 isoform Iso 1	481	114135	28	25	13	11	0.42
neXtProt	P07996-1	Thrombospondin-1 isoform Iso 1	453	133291	36	25	12	9	0.28
neXtProt	P26006-2	Integrin alpha-3 isoform Iso 1	334	117735	39	24	14	11	0.45
neXtProt	P10412-1	Histone H1.4 isoform Iso 1	684	21852	27	24	11	9	3.27
neXtProt	P0C0S5-1	Histone H2A.Z isoform Iso 1	869	13545	32	24	6	5	3.61
neXtProt	Q9P2B2-1	Prostaglandin F2 receptor negative regulator isoform Iso 1	409	99464	38	23	21	14	0.73
neXtProt	P04083-1	Annexin A1 isoform Iso 1	809	38918	27	23	12	10	1.51
neXtProt	P07900-1	Heat shock protein HSP 90-alpha isoform Iso 1	362	85006	35	21	16	11	0.6
neXtProt	Q9Y490-1	Talin-1 isoform Iso 1	242	271766	27	21	14	12	0.17
neXtProt	Q92743-1	Serine protease HTRA1 isoform Iso 1	370	52167	29	21	11	10	1.14
neXtProt	Q71DI3-1	Histone H3.2 isoform Iso 1	346	15436	31	20	11	9	10.91
neXtProt	P68431-1	Histone H3.1 isoform Iso 1	365	15509	30	20	11	9	10.72
neXtProt	P0DMV8-1	Heat shock 70 kDa protein 1A isoform Iso 1	336	70294	23	19	11	9	0.76
neXtProt	P24821-1	Tenascin isoform Iso 1	187	246345	25	18	13	8	0.13
neXtProt	P16402-1	Histone H1.3 isoform Iso 1	678	22336	23	18	9	6	1.58
neXtProt	Q9H4B7-1	Tubulin beta-1 chain isoform Iso 1	450	50865	23	18	8	8	1.03
neXtProt	P08195-1	4F2 cell-surface antigen heavy chain isoform Iso 1	290	68180	22	18	8	6	0.37
neXtProt	P02768-1	Serum albumin isoform Iso 1	180	71317	30	18	8	4	0.23
neXtProt	Q00839-1	Heterogeneous nuclear ribonucleoprotein U isoform Long	310	91269	29	17	13	8	0.37
neXtProt	P16401-1	Histone H1.5 isoform Iso 1	343	22566	20	17	8	6	2
neXtProt	P12109-1	Collagen alpha-1(VI) chain isoform Iso 1	359	109602	21	17	8	8	0.39
neXtProt	P26038-1	Moesin isoform Iso 1	181	67892	34	16	14	7	0.45
neXtProt	Q8WUM4-1	Programmed cell death 6-interacting protein isoform Iso 1	290	96590	37	16	12	8	0.35
neXtProt	P84243-1	Histone H3.3 isoform Iso 1	291	15376	25	16	11	9	8.51
neXtProt	P08758-1	Annexin A5 isoform Iso 1	528	35971	18	16	8	7	1.01
neXtProt	P10909-1	Clusterin isoform Iso 1	307	53031	22	16	8	5	0.4
neXtProt	P00734-1	Prothrombin isoform Iso 1	311	71475	18	16	7	5	0.35
neXtProt	P04792-1	Heat shock protein beta-1 isoform Iso 1	451	22826	18	16	4	3	0.86
neXtProt	Q5VTE0-1	Putative elongation factor 1-alpha-like 3 isoform Iso 1	268	50495	18	15	13	11	1.19
neXtProt	Q5SSJ5-1	Heterochromatin protein 1-binding protein 3 isoform Iso 1	236	61454	24	15	9	5	0.34
neXtProt	P60174-1	Triosephosphate isomerase isoform Iso 2	361	26938	17	15	5	5	0.93
neXtProt	P69905-1	Hemoglobin subunit alpha isoform Iso 1	236	15305	15	15	4	4	2.9
neXtProt	Q92626-1	Peroxidasin homolog isoform Iso 1	148	167793	26	14	16	10	0.24
neXtProt	P78371-1	T-complex protein 1 subunit beta isoform Iso 1	167	57794	21	14	10	7	0.65
neXtProt	P01871-1	Immunoglobulin heavy constant mu isoform Iso 1	334	50093	20	14	10	6	0.54
neXtProt	Q9Y6C2-1	EMILIN-1 isoform Iso 1	194	107913	21	14	8	5	0.18
neXtProt	P63000-1	Ras-related C3 botulinum toxin substrate 1 isoform A	202	21835	16	14	6	5	1.24
neXtProt	P61224-2	Ras-related protein Rap-1b isoform Iso 2	395	15574	14	14	4	4	1.45
neXtProt	P04004-1	Vitronectin isoform Iso 1	444	55069	17	14	3	2	0.14
neXtProt	P49327-1	Fatty acid synthase isoform Iso 1	161	275877	30	13	15	9	0.13
neXtProt	P23526-1	Adenosylhomocysteinase isoform Iso 1	492	48255	19	13	6	3	0.25
neXtProt	P62879-1	Guanine nucleotide-binding protein G(I)/G(S)/G(T) subunit beta-2 isoform Iso 1	196	38048	14	13	5	5	0.6
neXtProt	P16070-1	CD44 antigen isoform Iso 1	288	82001	17	13	5	4	0.25
neXtProt	Q96M42-1	Putative uncharacterized protein encoded by LINC00479 isoform Iso 1	89	15541	32	13	1	1	0.25
neXtProt	P35241-1	Radixin isoform Iso 1	147	68635	25	12	10	5	0.3
neXtProt	P49368-1	T-complex protein 1 subunit gamma isoform Iso 1	177	61066	23	12	9	6	0.51
neXtProt	P04075-1	Fructose-bisphosphate aldolase A isoform Iso 1	237	39851	14	12	6	4	0.43
neXtProt	Q07020-1	60S ribosomal protein L18 isoform Iso 1	165	21735	19	12	5	4	0.91
neXtProt	Q9P0M6-1	Core histone macro-H2A.2 isoform Iso 1	154	40261	19	12	5	5	0.56
neXtProt	P60033-1	CD81 antigen isoform Iso 1	275	26476	12	12	3	3	0.71
neXtProt	P27348-1	14-3-3 protein theta isoform Iso 1	242	28032	18	11	7	3	0.46
neXtProt	P62873-1	Guanine nucleotide-binding protein G(I)/G(S)/G(T) subunit beta-1 isoform Iso 1	164	38151	16	11	5	4	0.46
neXtProt	P60842-2	Eukaryotic initiation factor 4A-I isoform Iso 2	318	39751	13	11	5	3	0.31
neXtProt	P02786-1	Transferrin receptor protein 1 isoform Iso 1	181	85274	11	11	5	5	0.24
neXtProt	P20742-1	Pregnancy zone protein isoform Iso 1	213	165242	14	11	5	3	0.09
neXtProt	P60660-1	Myosin light polypeptide 6 isoform Non-muscle	146	17090	11	11	3	3	0.85
neXtProt	P29144-1	Tripeptidyl-peptidase 2 isoform Iso 1	244	139745	22	10	8	5	0.14
neXtProt	P11387-1	DNA topoisomerase 1 isoform Iso 1	126	91125	11	10	6	5	0.22
neXtProt	P36578-1	60S ribosomal protein L4 isoform Iso 1	131	47953	12	10	5	3	0.25
neXtProt	Q5JWF2-1	Guanine nucleotide-binding protein G(s) subunit alpha isoforms XLas isoform XLas-1	159	111697	16	10	5	5	0.18
neXtProt	P20908-1	Collagen alpha-1(V) chain isoform Iso 1	190	184131	13	10	5	3	0.06
neXtProt	P07910-1	Heterogeneous nuclear ribonucleoproteins C1/C2 isoform C2	168	33707	10	10	4	4	0.53
neXtProt	P12259-1	Coagulation factor V isoform Iso 1	326	252686	16	10	4	3	0.04
neXtProt	P30626-1	Sorcin isoform Iso 1	102	21947	12	10	3	2	0.38
neXtProt	P06748-1	Nucleophosmin isoform Iso 1	244	32726	13	10	3	2	0.24
neXtProt	P61978-1	Heterogeneous nuclear ribonucleoprotein K isoform Iso 1	210	51230	10	10	3	3	0.23
neXtProt	P62937-1	Peptidyl-prolyl cis-trans isomerase A isoform Iso 1	224	18229	11	9	8	6	2.17
neXtProt	P22314-1	Ubiquitin-like modifier-activating enzyme 1 isoform Iso 1	139	118858	13	9	8	6	0.2
neXtProt	P19823-1	Inter-alpha-trypsin inhibitor heavy chain H2 isoform Iso 1	175	106853	10	9	6	6	0.23
neXtProt	O75531-1	Barrier-to-autointegration factor isoform Iso 1	70	10280	11	9	5	4	2.72
neXtProt	P60953-2	Cell division control protein 42 homolog isoform Iso 2	206	21587	9	9	4	4	0.92
neXtProt	P37802-1	Transgelin-2 isoform Iso 1	195	22548	10	9	4	3	0.6
neXtProt	P02792-1	Ferritin light chain isoform Iso 1	160	20064	9	9	3	3	1.01
neXtProt	Q15365-1	Poly(rC)-binding protein 1 isoform Iso 1	217	37987	9	9	3	3	0.33
neXtProt	P35613-1	Basigin isoform Iso 1	82	42573	13	8	5	5	0.52
neXtProt	P61586-1	Transforming protein RhoA isoform Iso 1	171	22096	14	8	5	2	0.38
neXtProt	P06733-1	Alpha-enolase isoform alpha-enolase	116	47481	11	8	5	4	0.35
neXtProt	P55209-1	Nucleosome assembly protein 1-like 1 isoform Iso 1	78	45631	12	8	4	4	0.37
neXtProt	Q06830-1	Peroxiredoxin-1 isoform Iso 1	113	22324	8	8	2	2	0.61
neXtProt	Q13103-1	Secreted phosphoprotein 24 isoform Iso 1	320	24607	8	8	1	1	0.15
neXtProt	P62241-1	40S ribosomal protein S8 isoform Iso 1	170	24475	9	7	7	6	1.39
neXtProt	P63104-1	14-3-3 protein zeta/delta isoform Iso 1	169	27899	14	7	7	3	0.47
neXtProt	P26641-1	Elongation factor 1-gamma isoform Iso 1	59	50429	15	7	7	4	0.33
neXtProt	P62979-1	Ubiquitin-40S ribosomal protein S27a isoform Iso 1	55	18296	16	7	5	5	1.6
neXtProt	P02675-1	Fibrinogen beta chain isoform Iso 1	152	56577	8	7	4	3	0.21
neXtProt	P0C0L4-1	Complement C4-A isoform Iso 1	130	194261	9	7	4	3	0.06
neXtProt	P50914-1	60S ribosomal protein L14 isoform Iso 1	268	23531	7	7	3	3	0.57
neXtProt	P27635-1	60S ribosomal protein L10 isoform Iso 1	66	25044	9	7	3	3	0.53
neXtProt	P32119-1	Peroxiredoxin-2 isoform Iso 1	123	22049	9	7	3	2	0.38
neXtProt	P62258-1	14-3-3 protein epsilon isoform Iso 1	154	29326	8	7	3	2	0.28
neXtProt	P61313-1	60S ribosomal protein L15 isoform Iso 1	121	24245	7	7	2	2	0.34
neXtProt	Q9BXJ4-1	Complement C1q tumor necrosis factor-related protein 3 isoform Iso 1	283	27262	8	7	2	2	0.3
neXtProt	Q8NG11-1	Tetraspanin-14 isoform Iso 1	155	31355	7	7	2	2	0.26
neXtProt	P02794-1	Ferritin heavy chain isoform Iso 1	128	21383	7	6	5	4	1.28
neXtProt	P23528-1	Cofilin-1 isoform Iso 1	237	18719	10	6	5	2	0.45
neXtProt	Q07955-1	Serine/arginine-rich splicing factor 1 isoform ASF-1	102	27842	10	6	5	2	0.29
neXtProt	P12956-1	X-ray repair cross-complementing protein 6 isoform Iso 1	68	70084	9	6	5	4	0.23
neXtProt	Q16555-1	Dihydropyrimidinase-related protein 2 isoform Iso 1	83	62711	9	6	5	3	0.19
neXtProt	P62280-1	40S ribosomal protein S11 isoform Iso 1	69	18590	7	6	4	4	1.13
neXtProt	P62249-1	40S ribosomal protein S16 isoform Iso 1	37	16549	7	6	4	3	0.88
neXtProt	P27105-1	Erythrocyte band 7 integral membrane protein isoform Iso 1	272	31882	8	6	4	3	0.4
neXtProt	O00231-1	26S proteasome non-ATPase regulatory subunit 11 isoform Iso 1	70	47719	14	6	4	3	0.25
neXtProt	P11166-1	Solute carrier family 2, facilitated glucose transporter member 1 isoform Iso 1	112	54391	9	6	4	3	0.22
neXtProt	Q9C0H2-1	Protein tweety homolog 3 isoform Iso 1	238	58477	8	6	4	2	0.13
neXtProt	P50454-1	Serpin H1 isoform Iso 1	58	46525	6	6	3	3	0.26
neXtProt	Q8IZ83-1	Aldehyde dehydrogenase family 16 member A1 isoform Iso 1	197	86100	7	6	3	2	0.09
neXtProt	P35222-1	Catenin beta-1 isoform Iso 1	51	86069	9	6	3	2	0.09
neXtProt	P05106-1	Integrin beta-3 isoform Beta-3A	142	90194	11	6	3	2	0.08
neXtProt	P12814-1	Alpha-actinin-1 isoform Iso 1	174	103563	7	6	3	2	0.07
neXtProt	P62910-1	60S ribosomal protein L32 isoform Iso 1	105	15964	6	6	2	2	0.55
neXtProt	P09211-1	Glutathione S-transferase P isoform Iso 1	104	23569	7	6	2	2	0.35
neXtProt	P69891-1	Hemoglobin subunit gamma-1 isoform Iso 1	215	16187	8	6	2	1	0.24
neXtProt	P08133-1	Annexin A6 isoform Iso 1	129	76168	8	6	2	1	0.05
neXtProt	P02042-1	Hemoglobin subunit delta isoform Iso 1	190	16159	6	6	1	1	0.24
neXtProt	O00560-1	Syntenin-1 isoform Iso 1	34	32595	15	5	6	4	0.55
neXtProt	P04899-1	Guanine nucleotide-binding protein G(i) subunit alpha-2 isoform Iso 1	55	40995	10	5	6	3	0.3
neXtProt	P35580-1	Myosin-10 isoform Iso 1	62	229827	8	5	6	4	0.07
neXtProt	P51149-1	Ras-related protein Rab-7a isoform Iso 1	67	23760	7	5	4	2	0.35
neXtProt	Q15907-1	Ras-related protein Rab-11B isoform Iso 1	92	24588	7	5	4	2	0.33
neXtProt	P62753-1	40S ribosomal protein S6 isoform Iso 1	72	28834	8	5	4	2	0.28
neXtProt	P01893-1	Putative HLA class I histocompatibility antigen, alpha chain H isoform Iso 1	88	41094	9	5	4	2	0.19
neXtProt	P62826-1	GTP-binding nuclear protein Ran isoform Iso 1	94	24579	6	5	3	2	0.54
neXtProt	P62424-1	60S ribosomal protein L7a isoform Iso 1	97	30148	7	5	3	3	0.42
neXtProt	P07195-1	L-lactate dehydrogenase B chain isoform Iso 1	109	36900	7	5	3	3	0.34
neXtProt	P31946-2	14-3-3 protein beta/alpha isoform Short	74	27947	6	5	3	2	0.29
neXtProt	O95084-1	Serine protease 23 isoform Iso 1	83	43487	8	5	3	2	0.18
neXtProt	Q16658-1	Fascin isoform Iso 1	42	55123	6	5	3	2	0.14
neXtProt	Q9NZN3-1	EH domain-containing protein 3 isoform Iso 1	115	60906	6	5	3	2	0.13
neXtProt	P02788-1	Lactotransferrin isoform Iso 1	48	80014	8	5	3	2	0.09
neXtProt	Q13247-1	Serine/arginine-rich splicing factor 6 isoform SRP55-1	108	39677	5	5	2	2	0.2
neXtProt	Q15019-1	Septin-2 isoform Iso 1	114	41689	5	5	2	2	0.19
neXtProt	Q15233-1	Non-POU domain-containing octamer-binding protein isoform Iso 1	136	54311	5	5	2	2	0.14
neXtProt	P61421-1	V-type proton ATPase subunit d 1 isoform Iso 1	32	40759	6	5	2	1	0.09
neXtProt	O43390-1	Heterogeneous nuclear ribonucleoprotein R isoform Iso 1	96	71184	8	5	2	1	0.05
neXtProt	P05386-1	60S acidic ribosomal protein P1 isoform Iso 1	68	11621	5	5	1	1	0.34
neXtProt	P0CG04-1	Immunoglobulin lambda constant 1 isoform Iso 1	45	11512	6	5	1	1	0.34
neXtProt	Q9NRX5-1	Serine incorporator 1 isoform Iso 1	146	51488	5	5	1	1	0.07
neXtProt	P01892-1	HLA class I histocompatibility antigen, A-2 alpha chain isoform Iso 1	79	41181	10	4	6	4	0.42
neXtProt	P50991-1	T-complex protein 1 subunit delta isoform Iso 1	69	58401	9	4	6	2	0.13
neXtProt	P17987-1	T-complex protein 1 subunit alpha isoform Iso 1	56	60819	11	4	5	2	0.13
neXtProt	Q9Y265-1	RuvB-like 1 isoform Iso 1	57	50538	5	4	4	3	0.24
neXtProt	P35221-1	Catenin alpha-1 isoform Iso 1	88	100693	8	4	4	2	0.07
neXtProt	P09619-1	Platelet-derived growth factor receptor beta isoform Iso 1	36	124973	8	4	4	2	0.06
neXtProt	P62140-1	Serine/threonine-protein phosphatase PP1-beta catalytic subunit isoform Iso 1	50	37961	8	4	3	3	0.33
neXtProt	P11279-1	Lysosome-associated membrane glycoprotein 1 isoform Iso 1	54	45367	6	4	3	2	0.17
neXtProt	P50990-1	T-complex protein 1 subunit theta isoform Iso 1	74	60153	6	4	3	2	0.13
neXtProt	P11021-1	78 kDa glucose-regulated protein isoform Iso 1	63	72402	8	4	3	2	0.11
neXtProt	P21741-1	Midkine isoform Iso 1	106	16145	4	4	2	2	0.54
neXtProt	Q9H0U4-1	Ras-related protein Rab-1B isoform Iso 1	102	22328	5	4	2	2	0.37
neXtProt	P52907-1	F-actin-capping protein subunit alpha-1 isoform Iso 1	37	33073	6	4	2	2	0.24
neXtProt	Q99536-1	Synaptic vesicle membrane protein VAT-1 homolog isoform Iso 1	48	42122	4	4	2	2	0.19
neXtProt	O60232-1	Sjoegren syndrome/scleroderma autoantigen 1 isoform Iso 1	35	21917	7	4	2	1	0.18
neXtProt	Q969P0-1	Immunoglobulin superfamily member 8 isoform Iso 1	82	65621	5	4	2	2	0.12
neXtProt	Q15375-1	Ephrin type-A receptor 7 isoform Iso 1	40	113735	7	4	2	2	0.07
neXtProt	P08123-1	Collagen alpha-2(I) chain isoform Iso 1	57	129749	4	4	2	2	0.06
neXtProt	P02748-1	Complement component C9 isoform Iso 1	146	64615	6	4	2	1	0.06
neXtProt	Q96FJ2-1	Dynein light chain 2, cytoplasmic isoform Iso 1	34	10457	4	4	1	1	0.38
neXtProt	P35268-1	60S ribosomal protein L22 isoform Iso 1	32	14835	4	4	1	1	0.26
neXtProt	P84103-1	Serine/arginine-rich splicing factor 3 isoform Iso 1	53	19546	4	4	1	1	0.2
neXtProt	O14950-1	Myosin regulatory light chain 12B isoform Iso 1	97	19824	4	4	1	1	0.19
neXtProt	O00232-1	26S proteasome non-ATPase regulatory subunit 12 isoform Iso 1	108	53270	4	4	1	1	0.07
neXtProt	P08621-1	U1 small nuclear ribonucleoprotein 70 kDa isoform Iso 1	31	51583	4	4	1	1	0.07
neXtProt	P15880-1	40S ribosomal protein S2 isoform Iso 1	40	31590	7	3	5	3	0.4
neXtProt	P00558-1	Phosphoglycerate kinase 1 isoform Iso 1	29	44985	7	3	5	2	0.17
neXtProt	P01024-1	Complement C3 isoform Iso 1	54	188569	10	3	5	2	0.04
neXtProt	P02649-1	Apolipoprotein E isoform Iso 1	53	36246	8	3	4	3	0.34
neXtProt	Q08211-1	ATP-dependent RNA helicase A isoform Iso 1	34	142181	8	3	4	3	0.08
neXtProt	Q14152-1	Eukaryotic translation initiation factor 3 subunit A isoform Iso 1	57	166867	10	3	4	1	0.02
neXtProt	P62888-1	60S ribosomal protein L30 isoform Iso 1	47	12947	8	3	3	2	0.7
neXtProt	Q02543-1	60S ribosomal protein L18a isoform Iso 1	73	21034	5	3	3	2	0.4
neXtProt	P18124-1	60S ribosomal protein L7 isoform Iso 1	38	29264	8	3	3	1	0.13
neXtProt	P35998-1	26S protease regulatory subunit 7 isoform Iso 1	97	49002	8	3	3	1	0.08
neXtProt	P09874-1	Poly [ADP-ribose] polymerase 1 isoform Iso 1	110	113811	4	3	3	2	0.07
neXtProt	P48643-1	T-complex protein 1 subunit epsilon isoform Iso 1	41	60089	5	3	3	1	0.06
neXtProt	P23634-1	Plasma membrane calcium-transporting ATPase 4 isoform XD	91	139030	5	3	3	1	0.03
neXtProt	P53801-1	Pituitary tumor-transforming gene 1 protein-interacting protein isoform Iso 1	28	21109	3	3	2	2	0.4
neXtProt	P46782-1	40S ribosomal protein S5 isoform Iso 1	103	23033	3	3	2	2	0.36
neXtProt	P46777-1	60S ribosomal protein L5 isoform Iso 1	42	34569	3	3	2	2	0.23
neXtProt	P39023-1	60S ribosomal protein L3 isoform Iso 1	47	46365	4	3	2	2	0.17
neXtProt	Q8NEV1-1	Casein kinase II subunit alpha 3 isoform Iso 1	38	45305	4	3	2	2	0.17
neXtProt	B9A064-1	Immunoglobulin lambda-like polypeptide 5 isoform Iso 1	69	23391	4	3	2	1	0.16
neXtProt	P05026-1	Sodium/potassium-transporting ATPase subunit beta-1 isoform Iso 1	67	35438	4	3	2	1	0.11
neXtProt	O15484-1	Calpain-5 isoform Iso 1	25	74092	3	3	2	2	0.1
neXtProt	P14923-1	Junction plakoglobin isoform Iso 1	46	82434	3	3	2	2	0.09
neXtProt	P13010-1	X-ray repair cross-complementing protein 5 isoform Iso 1	20	83222	4	3	2	2	0.09
neXtProt	P50395-1	Rab GDP dissociation inhibitor beta isoform Iso 1	23	51087	4	3	2	1	0.07
neXtProt	P50281-1	Matrix metalloproteinase-14 isoform Iso 1	53	66194	5	3	2	1	0.06
neXtProt	P02452-1	Collagen alpha-1(I) chain isoform Iso 1	45	139883	3	3	2	2	0.05
neXtProt	P23142-1	Fibulin-1 isoform D	83	81268	4	3	2	1	0.05
neXtProt	P29401-1	Transketolase isoform Iso 1	25	68519	7	3	2	1	0.05
neXtProt	O94986-3	Centrosomal protein of 152 kDa isoform Iso 3	24	191005	6	3	2	1	0.02
neXtProt	P62314-1	Small nuclear ribonucleoprotein Sm D1 isoform Iso 1	51	13273	3	3	1	1	0.3
neXtProt	P13987-1	CD59 glycoprotein isoform Iso 1	50	14795	3	3	1	1	0.26
neXtProt	P04216-1	Thy-1 membrane glycoprotein isoform Iso 1	37	18151	5	3	1	1	0.21
neXtProt	P62913-1	60S ribosomal protein L11 isoform Iso 1	122	20468	3	3	1	1	0.19
neXtProt	P09496-2	Clathrin light chain A isoform Non-brain	56	23704	3	3	1	1	0.16
neXtProt	P08962-1	CD63 antigen isoform Iso 1	44	26474	3	3	1	1	0.14
neXtProt	Q16629-1	Serine/arginine-rich splicing factor 7 isoform Iso 1	39	27578	3	3	1	1	0.14
neXtProt	P48509-1	CD151 antigen isoform Iso 1	83	29132	3	3	1	1	0.13
neXtProt	P00540-1	Proto-oncogene serine/threonine-protein kinase mos isoform Iso 1	30	38366	32	3	1	1	0.1
neXtProt	Q9UNM6-1	26S proteasome non-ATPase regulatory subunit 13 isoform Iso 1	60	43203	3	3	1	1	0.09
neXtProt	P17980-1	26S protease regulatory subunit 6A isoform Iso 1	52	49458	3	3	1	1	0.08
neXtProt	Q01518-1	Adenylyl cyclase-associated protein 1 isoform Iso 1	27	52325	5	3	1	1	0.07
neXtProt	Q96LB3-1	Intraflagellar transport protein 74 homolog isoform Iso 1	27	69310	3	3	1	1	0.05
neXtProt	Q13200-1	26S proteasome non-ATPase regulatory subunit 2 isoform Iso 1	50	100877	3	3	1	1	0.04
neXtProt	P06396-1	Gelsolin isoform Iso 1	29	86043	4	3	1	1	0.04
neXtProt	P78527-1	DNA-dependent protein kinase catalytic subunit isoform Iso 1	34	473749	16	2	13	2	0.02
neXtProt	P61247-1	40S ribosomal protein S3a isoform Iso 1	25	30154	9	2	5	2	0.27
neXtProt	P46940-1	Ras GTPase-activating-like protein IQGAP1 isoform Iso 1	26	189761	11	2	5	1	0.02
neXtProt	P23396-1	40S ribosomal protein S3 isoform Iso 1	27	26842	5	2	4	2	0.3
neXtProt	P61158-1	Actin-related protein 3 isoform Iso 1	32	47797	8	2	4	2	0.16
neXtProt	P21589-1	5'-nucleotidase isoform Iso 1	92	63898	5	2	4	2	0.12
neXtProt	P31943-1	Heterogeneous nuclear ribonucleoprotein H isoform Iso 1	31	49484	9	2	4	1	0.08
neXtProt	P00488-1	Coagulation factor XIII A chain isoform Iso 1	38	83728	7	2	4	1	0.04
neXtProt	P53396-2	ATP-citrate synthase isoform Iso 2	36	120608	7	2	4	1	0.03
neXtProt	P31949-1	Protein S100-A11 isoform Iso 1	36	11847	7	2	3	2	0.78
neXtProt	O75340-1	Programmed cell death protein 6 isoform Iso 1	61	21912	3	2	3	2	0.38
neXtProt	O95716-1	Ras-related protein Rab-3D isoform Iso 1	38	24480	3	2	3	2	0.33
neXtProt	P18669-1	Phosphoglycerate mutase 1 isoform Iso 1	94	28900	3	2	3	2	0.28
neXtProt	P10319-1	HLA class I histocompatibility antigen, B-58 alpha chain isoform Iso 1	29	40597	3	2	3	2	0.19
neXtProt	P62333-1	26S protease regulatory subunit 10B isoform Iso 1	40	44430	6	2	3	1	0.08
neXtProt	P17301-1	Integrin alpha-2 isoform Iso 1	20	130468	5	2	3	1	0.03
neXtProt	P08493-1	Matrix Gla protein isoform Iso 1	25	12516	2	2	2	2	0.73
neXtProt	P53999-1	Activated RNA polymerase II transcriptional coactivator p15 isoform Iso 1	29	14386	4	2	2	2	0.62
neXtProt	O00299-1	Chloride intracellular channel protein 1 isoform Iso 1	32	27248	2	2	2	2	0.3
neXtProt	O75954-1	Tetraspanin-9 isoform Iso 1	33	27559	3	2	2	2	0.29
neXtProt	Q8N0Y7-1	Probable phosphoglycerate mutase 4 isoform Iso 1	63	28930	2	2	2	2	0.28
neXtProt	P15531-1	Nucleoside diphosphate kinase A isoform Iso 1	52	17309	3	2	2	1	0.22
neXtProt	Q99733-1	Nucleosome assembly protein 1-like 4 isoform Iso 1	19	42968	5	2	2	2	0.18
neXtProt	P18621-3	60S ribosomal protein L17 isoform Iso 3	30	26698	3	2	2	1	0.14
neXtProt	Q15758-1	Neutral amino acid transporter B(0) isoform Iso 1	38	57018	2	2	2	2	0.13
neXtProt	P00738-1	Haptoglobin isoform Iso 1	37	45861	4	2	2	1	0.08
neXtProt	Q9H4M9-1	EH domain-containing protein 1 isoform Iso 1	90	60646	3	2	2	1	0.06
neXtProt	Q99832-1	T-complex protein 1 subunit eta isoform Iso 1	21	59842	3	2	2	1	0.06
neXtProt	P53621-1	Coatomer subunit alpha isoform Iso 1	25	139797	3	2	2	2	0.05
neXtProt	P17858-1	ATP-dependent 6-phosphofructokinase, liver type isoform Iso 1	24	85762	3	2	2	1	0.04
neXtProt	Q06033-1	Inter-alpha-trypsin inhibitor heavy chain H3 isoform Iso 1	26	100072	4	2	2	1	0.04
neXtProt	O60716-1	Catenin delta-1 isoform 1ABC	34	108674	3	2	2	1	0.03
neXtProt	Q92974-1	Rho guanine nucleotide exchange factor 2 isoform Iso 1	20	112386	3	2	2	1	0.03
neXtProt	P39060-1	Collagen alpha-1(XVIII) chain isoform Iso 2	37	154607	3	2	2	1	0.02
neXtProt	Q9BV40-1	Vesicle-associated membrane protein 8 isoform Iso 1	21	11488	3	2	1	1	0.35
neXtProt	P62829-1	60S ribosomal protein L23 isoform Iso 1	24	14970	2	2	1	1	0.26
neXtProt	Q9H4G4-1	Golgi-associated plant pathogenesis-related protein 1 isoform Iso 1	65	17322	2	2	1	1	0.22
neXtProt	P46778-1	60S ribosomal protein L21 isoform Iso 1	19	18610	4	2	1	1	0.21
neXtProt	P01591-1	Immunoglobulin J chain isoform Iso 1	21	18543	2	2	1	1	0.21
neXtProt	P18085-1	ADP-ribosylation factor 4 isoform Iso 1	46	20612	2	2	1	1	0.19
neXtProt	P11233-1	Ras-related protein Ral-A isoform Iso 1	55	23723	2	2	1	1	0.16
neXtProt	P21926-1	CD9 antigen isoform Iso 1	83	25969	2	2	1	1	0.15
neXtProt	Q99943-1	1-acyl-sn-glycerol-3-phosphate acyltransferase alpha isoform Iso 1	23	32038	3	2	1	1	0.12
neXtProt	Q9NRY6-1	Phospholipid scramblase 3 isoform Iso 1	36	32369	3	2	1	1	0.12
neXtProt	Q9Y315-1	Deoxyribose-phosphate aldolase isoform Iso 1	114	35494	2	2	1	1	0.11
neXtProt	P47755-1	F-actin-capping protein subunit alpha-2 isoform Iso 1	33	33157	2	2	1	1	0.11
neXtProt	P51665-1	26S proteasome non-ATPase regulatory subunit 7 isoform Iso 1	19	37060	3	2	1	1	0.1
neXtProt	P19338-1	Nucleolin isoform Iso 1	22	76625	3	2	1	1	0.1
neXtProt	P29992-1	Guanine nucleotide-binding protein subunit alpha-11 isoform Iso 1	41	42382	2	2	1	1	0.09
neXtProt	P62195-1	26S protease regulatory subunit 8 isoform Iso 1	38	45768	2	2	1	1	0.08
neXtProt	O60884-1	DnaJ homolog subfamily A member 2 isoform Iso 1	29	46344	2	2	1	1	0.08
neXtProt	B5MCN3-1	Putative SEC14-like protein 6 isoform Iso 1	41	45734	2	2	1	1	0.08
neXtProt	Q8N6Y2-1	Leucine-rich repeat-containing protein 17 isoform Iso 1	59	52508	2	2	1	1	0.07
neXtProt	Q8TDB8-1	Solute carrier family 2, facilitated glucose transporter member 14 isoform Iso 1	24	56854	2	2	1	1	0.07
neXtProt	Q99829-1	Copine-1 isoform Iso 1	41	59649	2	2	1	1	0.06
neXtProt	P11413-1	Glucose-6-phosphate 1-dehydrogenase isoform Short	44	59675	2	2	1	1	0.06
neXtProt	P02730-1	Band 3 anion transport protein isoform Iso 1	74	102013	2	2	1	1	0.04
neXtProt	Q86XK2-1	F-box only protein 11 isoform Iso 1	48	105002	2	2	1	1	0.04
neXtProt	Q9NQC3-1	Reticulon-4 isoform Iso 1	24	130250	4	2	1	1	0.03
neXtProt	Q5EBL2-1	Zinc finger protein 628 isoform Iso 1	26	113097	6	2	1	1	0.03
neXtProt	P18206-1	Vinculin isoform Iso 2	19	124292	10	1	5	1	0.03
neXtProt	P07814-1	Bifunctional glutamate/proline--tRNA ligase isoform Iso 1	24	172080	21	1	5	1	0.02
neXtProt	P61204-1	ADP-ribosylation factor 3 isoform Iso 1	16	20645	8	1	3	1	0.19
neXtProt	P51148-1	Ras-related protein Rab-5C isoform Iso 1	28	23696	6	1	3	1	0.16
neXtProt	P02679-1	Fibrinogen gamma chain isoform Gamma-B	40	52106	6	1	3	1	0.07
neXtProt	O94973-1	AP-2 complex subunit alpha-2 isoform Iso 1	26	104807	4	1	3	1	0.04
neXtProt	Q2KHM9-1	Protein moonraker isoform Iso 1	17	110251	5	1	3	1	0.03
neXtProt	O94979-1	Protein transport protein Sec31A isoform Iso 1	26	133900	4	1	3	1	0.03
neXtProt	O00468-1	Agrin isoform Iso 1	25	225246	4	1	3	1	0.02
neXtProt	Q07954-1	Prolow-density lipoprotein receptor-related protein 1 isoform Iso 1	17	523150	3	1	3	1	0.01
neXtProt	P62854-1	40S ribosomal protein S26 isoform Iso 1	24	13292	3	1	2	1	0.3
neXtProt	Q9UL25-1	Ras-related protein Rab-21 isoform Iso 1	17	24731	3	1	2	1	0.15
neXtProt	P62701-1	40S ribosomal protein S4, X isoform isoform Iso 1	28	29807	4	1	2	1	0.13
neXtProt	P29692-1	Elongation factor 1-delta isoform Iso 1	34	31217	4	1	2	1	0.12
neXtProt	O00487-1	26S proteasome non-ATPase regulatory subunit 14 isoform Iso 1	40	34726	5	1	2	1	0.11
neXtProt	O14734-1	Acyl-coenzyme A thioesterase 8 isoform Iso 1	16	36347	8	1	2	1	0.1
neXtProt	O00303-1	Eukaryotic translation initiation factor 3 subunit F isoform Iso 1	57	37654	2	1	2	1	0.1
neXtProt	O14828-1	Secretory carrier-associated membrane protein 3 isoform Iso 1	22	38661	2	1	2	1	0.1
neXtProt	P52209-1	6-phosphogluconate dehydrogenase, decarboxylating isoform Iso 1	16	53619	4	1	2	1	0.07
neXtProt	Q9UMS4-1	Pre-mRNA-processing factor 19 isoform Iso 1	20	55603	4	1	2	1	0.07
neXtProt	Q9UKU9-1	Angiopoietin-related protein 2 isoform Iso 1	28	57582	4	1	2	1	0.06
neXtProt	Q14195-1	Dihydropyrimidinase-related protein 3 isoform Iso 1	37	62323	2	1	2	1	0.06
neXtProt	Q6XQN6-1	Nicotinate phosphoribosyltransferase isoform Iso 1	26	58112	2	1	2	1	0.06
neXtProt	P40227-1	T-complex protein 1 subunit zeta isoform Iso 1	21	58444	3	1	2	1	0.06
neXtProt	O00571-1	ATP-dependent RNA helicase DDX3X isoform Iso 1	14	73597	3	1	2	1	0.05
neXtProt	Q08945-1	FACT complex subunit SSRP1 isoform Iso 1	14	81367	5	1	2	1	0.05
neXtProt	P52272-1	Heterogeneous nuclear ribonucleoprotein M isoform Iso 1	20	77749	2	1	2	1	0.05
neXtProt	P30154-2	Serine/threonine-protein phosphatase 2A 65 kDa regulatory subunit A beta isoform isoform Iso 2	40	74165	2	1	2	1	0.05
neXtProt	Q99460-2	26S proteasome non-ATPase regulatory subunit 1 isoform Iso 2	26	103162	4	1	2	1	0.04
neXtProt	Q92499-1	ATP-dependent RNA helicase DDX1 isoform Iso 1	25	83349	2	1	2	1	0.04
neXtProt	Q7L1W4-1	Volume-regulated anion channel subunit LRRC8D isoform Iso 1	13	99279	2	1	2	1	0.04
neXtProt	Q9UGM3-9	Deleted in malignant brain tumors 1 protein isoform Iso 9	17	127281	3	1	2	1	0.03
neXtProt	Q14697-1	Neutral alpha-glucosidase AB isoform Iso 1	15	107263	7	1	2	1	0.03
neXtProt	P36956-1	Sterol regulatory element-binding protein 1 isoform SREBP-1A	22	122625	2	1	2	1	0.03
neXtProt	Q7Z5J8-1	Ankyrin and armadillo repeat-containing protein isoform Iso 1	28	163804	2	1	2	1	0.02
neXtProt	O94986-1	Centrosomal protein of 152 kDa isoform Iso 1	19	148735	4	1	2	1	0.02
neXtProt	Q8NFC6-1	Biorientation of chromosomes in cell division protein 1-like 1 isoform Iso 1	27	332433	2	1	2	1	0.01
neXtProt	P62304-1	Small nuclear ribonucleoprotein E isoform Iso 1	17	10854	1	1	1	1	0.37
neXtProt	P60903-1	Protein S100-A10 isoform Iso 1	22	11310	2	1	1	1	0.35
neXtProt	P01834-1	Immunoglobulin kappa constant isoform Iso 1	14	11929	2	1	1	1	0.33
neXtProt	P14174-1	Macrophage migration inhibitory factor isoform Iso 1	32	12639	1	1	1	1	0.31
neXtProt	Q5JNZ5-1	Putative 40S ribosomal protein S26-like 1 isoform Iso 1	33	13336	3	1	1	1	0.3
neXtProt	P62316-1	Small nuclear ribonucleoprotein Sm D2 isoform Iso 1	24	13632	1	1	1	1	0.29
neXtProt	P62318-1	Small nuclear ribonucleoprotein Sm D3 isoform Iso 1	17	14021	1	1	1	1	0.28
neXtProt	P07737-1	Profilin-1 isoform Iso 1	17	15216	3	1	1	1	0.26
neXtProt	P62263-1	40S ribosomal protein S14 isoform Iso 1	14	16434	5	1	1	1	0.24
neXtProt	P46776-1	60S ribosomal protein L27a isoform Iso 1	19	16665	1	1	1	1	0.23
neXtProt	Q6IS14-1	Eukaryotic translation initiation factor 5A-1-like isoform Iso 1	17	16990	1	1	1	1	0.23
neXtProt	Q04941-1	Proteolipid protein 2 isoform Iso 1	22	17022	1	1	1	1	0.23
neXtProt	Q03135-1	Caveolin-1 isoform Iso 1	23	20630	2	1	1	1	0.19
neXtProt	P18621-1	60S ribosomal protein L17 isoform Iso 1	14	21611	2	1	1	1	0.18
neXtProt	O15145-1	Actin-related protein 2/3 complex subunit 3 isoform Iso 1	19	20761	1	1	1	1	0.18
neXtProt	Q9BW66-1	Cyclin-dependent kinase 2-interacting protein isoform Iso 1	13	24480	1	1	1	1	0.16
neXtProt	P09936-1	Ubiquitin carboxyl-terminal hydrolase isozyme L1 isoform Iso 1	23	25151	1	1	1	1	0.15
neXtProt	P62917-1	60S ribosomal protein L8 isoform Iso 1	16	28235	3	1	1	1	0.13
neXtProt	O94907-1	Dickkopf-related protein 1 isoform Iso 1	39	29793	1	1	1	1	0.13
neXtProt	O60637-1	Tetraspanin-3 isoform Iso 1	30	28797	1	1	1	1	0.13
neXtProt	Q12904-1	Aminoacyl tRNA synthase complex-interacting multifunctional protein 1 isoform Iso 1	24	34616	1	1	1	1	0.11
neXtProt	P67809-1	Nuclease-sensitive element-binding protein 1 isoform Iso 1	24	35903	1	1	1	1	0.1
neXtProt	Q01664-1	Transcription factor AP-4 isoform Iso 1	28	38816	4	1	1	1	0.1
neXtProt	O00148-1	ATP-dependent RNA helicase DDX39A isoform Iso 1	36	49611	1	1	1	1	0.08
neXtProt	P36957-1	Dihydrolipoyllysine-residue succinyltransferase component of 2-oxoglutarate dehydrogenase complex, mitochondrial isoform Iso 1	24	49067	1	1	1	1	0.08
neXtProt	Q9NTK5-1	Obg-like ATPase 1 isoform Iso 1	22	44943	1	1	1	1	0.08
neXtProt	Q9UDX3-1	SEC14-like protein 4 isoform Iso 1	25	47070	1	1	1	1	0.08
neXtProt	Q13557-1	Calcium/calmodulin-dependent protein kinase type II subunit delta isoform Delta 2	14	56961	1	1	1	1	0.07
neXtProt	O95522-1	PRAME family member 12 isoform Iso 1	16	56023	2	1	1	1	0.07
neXtProt	Q9Y230-1	RuvB-like 2 isoform Iso 1	18	51296	1	1	1	1	0.07
neXtProt	O43175-1	D-3-phosphoglycerate dehydrogenase isoform Iso 1	20	57356	1	1	1	1	0.06
neXtProt	P06744-1	Glucose-6-phosphate isomerase isoform Iso 1	42	63335	1	1	1	1	0.06
neXtProt	P23443-1	Ribosomal protein S6 kinase beta-1 isoform Alpha I	30	59444	2	1	1	1	0.06
neXtProt	Q9NUT2-1	ATP-binding cassette sub-family B member 8, mitochondrial isoform Iso 1	14	80793	2	1	1	1	0.05
neXtProt	P40967-1	Melanocyte protein PMEL isoform Iso 1	17	71009	12	1	1	1	0.05
neXtProt	Q14974-1	Importin subunit beta-1 isoform Iso 1	20	98420	3	1	1	1	0.04
neXtProt	Q02809-1	Procollagen-lysine,2-oxoglutarate 5-dioxygenase 1 isoform Iso 1	15	84068	1	1	1	1	0.04
neXtProt	P53618-1	Coatomer subunit beta isoform Iso 1	15	108214	1	1	1	1	0.03
neXtProt	P06756-1	Integrin alpha-V isoform Iso 1	22	117048	2	1	1	1	0.03
neXtProt	P54289-1	Voltage-dependent calcium channel subunit alpha-2/delta-1 isoform Iso 1	18	125630	1	1	1	1	0.03
neXtProt	Q9ULH0-1	Kinase D-interacting substrate of 220 kDa isoform Iso 1	30	198016	1	1	1	1	0.02

## Sheet: Glia-Tr
DB	Accession	Description	Score	Mw	Matches	Pep(sig)	Sequences	Seq(sig)	emPAI
neXtProt	P02751-1	Fibronectin isoform Iso 1	2481	266052	141	115	46	40	0.88
neXtProt	O43854-1	EGF-like repeat and discoidin I-like domain-containing protein 3 isoform Iso 1	2939	55098	137	115	36	30	11.86
neXtProt	P02751-6	Fibronectin isoform Iso 6	2360	243893	131	114	46	41	0.9
neXtProt	Q00610-1	Clathrin heavy chain 1 isoform Iso 1	3042	193260	139	109	58	46	1.67
neXtProt	P01871-1	Immunoglobulin heavy constant mu isoform Iso 1	2117	50093	102	80	17	14	2.16
neXtProt	P07437-1	Tubulin beta chain isoform Iso 1	1299	50095	78	66	23	21	5.49
neXtProt	P11142-1	Heat shock cognate 71 kDa protein isoform Iso 1	1471	71082	74	62	23	20	1.91
neXtProt	Q14764-1	Major vault protein isoform Iso 1	1140	99551	87	57	36	26	1.78
neXtProt	P60709-1	Actin, cytoplasmic 1 isoform Iso 1	1193	42052	86	55	23	16	4.06
neXtProt	P05556-1	Integrin beta-1 isoform Iso 1	1196	91664	57	54	20	17	1.21
neXtProt	P26006-2	Integrin alpha-3 isoform Iso 1	995	117735	57	53	21	19	0.91
neXtProt	Q08380-1	Galectin-3-binding protein isoform Iso 1	1332	66202	62	52	19	16	1.53
neXtProt	P68371-1	Tubulin beta-4B chain isoform Iso 1	1039	50255	67	51	25	23	4.58
neXtProt	P01023-1	Alpha-2-macroglobulin isoform Iso 1	1255	164613	61	49	18	14	0.46
neXtProt	P68363-1	Tubulin alpha-1B chain isoform Iso 1	934	50804	70	48	25	20	4.1
neXtProt	Q13509-1	Tubulin beta-3 chain isoform Iso 1	916	50856	62	47	19	16	3.12
neXtProt	P0DMV8-1	Heat shock 70 kDa protein 1A isoform Iso 1	806	70294	50	41	15	13	1.16
neXtProt	P08195-1	4F2 cell-surface antigen heavy chain isoform Iso 1	719	68180	46	39	14	13	1.22
neXtProt	Q9BQE3-1	Tubulin alpha-1C chain isoform Iso 1	723	50548	51	38	19	17	2.88
neXtProt	P07355-1	Annexin A2 isoform Iso 1	864	38808	51	37	20	16	3.38
neXtProt	P68366-1	Tubulin alpha-4A chain isoform Iso 1	613	50634	61	36	20	16	2.86
neXtProt	P08238-1	Heat shock protein HSP 90-beta isoform Iso 1	1117	83554	38	33	10	9	0.48
neXtProt	P21589-1	5'-nucleotidase isoform Iso 1	732	63898	48	32	17	14	1.33
neXtProt	P14618-1	Pyruvate kinase PKM isoform M2	525	58470	43	32	16	13	1.37
neXtProt	P13639-1	Elongation factor 2 isoform Iso 1	471	96246	44	32	15	14	0.83
neXtProt	P21333-1	Filamin-A isoform Iso 1	395	283301	49	30	21	13	0.18
neXtProt	Q08431-1	Lactadherin isoform Iso 1	299	43894	42	30	12	10	1.27
neXtProt	Q6FI13-1	Histone H2A type 2-A isoform Iso 1	615	14087	32	30	6	6	4.57
neXtProt	P35579-1	Myosin-9 isoform Iso 1	631	227646	59	29	21	13	0.25
neXtProt	P49327-1	Fatty acid synthase isoform Iso 1	326	275877	42	28	15	9	0.13
neXtProt	P62805-1	Histone H4 isoform Iso 1	513	11360	34	27	11	9	36.24
neXtProt	Q5QNW6-1	Histone H2B type 2-F isoform Iso 1	977	13912	28	27	9	9	18.86
neXtProt	P04406-1	Glyceraldehyde-3-phosphate dehydrogenase isoform Iso 1	487	36201	30	26	13	11	1.97
neXtProt	O00560-1	Syntenin-1 isoform Iso 1	315	32595	53	26	12	8	1.4
neXtProt	P06899-1	Histone H2B type 1-J isoform Iso 1	918	13896	27	26	8	8	14.48
neXtProt	Q9H4B7-1	Tubulin beta-1 chain isoform Iso 1	463	50865	29	25	10	9	1.34
neXtProt	Q9BUF5-1	Tubulin beta-6 chain isoform Iso 1	437	50281	31	24	9	9	1.36
neXtProt	Q8WUM4-1	Programmed cell death 6-interacting protein isoform Iso 1	500	96590	34	23	14	9	0.4
neXtProt	P05023-1	Sodium/potassium-transporting ATPase subunit alpha-1 isoform Iso 1	497	114135	27	23	11	9	0.33
neXtProt	P04908-1	Histone H2A type 1-B/E isoform Iso 1	429	14127	25	23	5	5	2.41
neXtProt	Q14204-1	Cytoplasmic dynein 1 heavy chain 1 isoform Iso 1	240	534809	48	21	23	9	0.06
neXtProt	O60814-1	Histone H2B type 1-K isoform Iso 1	714	13882	26	21	10	9	14.48
neXtProt	P07900-1	Heat shock protein HSP 90-alpha isoform Iso 1	995	85006	30	21	10	5	0.24
neXtProt	P26038-1	Moesin isoform Iso 1	162	67892	36	20	12	7	0.53
neXtProt	P08758-1	Annexin A5 isoform Iso 1	1164	35971	20	20	3	3	0.35
neXtProt	P04004-1	Vitronectin isoform Iso 1	633	55069	20	20	3	3	0.3
neXtProt	P68431-1	Histone H3.1 isoform Iso 1	542	15509	37	19	10	6	2.83
neXtProt	Q71DI3-1	Histone H3.2 isoform Iso 1	355	15436	36	18	11	7	3.84
neXtProt	P63000-1	Ras-related C3 botulinum toxin substrate 1 isoform A	252	21835	20	17	7	5	1.24
neXtProt	P12109-1	Collagen alpha-1(VI) chain isoform Iso 1	470	109602	20	17	5	4	0.14
neXtProt	Q5VTE0-1	Putative elongation factor 1-alpha-like 3 isoform Iso 1	289	50495	23	16	10	6	0.53
neXtProt	P13987-1	CD59 glycoprotein isoform Iso 1	202	14795	16	16	6	6	5.55
neXtProt	P27708-1	CAD protein isoform Iso 1	320	245167	34	15	16	7	0.11
neXtProt	P84243-1	Histone H3.3 isoform Iso 1	312	15376	33	15	10	6	2.86
neXtProt	P02768-1	Serum albumin isoform Iso 1	371	71317	24	15	10	6	0.43
neXtProt	Q92626-1	Peroxidasin homolog isoform Iso 1	144	167793	28	14	10	5	0.11
neXtProt	P69905-1	Hemoglobin subunit alpha isoform Iso 1	174	15305	18	14	5	5	3.89
neXtProt	P18124-1	60S ribosomal protein L7 isoform Iso 1	216	29264	16	13	8	7	1.34
neXtProt	P27635-1	60S ribosomal protein L10 isoform Iso 1	95	25044	19	13	7	6	1.33
neXtProt	P36578-1	60S ribosomal protein L4 isoform Iso 1	222	47953	18	13	7	5	0.46
neXtProt	P26373-1	60S ribosomal protein L13 isoform Iso 1	184	24304	17	13	6	5	1.07
neXtProt	P17301-1	Integrin alpha-2 isoform Iso 1	176	130468	20	13	5	3	0.09
neXtProt	P18669-1	Phosphoglycerate mutase 1 isoform Iso 1	425	28900	13	13	3	3	0.64
neXtProt	P01876-1	Immunoglobulin heavy constant alpha 1 isoform Iso 1	118	38486	15	13	2	2	0.32
neXtProt	P53396-2	ATP-citrate synthase isoform Iso 2	147	120608	25	12	14	6	0.2
neXtProt	P12259-1	Coagulation factor V isoform Iso 1	307	252686	18	12	7	5	0.07
neXtProt	O95084-1	Serine protease 23 isoform Iso 1	104	43487	15	12	6	6	0.64
neXtProt	P15880-1	40S ribosomal protein S2 isoform Iso 1	190	31590	13	12	5	5	0.76
neXtProt	P60174-1	Triosephosphate isomerase isoform Iso 2	255	26938	15	12	5	4	0.69
neXtProt	P0C0L4-1	Complement C4-A isoform Iso 1	174	194261	19	12	4	3	0.06
neXtProt	P01892-1	HLA class I histocompatibility antigen, A-2 alpha chain isoform Iso 1	165	41181	21	11	8	5	0.55
neXtProt	P08670-1	Vimentin isoform Iso 1	171	53676	18	11	8	4	0.31
neXtProt	P53990-1	IST1 homolog isoform Iso 1	103	39897	13	11	7	6	0.72
neXtProt	P02786-1	Transferrin receptor protein 1 isoform Iso 1	260	85274	17	11	7	4	0.24
neXtProt	P62249-1	40S ribosomal protein S16 isoform Iso 1	99	16549	13	11	6	5	1.87
neXtProt	P62280-1	40S ribosomal protein S11 isoform Iso 1	168	18590	16	11	6	5	1.57
neXtProt	B9A064-1	Immunoglobulin lambda-like polypeptide 5 isoform Iso 1	145	23391	13	11	5	5	1.47
neXtProt	P05362-1	Intercellular adhesion molecule 1 isoform Iso 1	233	58587	21	11	5	4	0.28
neXtProt	P19823-1	Inter-alpha-trypsin inhibitor heavy chain H2 isoform Iso 1	271	106853	13	11	5	4	0.19
neXtProt	P27105-1	Erythrocyte band 7 integral membrane protein isoform Iso 1	130	31882	13	11	4	3	0.4
neXtProt	P02042-1	Hemoglobin subunit delta isoform Iso 1	165	16159	12	11	3	3	0.91
neXtProt	P02794-1	Ferritin heavy chain isoform Iso 1	277	21383	11	11	2	2	0.93
neXtProt	P62424-1	60S ribosomal protein L7a isoform Iso 1	291	30148	14	10	7	6	1.03
neXtProt	P62937-1	Peptidyl-prolyl cis-trans isomerase A isoform Iso 1	261	18229	17	10	5	4	1.16
neXtProt	P61313-1	60S ribosomal protein L15 isoform Iso 1	162	24245	14	10	5	3	0.55
neXtProt	P62879-1	Guanine nucleotide-binding protein G(I)/G(S)/G(T) subunit beta-2 isoform Iso 1	174	38048	14	10	5	3	0.33
neXtProt	P61224-1	Ras-related protein Rap-1b isoform Iso 1	239	21040	10	10	4	4	1.31
neXtProt	Q9Y490-1	Talin-1 isoform Iso 1	157	271766	13	9	10	7	0.1
neXtProt	P46781-1	40S ribosomal protein S9 isoform Iso 1	82	22635	18	9	9	4	1.18
neXtProt	P04075-2	Fructose-bisphosphate aldolase A isoform Iso 2	72	45688	17	9	8	4	0.37
neXtProt	P04899-1	Guanine nucleotide-binding protein G(i) subunit alpha-2 isoform Iso 1	154	40995	12	9	7	4	0.42
neXtProt	P07996-1	Thrombospondin-1 isoform Iso 1	128	133291	13	9	7	5	0.15
neXtProt	P63104-1	14-3-3 protein zeta/delta isoform Iso 1	127	27899	13	9	6	5	0.89
neXtProt	P50914-1	60S ribosomal protein L14 isoform Iso 1	205	23531	20	9	6	4	0.82
neXtProt	P23396-1	40S ribosomal protein S3 isoform Iso 1	67	26842	13	9	4	3	0.49
neXtProt	Q8NEV1-1	Casein kinase II subunit alpha 3 isoform Iso 1	114	45305	13	9	4	2	0.17
neXtProt	P0C0S5-1	Histone H2A.Z isoform Iso 1	133	13545	10	9	3	3	1.15
neXtProt	O75340-1	Programmed cell death protein 6 isoform Iso 1	227	21912	9	9	3	3	0.62
neXtProt	O14828-1	Secretory carrier-associated membrane protein 3 isoform Iso 1	289	38661	9	9	3	3	0.32
neXtProt	P60660-1	Myosin light polypeptide 6 isoform Non-muscle	101	17090	9	9	2	2	0.5
neXtProt	Q15286-1	Ras-related protein Rab-35 isoform Iso 1	147	23296	13	9	2	2	0.35
neXtProt	Q07020-1	60S ribosomal protein L18 isoform Iso 1	181	21735	10	8	5	5	1.25
neXtProt	P50990-1	T-complex protein 1 subunit theta isoform Iso 1	90	60153	9	8	4	3	0.2
neXtProt	P23526-1	Adenosylhomocysteinase isoform Iso 1	313	48255	9	8	3	2	0.16
neXtProt	P46782-1	40S ribosomal protein S5 isoform Iso 1	111	23033	8	8	2	2	0.36
neXtProt	P61026-1	Ras-related protein Rab-10 isoform Iso 1	125	22755	8	8	2	2	0.36
neXtProt	Q15365-1	Poly(rC)-binding protein 1 isoform Iso 1	216	37987	8	8	2	2	0.21
neXtProt	Q14974-1	Importin subunit beta-1 isoform Iso 1	91	98420	8	8	2	2	0.08
neXtProt	P09496-2	Clathrin light chain A isoform Non-brain	338	23704	8	8	1	1	0.16
neXtProt	P62269-1	40S ribosomal protein S18 isoform Iso 1	78	17708	11	7	6	5	1.68
neXtProt	P15311-1	Ezrin isoform Iso 1	70	69484	16	7	6	4	0.23
neXtProt	P62979-1	Ubiquitin-40S ribosomal protein S27a isoform Iso 1	164	18296	8	7	5	4	1.6
neXtProt	P39023-1	60S ribosomal protein L3 isoform Iso 1	87	46365	10	7	5	4	0.36
neXtProt	O00622-1	Protein CYR61 isoform Iso 1	109	44165	10	7	5	3	0.28
neXtProt	Q16555-1	Dihydropyrimidinase-related protein 2 isoform Iso 1	150	62711	14	7	5	3	0.19
neXtProt	P31946-1	14-3-3 protein beta/alpha isoform Long	53	28179	12	7	4	4	0.88
neXtProt	P60953-2	Cell division control protein 42 homolog isoform Iso 2	101	21587	8	7	4	3	0.63
neXtProt	A6NHL2-1	Tubulin alpha chain-like 3 isoform Iso 1	217	50675	11	7	4	4	0.43
neXtProt	P16070-1	CD44 antigen isoform Iso 1	123	82001	7	7	4	4	0.19
neXtProt	P60842-2	Eukaryotic initiation factor 4A-I isoform Iso 2	105	39751	7	7	3	3	0.31
neXtProt	P07195-1	L-lactate dehydrogenase B chain isoform Iso 1	141	36900	13	7	3	2	0.21
neXtProt	Q9UL25-1	Ras-related protein Rab-21 isoform Iso 1	130	24731	8	7	2	2	0.33
neXtProt	P49368-1	T-complex protein 1 subunit gamma isoform Iso 1	72	61066	11	6	8	4	0.27
neXtProt	P78527-1	DNA-dependent protein kinase catalytic subunit isoform Iso 1	64	473749	11	6	8	3	0.02
neXtProt	Q02543-1	60S ribosomal protein L18a isoform Iso 1	42	21034	15	6	7	4	0.96
neXtProt	Q07954-1	Prolow-density lipoprotein receptor-related protein 1 isoform Iso 1	50	523150	12	6	6	4	0.03
neXtProt	P02675-1	Fibrinogen beta chain isoform Iso 1	115	56577	11	6	5	2	0.14
neXtProt	P62241-1	40S ribosomal protein S8 isoform Iso 1	121	24475	10	6	4	4	0.79
neXtProt	Q9NRY6-1	Phospholipid scramblase 3 isoform Iso 1	113	32369	12	6	4	3	0.39
neXtProt	O00159-1	Unconventional myosin-Ic isoform Iso 1	177	122461	9	6	4	2	0.06
neXtProt	P01024-1	Complement C3 isoform Iso 1	169	188569	10	6	4	2	0.04
neXtProt	P62258-1	14-3-3 protein epsilon isoform Iso 1	118	29326	7	6	3	2	0.28
neXtProt	P05106-1	Integrin beta-3 isoform Beta-3A	60	90194	14	6	3	2	0.08
neXtProt	Q9HD42-1	Charged multivesicular body protein 1a isoform Iso 1	86	21746	9	6	2	2	0.38
neXtProt	P21926-1	CD9 antigen isoform Iso 1	364	25969	6	6	2	2	0.31
neXtProt	Q04941-1	Proteolipid protein 2 isoform Iso 1	105	17022	6	6	1	1	0.23
neXtProt	O60884-1	DnaJ homolog subfamily A member 2 isoform Iso 1	146	46344	6	6	1	1	0.08
neXtProt	P11413-1	Glucose-6-phosphate 1-dehydrogenase isoform Short	166	59675	6	6	1	1	0.06
neXtProt	Q14520-1	Hyaluronan-binding protein 2 isoform Iso 1	93	64740	6	6	1	1	0.06
neXtProt	Q13200-1	26S proteasome non-ATPase regulatory subunit 2 isoform Iso 1	172	100877	6	6	1	1	0.04
neXtProt	P02730-1	Band 3 anion transport protein isoform Iso 1	194	102013	6	6	1	1	0.04
neXtProt	P29144-1	Tripeptidyl-peptidase 2 isoform Iso 1	116	139745	17	5	9	4	0.11
neXtProt	P15144-1	Aminopeptidase N isoform Iso 1	41	109870	11	5	7	4	0.14
neXtProt	Q15582-1	Transforming growth factor-beta-induced protein ig-h3 isoform Iso 1	49	75261	17	5	7	1	0.05
neXtProt	P62701-1	40S ribosomal protein S4, X isoform isoform Iso 1	100	29807	10	5	6	3	0.43
neXtProt	P10909-1	Clusterin isoform Iso 1	100	53031	11	5	5	3	0.23
neXtProt	P62873-1	Guanine nucleotide-binding protein G(I)/G(S)/G(T) subunit beta-1 isoform Iso 1	43	38151	11	5	4	3	0.33
neXtProt	P08865-1	40S ribosomal protein SA isoform Iso 1	97	32947	7	5	4	2	0.24
neXtProt	Q02878-1	60S ribosomal protein L6 isoform Iso 1	48	32765	10	5	4	2	0.24
neXtProt	Q9H4M9-1	EH domain-containing protein 1 isoform Iso 1	166	60646	10	5	4	2	0.13
neXtProt	P62820-1	Ras-related protein Rab-1A isoform Iso 1	81	22891	12	5	3	2	0.36
neXtProt	P62826-1	GTP-binding nuclear protein Ran isoform Iso 1	93	24579	9	5	3	1	0.33
neXtProt	P61978-1	Heterogeneous nuclear ribonucleoprotein K isoform Iso 1	88	51230	5	5	3	3	0.23
neXtProt	P06733-1	Alpha-enolase isoform alpha-enolase	34	47481	11	5	3	2	0.16
neXtProt	P06748-1	Nucleophosmin isoform Iso 1	117	32726	8	5	3	1	0.12
neXtProt	P15531-1	Nucleoside diphosphate kinase A isoform Iso 1	47	17309	5	5	2	2	0.5
neXtProt	P62913-1	60S ribosomal protein L11 isoform Iso 1	108	20468	7	5	2	2	0.41
neXtProt	P30626-1	Sorcin isoform Iso 1	65	21947	6	5	2	2	0.38
neXtProt	O15127-1	Secretory carrier-associated membrane protein 2 isoform Iso 1	60	37082	5	5	2	2	0.21
neXtProt	P04083-1	Annexin A1 isoform Iso 1	392	38918	5	5	2	2	0.2
neXtProt	P40429-1	60S ribosomal protein L13a isoform Iso 1	52	23619	7	5	2	1	0.16
neXtProt	Q13418-1	Integrin-linked protein kinase isoform Iso 1	86	51899	6	5	2	2	0.15
neXtProt	P02649-1	Apolipoprotein E isoform Iso 1	61	36246	9	5	2	1	0.1
neXtProt	Q01650-1	Large neutral amino acids transporter small subunit 1 isoform Iso 1	65	55659	7	5	2	1	0.07
neXtProt	P02745-1	Complement C1q subcomponent subunit A isoform Iso 1	158	26285	6	5	1	1	0.14
neXtProt	Q99805-1	Transmembrane 9 superfamily member 2 isoform Iso 1	71	76809	5	5	1	1	0.05
neXtProt	P12111-4	Collagen alpha-3(VI) chain isoform Iso 4	56	279628	16	4	8	2	0.03
neXtProt	P78371-1	T-complex protein 1 subunit beta isoform Iso 1	37	57794	8	4	7	4	0.28
neXtProt	Q92743-1	Serine protease HTRA1 isoform Iso 1	67	52167	9	4	6	4	0.32
neXtProt	P63092-1	Guanine nucleotide-binding protein G(s) subunit alpha isoforms short isoform Gnas-1	52	46092	8	4	6	3	0.26
neXtProt	P55072-1	Transitional endoplasmic reticulum ATPase isoform Iso 1	64	89950	9	4	6	3	0.13
neXtProt	P23528-1	Cofilin-1 isoform Iso 1	79	18719	5	4	4	3	0.75
neXtProt	P00558-1	Phosphoglycerate kinase 1 isoform Iso 1	34	44985	7	4	4	3	0.27
neXtProt	O75367-1	Core histone macro-H2A.1 isoform Iso 2	75	39764	13	4	4	1	0.09
neXtProt	P23634-1	Plasma membrane calcium-transporting ATPase 4 isoform XD	122	139030	9	4	4	1	0.03
neXtProt	Q9H223-1	EH domain-containing protein 4 isoform Iso 1	70	61365	4	4	3	3	0.19
neXtProt	P00749-2	Urokinase-type plasminogen activator isoform Iso 2	36	48246	7	4	3	2	0.16
neXtProt	Q9H0H5-1	Rac GTPase-activating protein 1 isoform Iso 1	58	71666	5	4	3	2	0.11
neXtProt	P00533-1	Epidermal growth factor receptor isoform Iso 1	80	137612	8	4	3	1	0.03
neXtProt	P46776-1	60S ribosomal protein L27a isoform Iso 1	42	16665	4	4	2	2	0.52
neXtProt	Q06830-1	Peroxiredoxin-1 isoform Iso 1	22	22324	5	4	2	2	0.37
neXtProt	O00299-1	Chloride intracellular channel protein 1 isoform Iso 1	41	27248	4	4	2	2	0.3
neXtProt	P62266-1	40S ribosomal protein S23 isoform Iso 1	39	15969	6	4	2	1	0.24
neXtProt	Q14344-1	Guanine nucleotide-binding protein subunit alpha-13 isoform Iso 1	66	44364	4	4	2	2	0.18
neXtProt	Q14240-1	Eukaryotic initiation factor 4A-II isoform Iso 1	48	46601	4	4	2	2	0.17
neXtProt	Q15907-1	Ras-related protein Rab-11B isoform Iso 1	62	24588	5	4	2	1	0.15
neXtProt	Q9UNN8-1	Endothelial protein C receptor isoform Iso 1	105	26997	5	4	2	1	0.14
neXtProt	O14734-1	Acyl-coenzyme A thioesterase 8 isoform Iso 1	35	36347	7	4	2	1	0.1
neXtProt	P12814-1	Alpha-actinin-1 isoform Iso 1	123	103563	5	4	2	1	0.04
neXtProt	P80723-1	Brain acid soluble protein 1 isoform Iso 1	26	22680	7	4	1	1	0.17
neXtProt	P31689-1	DnaJ homolog subfamily A member 1 isoform Iso 1	39	45581	4	4	1	1	0.08
neXtProt	P50995-1	Annexin A11 isoform Iso 1	37	54697	8	3	5	2	0.14
neXtProt	P63010-1	AP-2 complex subunit beta isoform Iso 1	43	105398	10	3	5	2	0.07
neXtProt	Q13443-1	Disintegrin and metalloproteinase domain-containing protein 9 isoform Iso 1	18	93006	9	3	5	1	0.04
neXtProt	Q14152-1	Eukaryotic translation initiation factor 3 subunit A isoform Iso 1	31	166867	12	3	5	2	0.04
neXtProt	Q7LBR1-1	Charged multivesicular body protein 1b isoform Iso 1	33	22152	10	3	4	2	0.37
neXtProt	P16402-1	Histone H1.3 isoform Iso 1	85	22336	8	3	4	2	0.37
neXtProt	P11166-1	Solute carrier family 2, facilitated glucose transporter member 1 isoform Iso 1	51	54391	8	3	4	3	0.22
neXtProt	P01834-1	Immunoglobulin kappa constant isoform Iso 1	67	11929	4	3	3	2	0.78
neXtProt	P02792-1	Ferritin light chain isoform Iso 1	53	20064	4	3	3	3	0.69
neXtProt	P51148-1	Ras-related protein Rab-5C isoform Iso 1	42	23696	5	3	3	2	0.35
neXtProt	Q9Y696-1	Chloride intracellular channel protein 4 isoform Iso 1	31	28982	5	3	3	2	0.28
neXtProt	P00736-1	Complement C1r subcomponent isoform Iso 1	55	81606	5	3	3	2	0.09
neXtProt	P00738-1	Haptoglobin isoform Iso 1	106	45861	7	3	3	1	0.08
neXtProt	Q00839-1	Heterogeneous nuclear ribonucleoprotein U isoform Long	42	91269	4	3	3	2	0.08
neXtProt	P18077-1	60S ribosomal protein L35a isoform Iso 1	36	12587	3	3	2	2	0.73
neXtProt	P62910-1	60S ribosomal protein L32 isoform Iso 1	68	15964	3	3	2	2	0.55
neXtProt	P60033-1	CD81 antigen isoform Iso 1	90	26476	3	3	2	2	0.31
neXtProt	P02747-1	Complement C1q subcomponent subunit C isoform Iso 1	26	25985	5	3	2	2	0.31
neXtProt	P62753-1	40S ribosomal protein S6 isoform Iso 1	54	28834	3	3	2	2	0.28
neXtProt	P54709-1	Sodium/potassium-transporting ATPase subunit beta-3 isoform Iso 1	53	31834	6	3	2	1	0.25
neXtProt	P20339-1	Ras-related protein Rab-5A isoform Iso 1	22	23872	6	3	2	1	0.16
neXtProt	Q9NZZ3-1	Charged multivesicular body protein 5 isoform Iso 1	192	24612	4	3	2	1	0.15
neXtProt	P35613-1	Basigin isoform Iso 1	26	42573	5	3	2	1	0.09
neXtProt	Q96QD8-1	Sodium-coupled neutral amino acid transporter 2 isoform Iso 1	31	56332	7	3	2	1	0.07
neXtProt	Q99829-1	Copine-1 isoform Iso 1	48	59649	5	3	2	1	0.06
neXtProt	Q7L576-1	Cytoplasmic FMR1-interacting protein 1 isoform Iso 1	35	146742	3	3	2	2	0.05
neXtProt	O60506-1	Heterogeneous nuclear ribonucleoprotein Q isoform Iso 1	55	69788	5	3	2	1	0.05
neXtProt	P48960-1	CD97 antigen isoform Iso 1	39	94603	8	3	2	1	0.04
neXtProt	O14786-1	Neuropilin-1 isoform Iso 1	50	104323	5	3	2	1	0.04
neXtProt	P49207-1	60S ribosomal protein L34 isoform Iso 1	23	13513	4	3	1	1	0.3
neXtProt	P61769-1	Beta-2-microglobulin isoform Iso 1	32	13820	3	3	1	1	0.28
neXtProt	P53801-1	Pituitary tumor-transforming gene 1 protein-interacting protein isoform Iso 1	23	21109	5	3	1	1	0.18
neXtProt	P09211-1	Glutathione S-transferase P isoform Iso 1	51	23569	3	3	1	1	0.16
neXtProt	P11233-1	Ras-related protein Ral-A isoform Iso 1	45	23723	3	3	1	1	0.16
neXtProt	P67870-1	Casein kinase II subunit beta isoform Iso 1	59	25268	3	3	1	1	0.15
neXtProt	O75131-1	Copine-3 isoform Iso 1	28	60947	5	3	1	1	0.13
neXtProt	Q9NP79-1	Vacuolar protein sorting-associated protein VTA1 homolog isoform Iso 1	79	34143	3	3	1	1	0.11
neXtProt	P62195-1	26S protease regulatory subunit 8 isoform Iso 1	24	45768	3	3	1	1	0.08
neXtProt	Q9NRX5-1	Serine incorporator 1 isoform Iso 1	49	51488	3	3	1	1	0.07
neXtProt	Q15043-1	Zinc transporter ZIP14 isoform Iso 1	65	54918	4	3	1	1	0.07
neXtProt	Q6XQN6-1	Nicotinate phosphoribosyltransferase isoform Iso 1	28	58112	3	3	1	1	0.06
neXtProt	Q66K79-1	Carboxypeptidase Z isoform Iso 1	73	74577	3	3	1	1	0.05
neXtProt	Q96AC1-1	Fermitin family homolog 2 isoform Iso 1	41	78438	3	3	1	1	0.05
neXtProt	P02788-1	Lactotransferrin isoform Iso 1	39	80014	3	3	1	1	0.05
neXtProt	P00488-1	Coagulation factor XIII A chain isoform Iso 1	50	83728	3	3	1	1	0.04
neXtProt	O15230-1	Laminin subunit alpha-5 isoform Iso 1	39	412023	5	2	5	2	0.02
neXtProt	P60866-1	40S ribosomal protein S20 isoform Iso 1	22	13478	6	2	4	2	0.67
neXtProt	P61247-1	40S ribosomal protein S3a isoform Iso 1	26	30154	6	2	4	2	0.27
neXtProt	P46777-1	60S ribosomal protein L5 isoform Iso 1	36	34569	9	2	4	2	0.23
neXtProt	P00734-1	Prothrombin isoform Iso 1	52	71475	5	2	4	2	0.11
neXtProt	P62888-1	60S ribosomal protein L30 isoform Iso 1	64	12947	6	2	3	1	0.3
neXtProt	Q8NG11-1	Tetraspanin-14 isoform Iso 1	37	31355	3	2	3	2	0.26
neXtProt	P61421-1	V-type proton ATPase subunit d 1 isoform Iso 1	18	40759	4	2	3	2	0.19
neXtProt	Q99816-1	Tumor susceptibility gene 101 protein isoform Iso 1	36	44088	3	2	3	2	0.18
neXtProt	P38606-1	V-type proton ATPase catalytic subunit A isoform Iso 1	34	68660	4	2	3	2	0.11
neXtProt	Q8NFI4-1	Putative protein FAM10A5 isoform Iso 1	62	41579	5	2	3	1	0.09
neXtProt	Q9Y265-1	RuvB-like 1 isoform Iso 1	17	50538	6	2	3	1	0.07
neXtProt	P53621-1	Coatomer subunit alpha isoform Iso 1	25	139797	4	2	3	2	0.05
neXtProt	Q2KHM9-1	Protein moonraker isoform Iso 1	20	110251	8	2	3	1	0.03
neXtProt	P62854-1	40S ribosomal protein S26 isoform Iso 1	29	13292	2	2	2	2	0.68
neXtProt	Q13641-1	Trophoblast glycoprotein isoform Iso 1	25	46573	2	2	2	2	0.17
neXtProt	Q13103-1	Secreted phosphoprotein 24 isoform Iso 1	98	24607	3	2	2	1	0.15
neXtProt	Q99832-1	T-complex protein 1 subunit eta isoform Iso 1	34	59842	2	2	2	2	0.13
neXtProt	P20645-1	Cation-dependent mannose-6-phosphate receptor isoform Iso 1	52	31487	3	2	2	1	0.12
neXtProt	Q969P0-1	Immunoglobulin superfamily member 8 isoform Iso 1	33	65621	2	2	2	2	0.12
neXtProt	P11940-1	Polyadenylate-binding protein 1 isoform Iso 1	26	70854	2	2	2	2	0.11
neXtProt	P21980-1	Protein-glutamine gamma-glutamyltransferase 2 isoform Iso 1	48	78420	6	2	2	2	0.1
neXtProt	P61158-1	Actin-related protein 3 isoform Iso 1	14	47797	7	2	2	1	0.08
neXtProt	P30101-1	Protein disulfide-isomerase A3 isoform Iso 1	35	57146	3	2	2	1	0.07
neXtProt	Q9ULV4-3	Coronin-1C isoform Iso 3	19	59708	3	2	2	1	0.06
neXtProt	Q9UGM3-9	Deleted in malignant brain tumors 1 protein isoform Iso 9	29	127281	2	2	2	2	0.06
neXtProt	Q9BSJ8-1	Extended synaptotagmin-1 isoform Iso 1	81	123293	3	2	2	1	0.03
neXtProt	P01031-1	Complement C5 isoform Iso 1	28	189897	6	2	2	1	0.02
neXtProt	O75531-1	Barrier-to-autointegration factor isoform Iso 1	26	10280	3	2	1	1	0.39
neXtProt	Q15836-1	Vesicle-associated membrane protein 3 isoform Iso 1	83	11359	2	2	1	1	0.35
neXtProt	P05386-1	60S acidic ribosomal protein P1 isoform Iso 1	50	11621	2	2	1	1	0.34
neXtProt	P62851-1	40S ribosomal protein S25 isoform Iso 1	19	13791	2	2	1	1	0.29
neXtProt	P32970-1	CD70 antigen isoform Iso 1	32	21561	2	2	1	1	0.18
neXtProt	P10301-1	Ras-related protein R-Ras isoform Iso 1	23	23637	2	2	1	1	0.16
neXtProt	Q9BVC6-1	Transmembrane protein 109 isoform Iso 1	51	26194	2	2	1	1	0.15
neXtProt	P62917-1	60S ribosomal protein L8 isoform Iso 1	50	28235	2	2	1	1	0.13
neXtProt	P29279-1	Connective tissue growth factor isoform Iso 1	26	40289	2	2	1	1	0.09
neXtProt	P29992-1	Guanine nucleotide-binding protein subunit alpha-11 isoform Iso 1	51	42382	2	2	1	1	0.09
neXtProt	Q99536-1	Synaptic vesicle membrane protein VAT-1 homolog isoform Iso 1	34	42122	2	2	1	1	0.09
neXtProt	O00148-1	ATP-dependent RNA helicase DDX39A isoform Iso 1	49	49611	2	2	1	1	0.08
neXtProt	P20073-1	Annexin A7 isoform Iso 1	33	52991	2	2	1	1	0.07
neXtProt	P12268-1	Inosine-5'-monophosphate dehydrogenase 2 isoform Iso 1	26	56226	2	2	1	1	0.07
neXtProt	Q15758-1	Neutral amino acid transporter B(0) isoform Iso 1	35	57018	4	2	1	1	0.07
neXtProt	P23921-1	Ribonucleoside-diphosphate reductase large subunit isoform Iso 1	19	90925	8	2	1	1	0.04
neXtProt	P23142-1	Fibulin-1 isoform D	18	81268	9	1	5	1	0.05
neXtProt	P18206-1	Vinculin isoform Iso 2	19	124292	12	1	5	1	0.03
neXtProt	Q9NZM1-1	Myoferlin isoform Iso 1	17	236100	6	1	5	1	0.02
neXtProt	Q9NZM1-3	Myoferlin isoform Iso 3	16	234773	8	1	5	1	0.02
neXtProt	Q9NZN4-1	EH domain-containing protein 2 isoform Iso 1	65	61294	4	1	4	1	0.06
neXtProt	Q01813-1	ATP-dependent 6-phosphofructokinase, platelet type isoform Iso 1	22	86454	6	1	4	1	0.04
neXtProt	O95782-1	AP-2 complex subunit alpha-1 isoform A	46	108561	11	1	4	1	0.03
neXtProt	O43633-1	Charged multivesicular body protein 2a isoform Iso 1	25	25088	3	1	3	1	0.15
neXtProt	Q8N474-1	Secreted frizzled-related protein 1 isoform Iso 1	15	36274	5	1	3	1	0.1
neXtProt	Q9NTK5-1	Obg-like ATPase 1 isoform Iso 1	27	44943	4	1	3	1	0.08
neXtProt	P26641-1	Elongation factor 1-gamma isoform Iso 1	26	50429	5	1	3	1	0.07
neXtProt	P17987-1	T-complex protein 1 subunit alpha isoform Iso 1	36	60819	4	1	3	1	0.06
neXtProt	P50991-1	T-complex protein 1 subunit delta isoform Iso 1	16	58401	4	1	3	1	0.06
neXtProt	Q8IZ83-1	Aldehyde dehydrogenase family 16 member A1 isoform Iso 1	51	86100	3	1	3	1	0.04
neXtProt	P36956-1	Sterol regulatory element-binding protein 1 isoform SREBP-1A	23	122625	4	1	3	1	0.03
neXtProt	Q9Y4B5-1	Microtubule cross-linking factor 1 isoform Iso 1	13	210652	6	1	3	1	0.02
neXtProt	P62244-1	40S ribosomal protein S15a isoform Iso 1	22	14944	2	1	2	1	0.26
neXtProt	P07737-1	Profilin-1 isoform Iso 1	18	15216	3	1	2	1	0.26
neXtProt	P30050-1	60S ribosomal protein L12 isoform Iso 1	26	17979	9	1	2	1	0.21
neXtProt	P18621-1	60S ribosomal protein L17 isoform Iso 1	14	21611	6	1	2	1	0.18
neXtProt	P31431-1	Syndecan-4 isoform Iso 1	16	21628	2	1	2	1	0.18
neXtProt	P35998-1	26S protease regulatory subunit 7 isoform Iso 1	45	49002	3	1	2	1	0.08
neXtProt	Q9UMS4-1	Pre-mRNA-processing factor 19 isoform Iso 1	18	55603	4	1	2	1	0.07
neXtProt	P31150-1	Rab GDP dissociation inhibitor alpha isoform Iso 1	16	51177	2	1	2	1	0.07
neXtProt	Q9Y230-1	RuvB-like 2 isoform Iso 1	23	51296	2	1	2	1	0.07
neXtProt	O15484-1	Calpain-5 isoform Iso 1	18	74092	3	1	2	1	0.05
neXtProt	Q02809-1	Procollagen-lysine,2-oxoglutarate 5-dioxygenase 1 isoform Iso 1	40	84068	2	1	2	1	0.04
neXtProt	Q9UHI8-1	A disintegrin and metalloproteinase with thrombospondin motifs 1 isoform Iso 1	38	107970	3	1	2	1	0.03
neXtProt	P53618-1	Coatomer subunit beta isoform Iso 1	16	108214	2	1	2	1	0.03
neXtProt	B5ME19-1	Eukaryotic translation initiation factor 3 subunit C-like protein isoform Iso 1	15	106091	2	1	2	1	0.03
neXtProt	P09874-1	Poly [ADP-ribose] polymerase 1 isoform Iso 1	47	113811	4	1	2	1	0.03
neXtProt	Q9NQC3-1	Reticulon-4 isoform Iso 1	14	130250	5	1	2	1	0.03
neXtProt	O94986-1	Centrosomal protein of 152 kDa isoform Iso 1	21	148735	5	1	2	1	0.02
neXtProt	P24821-1	Tenascin isoform Iso 1	14	246345	4	1	2	1	0.01
neXtProt	Q96FJ2-1	Dynein light chain 2, cytoplasmic isoform Iso 1	20	10457	2	1	1	1	0.38
neXtProt	P46779-1	60S ribosomal protein L28 isoform Iso 1	15	15795	2	1	1	1	0.25
neXtProt	P83731-1	60S ribosomal protein L24 isoform Iso 1	14	17882	1	1	1	1	0.22
neXtProt	Q15185-1	Prostaglandin E synthase 3 isoform Iso 1	20	18971	1	1	1	1	0.22
neXtProt	P01591-1	Immunoglobulin J chain isoform Iso 1	21	18543	2	1	1	1	0.21
neXtProt	P84103-1	Serine/arginine-rich splicing factor 3 isoform Iso 1	21	19546	2	1	1	1	0.2
neXtProt	O14950-1	Myosin regulatory light chain 12B isoform Iso 1	25	19824	1	1	1	1	0.19
neXtProt	P84095-1	Rho-related GTP-binding protein RhoG isoform Iso 1	16	21751	1	1	1	1	0.18
neXtProt	O60232-1	Sjoegren syndrome/scleroderma autoantigen 1 isoform Iso 1	16	21917	6	1	1	1	0.18
neXtProt	P16401-1	Histone H1.5 isoform Iso 1	24	22566	1	1	1	1	0.17
neXtProt	P61586-1	Transforming protein RhoA isoform Iso 1	26	22096	2	1	1	1	0.17
neXtProt	P51149-1	Ras-related protein Rab-7a isoform Iso 1	43	23760	1	1	1	1	0.16
neXtProt	P09936-1	Ubiquitin carboxyl-terminal hydrolase isozyme L1 isoform Iso 1	22	25151	3	1	1	1	0.15
neXtProt	P60900-1	Proteasome subunit alpha type-6 isoform Iso 1	27	27838	1	1	1	1	0.14
neXtProt	O14817-1	Tetraspanin-4 isoform Iso 1	86	26841	1	1	1	1	0.14
neXtProt	O75954-1	Tetraspanin-9 isoform Iso 1	35	27559	1	1	1	1	0.14
neXtProt	Q92688-1	Acidic leucine-rich nuclear phosphoprotein 32 family member B isoform Iso 1	22	28941	1	1	1	1	0.13
neXtProt	P48509-1	CD151 antigen isoform Iso 1	44	29132	1	1	1	1	0.13
neXtProt	O60637-1	Tetraspanin-3 isoform Iso 1	29	28797	2	1	1	1	0.13
neXtProt	Q08722-1	Leukocyte surface antigen CD47 isoform OA3-323	19	35590	1	1	1	1	0.11
neXtProt	P36873-1	Serine/threonine-protein phosphatase PP1-gamma catalytic subunit isoform Gamma-1	37	37701	1	1	1	1	0.1
neXtProt	Q9BXS4-1	Transmembrane protein 59 isoform Iso 1	17	36884	1	1	1	1	0.1
neXtProt	Q03405-1	Urokinase plasminogen activator surface receptor isoform Iso 1	19	38607	5	1	1	1	0.1
neXtProt	P02765-1	Alpha-2-HS-glycoprotein isoform Iso 1	65	40098	1	1	1	1	0.09
neXtProt	O43866-1	CD5 antigen-like isoform Iso 1	14	39603	6	1	1	1	0.09
neXtProt	Q15019-1	Septin-2 isoform Iso 1	34	41689	1	1	1	1	0.09
neXtProt	O00231-1	26S proteasome non-ATPase regulatory subunit 11 isoform Iso 1	31	47719	1	1	1	1	0.08
neXtProt	P36957-1	Dihydrolipoyllysine-residue succinyltransferase component of 2-oxoglutarate dehydrogenase complex, mitochondrial isoform Iso 1	22	49067	1	1	1	1	0.08
neXtProt	P55209-1	Nucleosome assembly protein 1-like 1 isoform Iso 1	18	45631	2	1	1	1	0.08
neXtProt	Q13501-1	Sequestosome-1 isoform Iso 1	20	48455	1	1	1	1	0.08
neXtProt	P08697-1	Alpha-2-antiplasmin isoform Iso 1	14	54873	1	1	1	1	0.07
neXtProt	Q9H0R1-1	AP-5 complex subunit mu-1 isoform Iso 1	23	55359	4	1	1	1	0.07
neXtProt	P06576-1	ATP synthase subunit beta, mitochondrial isoform Iso 1	15	56525	6	1	1	1	0.07
neXtProt	P03956-1	Interstitial collagenase isoform Iso 1	25	54144	1	1	1	1	0.07
neXtProt	Q658P3-1	Metalloreductase STEAP3 isoform Iso 1	17	55079	3	1	1	1	0.07
neXtProt	Q15233-1	Non-POU domain-containing octamer-binding protein isoform Iso 1	24	54311	1	1	1	1	0.07
neXtProt	O76021-1	Ribosomal L1 domain-containing protein 1 isoform Iso 1	18	55167	3	1	1	1	0.07
neXtProt	Q8TDB8-1	Solute carrier family 2, facilitated glucose transporter member 14 isoform Iso 1	19	56854	1	1	1	1	0.07
neXtProt	Q9C0H2-1	Protein tweety homolog 3 isoform Iso 1	61	58477	1	1	1	1	0.06
neXtProt	P23443-1	Ribosomal protein S6 kinase beta-1 isoform Alpha I	31	59444	5	1	1	1	0.06
neXtProt	P48643-1	T-complex protein 1 subunit epsilon isoform Iso 1	40	60089	1	1	1	1	0.06
neXtProt	O75083-1	WD repeat-containing protein 1 isoform Iso 1	19	66836	2	1	1	1	0.06
neXtProt	P55290-1	Cadherin-13 isoform Iso 1	44	78694	1	1	1	1	0.05
neXtProt	Q86XK2-1	F-box only protein 11 isoform Iso 1	26	105002	1	1	1	1	0.04
neXtProt	P18084-1	Integrin beta-5 isoform Iso 1	14	91303	1	1	1	1	0.04
neXtProt	Q06033-1	Inter-alpha-trypsin inhibitor heavy chain H3 isoform Iso 1	14	100072	4	1	1	1	0.04
neXtProt	Q16819-1	Meprin A subunit alpha isoform Iso 1	27	85449	1	1	1	1	0.04
neXtProt	P00747-1	Plasminogen isoform Iso 1	19	93247	2	1	1	1	0.04
neXtProt	Q96QK1-1	Vacuolar protein sorting-associated protein 35 isoform Iso 1	26	92447	2	1	1	1	0.04
neXtProt	Q08211-1	ATP-dependent RNA helicase A isoform Iso 1	14	142181	2	1	1	1	0.03
neXtProt	P23229-1	Integrin alpha-6 isoform Alpha-6X1X2B	19	127724	5	1	1	1	0.03
neXtProt	Q8TER0-1	Sushi, nidogen and EGF-like domain-containing protein 1 isoform Iso 1	17	158206	1	1	1	1	0.02
neXtProt	Q8IVL1-1	Neuron navigator 2 isoform Iso 1	26	269314	4	1	1	1	0.01

## Sheet: Altogether
DB	Accession	Description	Gene Name	emPAI
neXtProt	P31946-2	14-3-3 protein beta/alpha isoform Short	1433B	0.29
neXtProt	P30154-2	Serine/threonine-protein phosphatase 2A 65 kDa regulatory subunit A beta isoform isoform Iso 2	2AAB	0.05
neXtProt	P08697-1	Alpha-2-antiplasmin isoform Iso 1	A2AP	0.07
neXtProt	P01023	Alpha-2-macroglobulin (A2MG_HUMAN)	A2M	0.157423
neXtProt	P49588	Alanine--tRNA ligase, cytoplasmic (SYAC_HUMAN)	AARS	0.15628
neXtProt	Q9NUT2-1	ATP-binding cassette sub-family B member 8, mitochondrial isoform Iso 1	ABCB8	0.05
neXtProt	P33527	Multidrug resistance-associated protein 1 (MRP1_HUMAN)	ABCC1	0.0477804
neXtProt	P61221	ATP-binding cassette sub-family E member 1 (ABCE1_HUMAN)	ABCE1	0.205261
neXtProt	P49748	Very long-chain specific acyl-CoA dehydrogenase, mitochondrial (ACADV_HUMAN)	ACADVL	0.0660505
neXtProt	P53396	ATP-citrate synthase (ACLY_HUMAN)	ACLY	0.154782
neXtProt	P21399	Cytoplasmic aconitate hydratase (ACOC_HUMAN)	ACO1	0.174269
neXtProt	O14734-1	Acyl-coenzyme A thioesterase 8 isoform Iso 1	ACOT8	0.1
neXtProt	O60488	Long-chain-fatty-acid--CoA ligase 4 (ACSL4_HUMAN)	ACSL4	0.152732
neXtProt	P62736	Actin, aortic smooth muscle (ACTA_HUMAN)	ACTA2	2.0654
neXtProt	P60709	Actin, cytoplasmic 1 (ACTB_HUMAN)	ACTB	5.46861
neXtProt	P63261	Actin, cytoplasmic 2 (ACTG_HUMAN)	ACTG1	5.46861
neXtProt	P12814	Alpha-actinin-1 (ACTN1_HUMAN)	ACTN1	0.30769
neXtProt	O43707	Alpha-actinin-4 (ACTN4_HUMAN)	ACTN4	0.393897
neXtProt	P61163	Alpha-centractin (ACTZ_HUMAN)	ACTR1A	0.102943
neXtProt	P61160	Actin-related protein 2 (ARP2_HUMAN)	ACTR2	0.0985411
neXtProt	P61158	Actin-related protein 3 (ARP3_HUMAN)	ACTR3	0.29155
neXtProt	O14672	Disintegrin and metalloproteinase domain-containing protein 10 (ADA10_HUMAN)	ADAM10	0.172102
neXtProt	Q13443	Disintegrin and metalloproteinase domain-containing protein 9 (ADAM9_HUMAN)	ADAM9	0.114445
neXtProt	Q9UHI8-1	A disintegrin and metalloproteinase with thrombospondin motifs 1 isoform Iso 1	ADAMTS1	0.03
neXtProt	P11766	Alcohol dehydrogenase class-3 (ADHX_HUMAN)	ADH5	0.125336
neXtProt	Q99943-1	1-acyl-sn-glycerol-3-phosphate acyltransferase alpha isoform Iso 1	AGPAT1	0.12
neXtProt	O00468	Agrin (AGRIN_HUMAN)	AGRN	0.121305
neXtProt	P23526	Adenosylhomocysteinase (SAHH_HUMAN)	AHCY	0.299081
neXtProt	Q09666	Neuroblast differentiation-associated protein AHNAK (AHNK_HUMAN)	AHNAK	0.0053505
neXtProt	P02765	Alpha-2-HS-glycoprotein (FETUA_HUMAN)	AHSG	0.373824
neXtProt	Q12904-1	Aminoacyl tRNA synthase complex-interacting multifunctional protein 1 isoform Iso 1	AIMP1	0.11
neXtProt	P15121	Aldose reductase (ALDR_HUMAN)	AKR1B1	0.539927
neXtProt	Q04828	Aldo-keto reductase family 1 member C1 (AK1C1_HUMAN)	AKR1C1	0.914482
neXtProt	P02768	Serum albumin (ALBU_HUMAN)	ALB	0.181107
neXtProt	Q13740	CD166 antigen (CD166_HUMAN)	ALCAM	0.302429
neXtProt	Q8IZ83	Aldehyde dehydrogenase family 16 member A1 (A16A1_HUMAN)	ALDH16A1	0.0711511
neXtProt	P47895	Aldehyde dehydrogenase family 1 member A3 (AL1A3_HUMAN)	ALDH1A3	0.223825
neXtProt	P04075	Fructose-bisphosphate aldolase A (ALDOA_HUMAN)	ALDOA	0.914482
neXtProt	Q9UKU9-1	Angiopoietin-related protein 2 isoform Iso 1	ANGPTL2	0.06
neXtProt	Q7Z5J8-1	Ankyrin and armadillo repeat-containing protein isoform Iso 1	ANKAR	0.02
neXtProt	Q9HCJ1	Progressive ankylosis protein homolog (ANKH_HUMAN)	ANKH	0.178769
neXtProt	Q92688-1	Acidic leucine-rich nuclear phosphoprotein 32 family member B isoform Iso 1	ANP32B	0.13
neXtProt	P15144	Aminopeptidase N (AMPN_HUMAN)	ANPEP	3.26216
neXtProt	P04083	Annexin A1 (ANXA1_HUMAN)	ANXA1	2.01995
neXtProt	P50995	Annexin A11 (ANX11_HUMAN)	ANXA11	0.701254
neXtProt	P07355	Annexin A2 (ANXA2_HUMAN)	ANXA2	3.99015
neXtProt	P09525	Annexin A4 (ANXA4_HUMAN)	ANXA4	0.409082
neXtProt	P08758	Annexin A5 (ANXA5_HUMAN)	ANXA5	2.25233
neXtProt	P08133	Annexin A6 (ANXA6_HUMAN)	ANXA6	0.995262
neXtProt	P20073	Annexin A7 (ANXA7_HUMAN)	ANXA7	0.496236
neXtProt	Q10567	AP-1 complex subunit beta-1 (AP1B1_HUMAN)	AP1B1	0.0531056
neXtProt	O95782	AP-2 complex subunit alpha-1 (AP2A1_HUMAN)	AP2A1	0.0935407
neXtProt	O94973-1	AP-2 complex subunit alpha-2 isoform Iso 1	AP2A2	0.04
neXtProt	P63010	AP-2 complex subunit beta (AP2B1_HUMAN)	AP2B1	0.0816603
neXtProt	Q9H0R1-1	AP-5 complex subunit mu-1 isoform Iso 1	AP5M1	0.07
neXtProt	P27695	DNA-(apurinic or apyrimidinic site) lyase (APEX1_HUMAN)	APEX1	0.165914
neXtProt	P04114	Apolipoprotein B-100 (APOB_HUMAN)	APOB	0.0234352
neXtProt	P02649	Apolipoprotein E (APOE_HUMAN)	APOE	0.467799
neXtProt	P07741	Adenine phosphoribosyltransferase (APT_HUMAN)	APRT	0.930698
neXtProt	P84077	ADP-ribosylation factor 1 (ARF1_HUMAN)	ARF1	0.550516
neXtProt	P61204	ADP-ribosylation factor 3 (ARF3_HUMAN)	ARF3	0.687612
neXtProt	P18085	ADP-ribosylation factor 4 (ARF4_HUMAN)	ARF4	0.412538
neXtProt	P84085	ADP-ribosylation factor 5 (ARF5_HUMAN)	ARF5	0.258925
neXtProt	P62330	ADP-ribosylation factor 6 (ARF6_HUMAN)	ARF6	0.467799
neXtProt	Q92974-1	Rho guanine nucleotide exchange factor 2 isoform Iso 1	ARHGEF2	0.03
neXtProt	Q92747	Actin-related protein 2/3 complex subunit 1A (ARC1A_HUMAN)	ARPC1A	0.122018
neXtProt	O15145	Actin-related protein 2/3 complex subunit 3 (ARPC3_HUMAN)	ARPC3	0.211528
neXtProt	P08243	Asparagine synthetase [glutamine-hydrolyzing] (ASNS_HUMAN)	ASNS	0.0746078
neXtProt	P31939	Bifunctional purine biosynthesis protein PURH (PUR9_HUMAN)	ATIC	0.32763
neXtProt	P05023	Sodium/potassium-transporting ATPase subunit alpha-1 (AT1A1_HUMAN)	ATP1A1	0.689362
neXtProt	P50993	Sodium/potassium-transporting ATPase subunit alpha-2 (AT1A2_HUMAN)	ATP1A2	0.267079
neXtProt	P05026	Sodium/potassium-transporting ATPase subunit beta-1 (AT1B1_HUMAN)	ATP1B1	0.315369
neXtProt	P54709	Sodium/potassium-transporting ATPase subunit beta-3 (AT1B3_HUMAN)	ATP1B3	0.610262
neXtProt	P20020	Plasma membrane calcium-transporting ATPase 1 (AT2B1_HUMAN)	ATP2B1	0.20471
neXtProt	P23634	Plasma membrane calcium-transporting ATPase 4 (AT2B4_HUMAN)	ATP2B4	0.146197
neXtProt	P06576	ATP synthase subunit beta, mitochondrial (ATPB_HUMAN)	ATP5F1B	0.0964782
neXtProt	P61421-1	V-type proton ATPase subunit d 1 isoform Iso 1	ATP6V0D1	0.19
neXtProt	P61769	Beta-2-microglobulin (B2MG_HUMAN)	B2M	0.359356
neXtProt	P02730-1	Band 3 anion transport protein isoform Iso 1	B3AT	0.04
neXtProt	O75531-1	Barrier-to-autointegration factor isoform Iso 1	BAF	2.72
neXtProt	O95816	BAG family molecular chaperone regulator 2 (BAG2_HUMAN)	BAG2	0.160155
neXtProt	P35613-1	Basigin isoform Iso 1	BASI	0.52
neXtProt	P80723	Brain acid soluble protein 1 (BASP1_HUMAN)	BASP1	0.995262
neXtProt	P54687	Branched-chain-amino-acid aminotransferase, cytosolic (BCAT1_HUMAN)	BCAT1	0.240938
neXtProt	Q93088	Betaine--homocysteine S-methyltransferase 1 (BHMT1_HUMAN)	BHMT	0.211528
neXtProt	P13497	Bone morphogenetic protein 1 (BMP1_HUMAN)	BMP1	0.0412233
neXtProt	Q8NFC6-1	Biorientation of chromosomes in cell division protein 1-like 1 isoform Iso 1	BOD1L1	0.01
neXtProt	P35613-2	Isoform 2 of Basigin (BASI_HUMAN)	BSG	0.978319
neXtProt	O43684	Mitotic checkpoint protein BUB3 (BUB3_HUMAN)	BUB3	0.22528
neXtProt	P02745-1	Complement C1q subcomponent subunit A isoform Iso 1	C1QA	0.14
neXtProt	P02747	Complement C1q subcomponent subunit C (C1QC_HUMAN)	C1QC	0.778279
neXtProt	Q9BXJ4-1	Complement C1q tumor necrosis factor-related protein 3 isoform Iso 1	C1QTNF3	0.3
neXtProt	P00736	Complement C1r subcomponent (C1R_HUMAN)	C1R	0.26748
neXtProt	P01024	Complement C3 (CO3_HUMAN)	C3	0.0246653
neXtProt	P0C0L4	Complement C4-A (CO4A_HUMAN)	C4A	0.0534135
neXtProt	O43570	Carbonic anhydrase 12 (CAH12_HUMAN)	CA12	0.487352
neXtProt	Q16790	Carbonic anhydrase 9 (CAH9_HUMAN)	CA9	0.172102
neXtProt	P54289	Voltage-dependent calcium channel subunit alpha-2/delta-1 (CA2D1_HUMAN)	CACNA2D1	0.237635
neXtProt	P27708	CAD protein (PYR1_HUMAN)	CAD	0.0718913
neXtProt	P0DP23	Calmodulin-1 (CALM1_HUMAN)	CALM1	0.930698
neXtProt	P27797	Calreticulin (CALR_HUMAN)	CALR	0.165914
neXtProt	Q13557	Calcium/calmodulin-dependent protein kinase type II subunit delta (KCC2D_HUMAN)	CAMK2D	0.175372
neXtProt	Q86VP6	Cullin-associated NEDD8-dissociated protein 1 (CAND1_HUMAN)	CAND1	0.137627
neXtProt	P27824	Calnexin (CALX_HUMAN)	CANX	0.162984
neXtProt	Q01518	Adenylyl cyclase-associated protein 1 (CAP1_HUMAN)	CAP1	0.347813
neXtProt	P17655	Calpain-2 catalytic subunit (CAN2_HUMAN)	CAPN2	0.120425
neXtProt	O15484	Calpain-5 (CAN5_HUMAN)	CAPN5	0.191103
neXtProt	P52907	F-actin-capping protein subunit alpha-1 (CAZA1_HUMAN)	CAPZA1	0.140625
neXtProt	P47755	F-actin-capping protein subunit alpha-2 (CAZA2_HUMAN)	CAPZA2	0.145048
neXtProt	P47756	F-actin-capping protein subunit beta (CAPZB_HUMAN)	CAPZB	0.211528
neXtProt	O14936	Peripheral plasma membrane protein CASK (CSKP_HUMAN)	CASK	0.0666879
neXtProt	Q03135	Caveolin-1 (CAV1_HUMAN)	CAV1	0.501311
neXtProt	P16152	Carbonyl reductase [NADPH] 1 (CBR1_HUMAN)	CBR1	0.389495
neXtProt	P78371	T-complex protein 1 subunit beta (TCPB_HUMAN)	CCT2	0.843423
neXtProt	P78371-1	T-complex protein 1 subunit beta isoform Iso 1	CCT2	0.65
neXtProt	P49368	T-complex protein 1 subunit gamma (TCPG_HUMAN)	CCT3	0.221677
neXtProt	P50991	T-complex protein 1 subunit delta (TCPD_HUMAN)	CCT4	0.157423
neXtProt	P48643	T-complex protein 1 subunit epsilon (TCPE_HUMAN)	CCT5	0.149757
neXtProt	P40227	T-complex protein 1 subunit zeta (TCPZ_HUMAN)	CCT6A	0.178769
neXtProt	Q99832	T-complex protein 1 subunit eta (TCPH_HUMAN)	CCT7	0.108603
neXtProt	P50990	T-complex protein 1 subunit theta (TCPQ_HUMAN)	CCT8	0.172102
neXtProt	Q6YHK3	CD109 antigen (CD109_HUMAN)	CD109	0.249609
neXtProt	P48509	CD151 antigen (CD151_HUMAN)	CD151	0.492496
neXtProt	Q5ZPR3	CD276 antigen (CD276_HUMAN)	CD276	0.154782
neXtProt	P16070	CD44 antigen (CD44_HUMAN)	CD44	0.467799
neXtProt	Q08722	Leukocyte surface antigen CD47 (CD47_HUMAN)	CD47	0.193777
neXtProt	P08174	Complement decay-accelerating factor (DAF_HUMAN)	CD55	0.149757
neXtProt	P19256	Lymphocyte function-associated antigen 3 (LFA3_HUMAN)	CD58	0.245197
neXtProt	P13987	CD59 glycoprotein (CD59_HUMAN)	CD59	2.98107
neXtProt	O43866-1	CD5 antigen-like isoform Iso 1	CD5L	0.09
neXtProt	P08962	CD63 antigen (CD63_HUMAN)	CD63	0.412538
neXtProt	P32970	CD70 antigen (CD70_HUMAN)	CD70	0.539927
neXtProt	P60033	CD81 antigen (CD81_HUMAN)	CD81	1.27585
neXtProt	P27701	CD82 antigen (CD82_HUMAN)	CD82	0.623777
neXtProt	P21926	CD9 antigen (CD9_HUMAN)	CD9	0.519911
neXtProt	P48960	CD97 antigen (CD97_HUMAN)	CD97	0.187482
neXtProt	P14209	CD99 antigen (CD99_HUMAN)	CD99	0.425103
neXtProt	P60953	Cell division control protein 42 homolog (CDC42_HUMAN)	CDC42	1.31013
neXtProt	Q9H5V8	CUB domain-containing protein 1 (CDCP1_HUMAN)	CDCP1	0.287526
neXtProt	P55290	Cadherin-13 (CAD13_HUMAN)	CDH13	0.126482
neXtProt	P06493	Cyclin-dependent kinase 1 (CDK1_HUMAN)	CDK1	0.132541
neXtProt	O94986-1	Centrosomal protein of 152 kDa isoform Iso 1	CE152	0.02
neXtProt	O94986-3	Centrosomal protein of 152 kDa isoform Iso 3	CE152	0.02
neXtProt	P23528	Cofilin-1 (COF1_HUMAN)	CFL1	0.887392
neXtProt	O43633-1	Charged multivesicular body protein 2a isoform Iso 1	CHM2A	0.15
neXtProt	Q9HD42-1	Charged multivesicular body protein 1a isoform Iso 1	CHMP1A	0.38
neXtProt	Q7LBR1-1	Charged multivesicular body protein 1b isoform Iso 1	CHMP1B	0.37
neXtProt	Q9H444	Charged multivesicular body protein 4b (CHM4B_HUMAN)	CHMP4B	0.160155
neXtProt	Q9NZZ3-1	Charged multivesicular body protein 5 isoform Iso 1	CHMP5	0.15
neXtProt	Q99653	Calcineurin B homologous protein 1 (CHP1_HUMAN)	CHP1	0.185971
neXtProt	Q8NCH0	Carbohydrate sulfotransferase 14 (CHSTE_HUMAN)	CHST14	0.151395
neXtProt	Q9BW66-1	Cyclin-dependent kinase 2-interacting protein isoform Iso 1	CINP	0.16
neXtProt	Q07065	Cytoskeleton-associated protein 4 (CKAP4_HUMAN)	CKAP4	0.0624678
neXtProt	P12277	Creatine kinase B-type (KCRB_HUMAN)	CKB	0.412538
neXtProt	O00299	Chloride intracellular channel protein 1 (CLIC1_HUMAN)	CLIC1	0.406527
neXtProt	Q9Y696	Chloride intracellular channel protein 4 (CLIC4_HUMAN)	CLIC4	0.539927
neXtProt	P09496	Clathrin light chain A (CLCA_HUMAN)	CLTA	0.467799
neXtProt	Q00610	Clathrin heavy chain 1 (CLH1_HUMAN)	CLTC	1.09719
neXtProt	P10909	Clusterin (CLUS_HUMAN)	CLU	0.274275
neXtProt	P10909-5	Isoform 5 of Clusterin (CLUS_HUMAN)	CLU	0.536175
neXtProt	Q8NE01	Metal transporter CNNM3 (CNNM3_HUMAN)	CNNM3	0.070069
neXtProt	P09543	2',3'-cyclic-nucleotide 3'-phosphodiesterase (CN37_HUMAN)	CNP	0.333521
neXtProt	P02452-1	Collagen alpha-1(I) chain isoform Iso 1	CO1A1	0.05
neXtProt	P01031-1	Complement C5 isoform Iso 1	CO5	0.02
neXtProt	P20908-1	Collagen alpha-1(V) chain isoform Iso 1	CO5A1	0.06
neXtProt	P12111-4	Collagen alpha-3(VI) chain isoform Iso 4	CO6A3	0.03
neXtProt	P02748-1	Complement component C9 isoform Iso 1	CO9	0.06
neXtProt	P39060-1	Collagen alpha-1(XVIII) chain isoform Iso 2	COIA1	0.02
neXtProt	Q99715	Collagen alpha-1(XII) chain (COCA1_HUMAN)	COL12A1	0.0241902
neXtProt	P08123	Collagen alpha-2(I) chain (CO1A2_HUMAN)	COL1A2	0.0619082
neXtProt	P12109	Collagen alpha-1(VI) chain (CO6A1_HUMAN)	COL6A1	0.432067
neXtProt	P12110	Collagen alpha-2(VI) chain (CO6A2_HUMAN)	COL6A2	0.314147
neXtProt	P12111	Collagen alpha-3(VI) chain (CO6A3_HUMAN)	COL6A3	0.791284
neXtProt	P12111-3	Isoform 3 of Collagen alpha-3(VI) chain (CO6A3_HUMAN)	COL6A3	1.3569
neXtProt	P53621	Coatomer subunit alpha (COPA_HUMAN)	COPA	0.136464
neXtProt	P53618	Coatomer subunit beta (COPB_HUMAN)	COPB1	0.0444026
neXtProt	P35606	Coatomer subunit beta' (COPB2_HUMAN)	COPB2	0.16203
neXtProt	Q9Y678	Coatomer subunit gamma-1 (COPG1_HUMAN)	COPG1	0.0771051
neXtProt	Q9ULV4	Coronin-1C (COR1C_HUMAN)	CORO1C	0.122018
neXtProt	P14384	Carboxypeptidase M (CBPM_HUMAN)	CPM	0.122018
neXtProt	Q99829	Copine-1 (CPNE1_HUMAN)	CPNE1	0.105295
neXtProt	O75131	Copine-3 (CPNE3_HUMAN)	CPNE3	0.242624
neXtProt	Q86YQ8	Copine-8 (CPNE8_HUMAN)	CPNE8	0.0784174
neXtProt	Q66K79-1	Carboxypeptidase Z isoform Iso 1	CPZ	0.05
neXtProt	O75390	Citrate synthase, mitochondrial (CISY_HUMAN)	CS	0.158323
neXtProt	P55060	Exportin-2 (XPO2_HUMAN)	CSE1L	0.265531
neXtProt	P68400	Casein kinase II subunit alpha (CSK21_HUMAN)	CSNK2A1	0.102943
neXtProt	Q8NEV1-1	Casein kinase II subunit alpha 3 isoform Iso 1	CSNK2A3	0.17
neXtProt	P67870-1	Casein kinase II subunit beta isoform Iso 1	CSNK2B	0.15
neXtProt	P29279-1	Connective tissue growth factor isoform Iso 1	CTGF	0.09
neXtProt	P35221	Catenin alpha-1 (CTNA1_HUMAN)	CTNNA1	0.308177
neXtProt	P26232	Catenin alpha-2 (CTNA2_HUMAN)	CTNNA2	0.0384688
neXtProt	P35222	Catenin beta-1 (CTNB1_HUMAN)	CTNNB1	0.154782
neXtProt	O60716	Catenin delta-1 (CTND1_HUMAN)	CTNND1	0.251875
neXtProt	P17812	CTP synthase 1 (PYRG1_HUMAN)	CTPS1	0.190577
neXtProt	P07339	Cathepsin D (CATD_HUMAN)	CTSD	0.29155
neXtProt	Q13620	Cullin-4B (CUL4B_HUMAN)	CUL4B	0.0391223
neXtProt	Q7L576	Cytoplasmic FMR1-interacting protein 1 (CYFP1_HUMAN)	CYFIP1	0.152508
neXtProt	O00622-1	Protein CYR61 isoform Iso 1	CYR61	0.28
neXtProt	P14868	Aspartate--tRNA ligase, cytoplasmic (SYDC_HUMAN)	DARS	0.258925
neXtProt	Q92499-1	ATP-dependent RNA helicase DDX1 isoform Iso 1	DDX1	0.04
neXtProt	Q92841	Probable ATP-dependent RNA helicase DDX17 (DDX17_HUMAN)	DDX17	0.141488
neXtProt	O00148	ATP-dependent RNA helicase DDX39A (DX39A_HUMAN)	DDX39A	0.0926009
neXtProt	O00571	ATP-dependent RNA helicase DDX3X (DDX3X_HUMAN)	DDX3X	0.241989
neXtProt	P17844	Probable ATP-dependent RNA helicase DDX5 (DDX5_HUMAN)	DDX5	0.146895
neXtProt	P35659	Protein DEK (DEK_HUMAN)	DEK	0.0608184
neXtProt	Q9Y315-1	Deoxyribose-phosphate aldolase isoform Iso 1	DERA	0.11
neXtProt	O43143	Pre-mRNA-splicing factor ATP-dependent RNA helicase DHX15 (DHX15_HUMAN)	DHX15	0.0916797
neXtProt	Q08211	ATP-dependent RNA helicase A (DHX9_HUMAN)	DHX9	0.164599
neXtProt	Q9P265	Disco-interacting protein 2 homolog B (DIP2B_HUMAN)	DIP2B	0.0487927
neXtProt	O94907-1	Dickkopf-related protein 1 isoform Iso 1	DKK1	0.13
neXtProt	Q12959	Disks large homolog 1 (DLG1_HUMAN)	DLG1	0.048621
neXtProt	Q9UGM3-9	Deleted in malignant brain tumors 1 protein isoform Iso 9	DMBT1	0.03
neXtProt	P31689	DnaJ homolog subfamily A member 1 (DNJA1_HUMAN)	DNAJA1	0.215474
neXtProt	P31689	DnaJ homolog subfamily A member 1 (DNJA1_HUMAN)	DNAJA1	0.215474
neXtProt	O60884	DnaJ homolog subfamily A member 2 (DNJA2_HUMAN)	DNAJA2	0.0857111
neXtProt	P49184	Deoxyribonuclease-1-like 1 (DNSL1_HUMAN)	DNASE1L1	0.193777
neXtProt	O00429	Dynamin-1-like protein (DNM1L_HUMAN)	DNM1L	0.0525003
neXtProt	P27487	Dipeptidyl peptidase 4 (DPP4_HUMAN)	DPP4	0.533608
neXtProt	Q16555	Dihydropyrimidinase-related protein 2 (DPYL2_HUMAN)	DPYSL2	0.268961
neXtProt	Q14195	Dihydropyrimidinase-related protein 3 (DPYL3_HUMAN)	DPYSL3	0.178769
neXtProt	P60981	Destrin (DEST_HUMAN)	DSTN	0.178769
neXtProt	Q14204	Cytoplasmic dynein 1 heavy chain 1 (DYHC1_HUMAN)	DYNC1H1	0.27646
neXtProt	Q96FJ2-1	Dynein light chain 2, cytoplasmic isoform Iso 1	DYNLL2	0.38
neXtProt	P42892	Endothelin-converting enzyme 1 (ECE1_HUMAN)	ECE1	0.165914
neXtProt	Q5VYK3	Proteasome adapter and scaffold protein ECM29 (ECM29_HUMAN)	ECPAS	0.0734189
neXtProt	O43854-1	EGF-like repeat and discoidin I-like domain-containing protein 3 isoform Iso 1	EDIL3	11.86
neXtProt	P68104	Elongation factor 1-alpha 1 (EF1A1_HUMAN)	EEF1A1	0.412538
neXtProt	Q5VTE0-1	Putative elongation factor 1-alpha-like 3 isoform Iso 1	EEF1A1P5	1.19
neXtProt	P24534	Elongation factor 1-beta (EF1B_HUMAN)	EEF1B2	0.193777
neXtProt	P29692	Elongation factor 1-delta (EF1D_HUMAN)	EEF1D	0.145048
neXtProt	O43324	Eukaryotic translation elongation factor 1 epsilon-1 (MCA3_HUMAN)	EEF1E1	0.274275
neXtProt	P26641	Elongation factor 1-gamma (EF1G_HUMAN)	EEF1G	0.415609
neXtProt	P13639	Elongation factor 2 (EF2_HUMAN)	EEF2	1.2022
neXtProt	Q15029	116 kDa U5 small nuclear ribonucleoprotein component (U5S1_HUMAN)	EFTUD2	0.154782
neXtProt	P00533	Epidermal growth factor receptor (EGFR_HUMAN)	EGFR	0.14124
neXtProt	Q9H4M9	EH domain-containing protein 1 (EHD1_HUMAN)	EHD1	0.705627
neXtProt	Q9NZN4	EH domain-containing protein 2 (EHD2_HUMAN)	EHD2	0.26748
neXtProt	Q9NZN3	EH domain-containing protein 3 (EHD3_HUMAN)	EHD3	0.218188
neXtProt	Q9H223	EH domain-containing protein 4 (EHD4_HUMAN)	EHD4	0.510443
neXtProt	P41091	Eukaryotic translation initiation factor 2 subunit 3 (IF2G_HUMAN)	EIF2S3	0.237635
neXtProt	Q14152	Eukaryotic translation initiation factor 3 subunit A (EIF3A_HUMAN)	EIF3A	0.023531
neXtProt	P55884	Eukaryotic translation initiation factor 3 subunit B (EIF3B_HUMAN)	EIF3B	0.0762543
neXtProt	P60228	Eukaryotic translation initiation factor 3 subunit E (EIF3E_HUMAN)	EIF3E	0.13921
neXtProt	O00303-1	Eukaryotic translation initiation factor 3 subunit F isoform Iso 1	EIF3F	0.1
neXtProt	Q13347	Eukaryotic translation initiation factor 3 subunit I (EIF3I_HUMAN)	EIF3I	0.165914
neXtProt	Q9Y262	Eukaryotic translation initiation factor 3 subunit L (EIF3L_HUMAN)	EIF3L	0.157423
neXtProt	P60842	Eukaryotic initiation factor 4A-I (IF4A1_HUMAN)	EIF4A1	0.206793
neXtProt	Q14240-1	Eukaryotic initiation factor 4A-II isoform Iso 1	EIF4A2	0.17
neXtProt	P38919	Eukaryotic initiation factor 4A-III (IF4A3_HUMAN)	EIF4A3	0.232847
neXtProt	Q04637	Eukaryotic translation initiation factor 4 gamma 1 (IF4G1_HUMAN)	EIF4G1	0.0263593
neXtProt	P63241	Eukaryotic translation initiation factor 5A-1 (IF5A1_HUMAN)	EIF5A	0.311134
neXtProt	Q6IS14-1	Eukaryotic translation initiation factor 5A-1-like isoform Iso 1	EIF5AL1	0.23
neXtProt	B5ME19-1	Eukaryotic translation initiation factor 3 subunit C-like protein isoform Iso 1	EIFCL	0.03
neXtProt	Q9Y6C2	EMILIN-1 (EMIL1_HUMAN)	EMILIN1	0.185971
neXtProt	P17813	Endoglin (EGLN_HUMAN)	ENG	0.584893
neXtProt	P06733	Alpha-enolase (ENOA_HUMAN)	ENO1	1.4089
neXtProt	P09104	Gamma-enolase (ENOG_HUMAN)	ENO2	0.216484
neXtProt	P22413	Ectonucleotide pyrophosphatase/phosphodiesterase family member 1 (ENPP1_HUMAN)	ENPP1	0.0722672
neXtProt	O43491	Band 4.1-like protein 2 (E41L2_HUMAN)	EPB41L2	0.126813
neXtProt	Q9Y2J2	Band 4.1-like protein 3 (E41L3_HUMAN)	EPB41L3	0.0384688
neXtProt	P29317	Ephrin type-A receptor 2 (EPHA2_HUMAN)	EPHA2	0.361509
neXtProt	Q15375-1	Ephrin type-A receptor 7 isoform Iso 1	EPHA7	0.07
neXtProt	P29323	Ephrin type-B receptor 2 (EPHB2_HUMAN)	EPHB2	0.11249
neXtProt	P54753	Ephrin type-B receptor 3 (EPHB3_HUMAN)	EPHB3	0.0771051
neXtProt	P07814	Bifunctional glutamate/proline--tRNA ligase (SYEP_HUMAN)	EPRS	0.150572
neXtProt	Q9BSJ8-1	Extended synaptotagmin-1 isoform Iso 1	ESYT1	0.03
neXtProt	P62495	Eukaryotic peptide chain release factor subunit 1 (ERF1_HUMAN)	ETF1	0.0873357
neXtProt	Q9H8M9	Protein eva-1 homolog A (EVA1A_HUMAN)	EVA1A	0.232847
neXtProt	Q9NVM1	Protein eva-1 homolog B (EVA1B_HUMAN)	EVA1B	0.333521
neXtProt	Q96A65	Exocyst complex component 4 (EXOC4_HUMAN)	EXOC4	0.0401453
neXtProt	P15311	Ezrin (EZRI_HUMAN)	EZR	0.202264
neXtProt	P00488	Coagulation factor XIII A chain (F13A_HUMAN)	F13A1	0.127063
neXtProt	P00734	Prothrombin (THRB_HUMAN)	F2	0.311134
neXtProt	P12259	Coagulation factor V (FA5_HUMAN)	F5	0.0690192
neXtProt	Q9BZQ8	Protein Niban (NIBAN_HUMAN)	FAM129A	0.143246
neXtProt	Q96TA1	Niban-like protein 1 (NIBL1_HUMAN)	FAM129B	0.152732
neXtProt	Q9Y4F1	FERM, ARHGEF and pleckstrin domain-containing protein 1 (FARP1_HUMAN)	FARP1	0.0375284
neXtProt	Q9Y285	Phenylalanine--tRNA ligase alpha subunit (SYFA_HUMAN)	FARSA	0.12421
neXtProt	P49327	Fatty acid synthase (FAS_HUMAN)	FASN	0.28378
neXtProt	P23142	Fibulin-1 (FBLN1_HUMAN)	FBLN1	0.175372
neXtProt	P98095	Fibulin-2 (FBLN2_HUMAN)	FBLN2	0.0964782
neXtProt	Q86XK2-1	F-box only protein 11 isoform Iso 1	FBXO11	0.04
neXtProt	Q96AC1	Fermitin family homolog 2 (FERM2_HUMAN)	FERMT2	0.146895
neXtProt	Q86UX7	Fermitin family homolog 3 (URP2_HUMAN)	FERMT3	0.0592537
neXtProt	P02679	Fibrinogen gamma chain (FIBG_HUMAN)	FGG	0.110336
neXtProt	P02675-1	Fibrinogen beta chain isoform Iso 1	FIBB	0.21
neXtProt	P02751-6	Fibronectin isoform Iso 6	FINC	0.9
neXtProt	Q02790	Peptidyl-prolyl cis-trans isomerase FKBP4 (FKBP4_HUMAN)	FKBP4	0.0771051
neXtProt	P21333	Filamin-A (FLNA_HUMAN)	FLNA	0.370659
neXtProt	O75369	Filamin-B (FLNB_HUMAN)	FLNB	0.0688718
neXtProt	Q14315	Filamin-C (FLNC_HUMAN)	FLNC	0.0926009
neXtProt	O75955	Flotillin-1 (FLOT1_HUMAN)	FLOT1	0.175372
neXtProt	Q14254	Flotillin-2 (FLOT2_HUMAN)	FLOT2	0.0873357
neXtProt	Q8IVF7	Formin-like protein 3 (FMNL3_HUMAN)	FMNL3	0.0509516
neXtProt	P02751	Fibronectin (FINC_HUMAN)	FN1	0.902522
neXtProt	Q86XX4	Extracellular matrix protein FRAS1 (FRAS1_HUMAN)	FRAS1	0.0221716
neXtProt	P02792-1	Ferritin light chain isoform Iso 1	FRIL	1.01
neXtProt	Q16658	Fascin (FSCN1_HUMAN)	FSCN1	0.597312
neXtProt	P02794	Ferritin heavy chain (FRIH_HUMAN)	FTH1	0.778279
neXtProt	Q96AE4	Far upstream element-binding protein 1 (FUBP1_HUMAN)	FUBP1	0.089023
neXtProt	P11413	Glucose-6-phosphate 1-dehydrogenase (G6PD_HUMAN)	G6PD	0.795714
neXtProt	Q10471	Polypeptide N-acetylgalactosaminyltransferase 2 (GALT2_HUMAN)	GALNT2	0.0616321
neXtProt	Q14697	Neutral alpha-glucosidase AB (GANAB_HUMAN)	GANAB	0.241989
neXtProt	P04406	Glyceraldehyde-3-phosphate dehydrogenase (G3P_HUMAN)	GAPDH	1.78256
neXtProt	O14556	Glyceraldehyde-3-phosphate dehydrogenase, testis-specific (G3PT_HUMAN)	GAPDHS	0.113042
neXtProt	P41250	Glycine--tRNA ligase (GARS_HUMAN)	GARS	0.104106
neXtProt	Q92616	eIF-2-alpha kinase activator GCN1 (GCN1_HUMAN)	GCN1	0.0326123
neXtProt	P31150	Rab GDP dissociation inhibitor alpha (GDIA_HUMAN)	GDI1	0.380384
neXtProt	P50395	Rab GDP dissociation inhibitor beta (GDIB_HUMAN)	GDI2	0.373824
neXtProt	Q8TEQ6	Gem-associated protein 5 (GEMI5_HUMAN)	GEMIN5	0.0303553
neXtProt	Q06210	Glutamine--fructose-6-phosphate aminotransferase [isomerizing] 1 (GFPT1_HUMAN)	GFPT1	0.0807068
neXtProt	O14908	PDZ domain-containing protein GIPC1 (GIPC1_HUMAN)	GIPC1	0.115884
neXtProt	Q92896	Golgi apparatus protein 1 (GSLG1_HUMAN)	GLG1	0.0430201
neXtProt	P48060	Glioma pathogenesis-related protein 1 (GLIP1_HUMAN)	GLIPR1	0.202264
neXtProt	Q9H4G4-1	Golgi-associated plant pathogenesis-related protein 1 isoform Iso 1	GLIPR2	0.22
neXtProt	P49915	GMP synthase [glutamine-hydrolyzing] (GUAA_HUMAN)	GMPS	0.0913767
neXtProt	Q14344	Guanine nucleotide-binding protein subunit alpha-13 (GNA13_HUMAN)	GNA13	0.355425
neXtProt	P63096	Guanine nucleotide-binding protein G(i) subunit alpha-1 (GNAI1_HUMAN)	GNAI1	0.456348
neXtProt	P04899	Guanine nucleotide-binding protein G(i) subunit alpha-2 (GNAI2_HUMAN)	GNAI2	0.649648
neXtProt	P08754	Guanine nucleotide-binding protein G(k) subunit alpha (GNAI3_HUMAN)	GNAI3	0.389495
neXtProt	P50148	Guanine nucleotide-binding protein G(q) subunit alpha (GNAQ_HUMAN)	GNAQ	0.318257
neXtProt	P63092	Guanine nucleotide-binding protein G(s) subunit alpha isoforms short (GNAS2_HUMAN)	GNAS	0.584893
neXtProt	Q5JWF2-1	Guanine nucleotide-binding protein G(s) subunit alpha isoforms XLas isoform XLas-1	GNAS	0.18
neXtProt	P62873	Guanine nucleotide-binding protein G(I)/G(S)/G(T) subunit beta-1 (GBB1_HUMAN)	GNB1	1.00923
neXtProt	P62879	Guanine nucleotide-binding protein G(I)/G(S)/G(T) subunit beta-2 (GBB2_HUMAN)	GNB2	1.00923
neXtProt	Q9HAV0	Guanine nucleotide-binding protein subunit beta-4 (GBB4_HUMAN)	GNB4	0.539927
neXtProt	Q9UBI6	Guanine nucleotide-binding protein G(I)/G(S)/G(O) subunit gamma-12 (GBG12_HUMAN)	GNG12	0.778279
neXtProt	P35052	Glypican-1 (GPC1_HUMAN)	GPC1	0.0771051
neXtProt	P06744	Glucose-6-phosphate isomerase (G6PI_HUMAN)	GPI	0.207723
neXtProt	Q13491-3	Isoform 3 of Neuronal membrane glycoprotein M6-b (GPM6B_HUMAN)	GPM6B	0.467799
neXtProt	P06396	Gelsolin (GELS_HUMAN)	GSN	0.0857111
neXtProt	P78417	Glutathione S-transferase omega-1 (GSTO1_HUMAN)	GSTO1	0.154782
neXtProt	P09211	Glutathione S-transferase P (GSTP1_HUMAN)	GSTP1	0.832981
neXtProt	P16402-1	Histone H1.3 isoform Iso 1	H13	0.37
neXtProt	P10412-1	Histone H1.4 isoform Iso 1	H14	3.27
neXtProt	P07305	Histone H1.0 (H10_HUMAN)	H1F0	0.185971
neXtProt	Q92522	Histone H1x (H1X_HUMAN)	H1FX	0.145048
neXtProt	P16104	Histone H2AX (H2AX_HUMAN)	H2AFX	0.557068
neXtProt	O75367	Core histone macro-H2A.1 (H2AY_HUMAN)	H2AFY	0.412538
neXtProt	Q9P0M6-1	Core histone macro-H2A.2 isoform Iso 1	H2AFY2	0.56
neXtProt	P0C0S5	Histone H2A.Z (H2AZ_HUMAN)	H2AFZ	0.333521
neXtProt	O60814-1	Histone H2B type 1-K isoform Iso 1	H2B1K	14.48
neXtProt	P84243-1	Histone H3.3 isoform Iso 1	H3F3A	8.51
neXtProt	Q14520-1	Hyaluronan-binding protein 2 isoform Iso 1	HABP2	0.06
neXtProt	P69905	Hemoglobin subunit alpha (HBA_HUMAN)	HBA1	1.27585
neXtProt	P68871	Hemoglobin subunit beta (HBB_HUMAN)	HBB	0.584893
neXtProt	P02042	Hemoglobin subunit delta (HBD_HUMAN)	HBD	0.333521
neXtProt	P69891-1	Hemoglobin subunit gamma-1 isoform Iso 1	HBG1	0.24
neXtProt	Q00341	Vigilin (VIGLN_HUMAN)	HDLBP	0.0257694
neXtProt	P16401	Histone H1.5 (H15_HUMAN)	HIST1H1B	0.314147
neXtProt	P16403	Histone H1.2 (H12_HUMAN)	HIST1H1C	0.355425
neXtProt	P16402	Histone H1.3 (H13_HUMAN)	HIST1H1D	0.326805
neXtProt	P22492	Histone H1t (H1T_HUMAN)	HIST1H1T	0.142069
neXtProt	P04908	Histone H2A type 1-B/E (H2A1B_HUMAN)	HIST1H2AB	0.193777
neXtProt	P06899	Histone H2B type 1-J (H2B1J_HUMAN)	HIST1H2BJ	0.178769
neXtProt	O60814	Histone H2B type 1-K (H2B1K_HUMAN)	HIST1H2BK	1.91263
neXtProt	P68431	Histone H3.1 (H31_HUMAN)	HIST1H3A	0.84785
neXtProt	P62805	Histone H4 (H4_HUMAN)	HIST1H4A	1.29087
neXtProt	Q6FI13-1	Histone H2A type 2-A isoform Iso 1	HIST2H2AA4	10.63
neXtProt	Q16777	Histone H2A type 2-C (H2A2C_HUMAN)	HIST2H2AC	1.42446
neXtProt	Q5QNW6-1	Histone H2B type 2-F isoform Iso 1	HIST2H2BF	40.93
neXtProt	Q71DI3	Histone H3.2 (H32_HUMAN)	HIST2H3A	0.995262
neXtProt	Q8N257-1	Histone H2B type 3-B isoform Iso 1	HIST3H2BB	31.69
neXtProt	P01892	HLA class I histocompatibility antigen, A-2 alpha chain (1A02_HUMAN)	HLA-A	1.19839
neXtProt	P10314	HLA class I histocompatibility antigen, A-32 alpha chain (1A32_HUMAN)	HLA-A	0.528307
neXtProt	P16189	HLA class I histocompatibility antigen, A-31 alpha chain (1A31_HUMAN)	HLA-A	0.645191
neXtProt	P10319	HLA class I histocompatibility antigen, B-58 alpha chain (1B58_HUMAN)	HLA-B	0.28265
neXtProt	P18464	HLA class I histocompatibility antigen, B-51 alpha chain (1B51_HUMAN)	HLA-B	0.376857
neXtProt	P04222	HLA class I histocompatibility antigen, Cw-3 alpha chain (1C03_HUMAN)	HLA-C	0.193777
neXtProt	P01893-1	Putative HLA class I histocompatibility antigen, alpha chain H isoform Iso 1	HLAH	0.19
neXtProt	P09651	Heterogeneous nuclear ribonucleoprotein A1 (ROA1_HUMAN)	HNRNPA1	0.481603
neXtProt	P07910	Heterogeneous nuclear ribonucleoproteins C1/C2 (HNRPC_HUMAN)	HNRNPC	0.271062
neXtProt	Q14103	Heterogeneous nuclear ribonucleoprotein D0 (HNRPD_HUMAN)	HNRNPD	0.105295
neXtProt	P31943	Heterogeneous nuclear ribonucleoprotein H (HNRH1_HUMAN)	HNRNPH1	0.165914
neXtProt	P61978	Heterogeneous nuclear ribonucleoprotein K (HNRPK_HUMAN)	HNRNPK	0.185971
neXtProt	P14866	Heterogeneous nuclear ribonucleoprotein L (HNRPL_HUMAN)	HNRNPL	0.160155
neXtProt	P52272	Heterogeneous nuclear ribonucleoprotein M (HNRPM_HUMAN)	HNRNPM	0.106512
neXtProt	Q00839	Heterogeneous nuclear ribonucleoprotein U (HNRPU_HUMAN)	HNRNPU	0.207308
neXtProt	Q1KMD3	Heterogeneous nuclear ribonucleoprotein U-like protein 2 (HNRL2_HUMAN)	HNRNPUL2	0.0693656
neXtProt	Q5SSJ5-1	Heterochromatin protein 1-binding protein 3 isoform Iso 1	HP1BP3	0.34
neXtProt	P00738-1	Haptoglobin isoform Iso 1	HPT	0.08
neXtProt	P07900	Heat shock protein HSP 90-alpha (HS90A_HUMAN)	HSP90AA1	0.493867
neXtProt	P08238	Heat shock protein HSP 90-beta (HS90B_HUMAN)	HSP90AB1	0.75907
neXtProt	P14625	Endoplasmin (ENPL_HUMAN)	HSP90B1	0.128838
neXtProt	P0DMV8	Heat shock 70 kDa protein 1A (HS71A_HUMAN)	HSPA1A	0.29155
neXtProt	P54652	Heat shock-related 70 kDa protein 2 (HSP72_HUMAN)	HSPA2	0.428111
neXtProt	P34932	Heat shock 70 kDa protein 4 (HSP74_HUMAN)	HSPA4	0.13921
neXtProt	P11021	Endoplasmic reticulum chaperone BiP (BIP_HUMAN)	HSPA5	0.203538
neXtProt	P11142	Heat shock cognate 71 kDa protein (HSP7C_HUMAN)	HSPA8	0.803423
neXtProt	P04792	Heat shock protein beta-1 (HSPB1_HUMAN)	HSPB1	0.368875
neXtProt	P98160	Basement membrane-specific heparan sulfate proteoglycan core protein (PGBM_HUMAN)	HSPG2	0.157
neXtProt	Q92598	Heat shock protein 105 kDa (HS105_HUMAN)	HSPH1	0.0666879
neXtProt	Q92743	Serine protease HTRA1 (HTRA1_HUMAN)	HTRA1	0.223825
neXtProt	Q9Y4L1	Hypoxia up-regulated protein 1 (HYOU1_HUMAN)	HYOU1	0.202264
neXtProt	P41252	Isoleucine--tRNA ligase, cytoplasmic (SYIC_HUMAN)	IARS	0.211528
neXtProt	P05362	Intercellular adhesion molecule 1 (ICAM1_HUMAN)	ICAM1	0.380384
neXtProt	O75874	Isocitrate dehydrogenase [NADP] cytoplasmic (IDHC_HUMAN)	IDH1	0.142069
neXtProt	Q96LB3-1	Intraflagellar transport protein 74 homolog isoform Iso 1	IFT74	0.05
neXtProt	P11717	Cation-independent mannose-6-phosphate receptor (MPRI_HUMAN)	IGF2R	0.0491397
neXtProt	P01876-1	Immunoglobulin heavy constant alpha 1 isoform Iso 1	IGHA1	0.32
neXtProt	P01871	Immunoglobulin heavy constant mu (IGHM_HUMAN)	IGHM	0.26638
neXtProt	P01591-1	Immunoglobulin J chain isoform Iso 1	IGJ	0.21
neXtProt	P01834	Immunoglobulin kappa constant (IGKC_HUMAN)	IGKC	0.467799
neXtProt	P0DOX8	Immunoglobulin lambda-1 light chain (IGL1_HUMAN)	IGL1	0.539927
neXtProt	P0CG04-1	Immunoglobulin lambda constant 1 isoform Iso 1	IGLC1	0.34
neXtProt	B9A064-1	Immunoglobulin lambda-like polypeptide 5 isoform Iso 1	IGLL5	1.47
neXtProt	Q969P0	Immunoglobulin superfamily member 8 (IGSF8_HUMAN)	IGSF8	0.406527
neXtProt	Q14627	Interleukin-13 receptor subunit alpha-2 (I13R2_HUMAN)	IL13RA2	0.165914
neXtProt	Q12905	Interleukin enhancer-binding factor 2 (ILF2_HUMAN)	ILF2	0.128838
neXtProt	Q13418-1	Integrin-linked protein kinase isoform Iso 1	ILK	0.15
neXtProt	P12268	Inosine-5'-monophosphate dehydrogenase 2 (IMDH2_HUMAN)	IMPDH2	0.168952
neXtProt	O00410	Importin-5 (IPO5_HUMAN)	IPO5	0.138098
neXtProt	O95373	Importin-7 (IPO7_HUMAN)	IPO7	0.0826367
neXtProt	P46940	Ras GTPase-activating-like protein IQGAP1 (IQGA1_HUMAN)	IQGAP1	0.294642
neXtProt	P53990	IST1 homolog (IST1_HUMAN)	IST1	0.115884
neXtProt	P56199	Integrin alpha-1 (ITA1_HUMAN)	ITGA1	0.130049
neXtProt	P17301	Integrin alpha-2 (ITA2_HUMAN)	ITGA2	0.394583
neXtProt	P26006	Integrin alpha-3 (ITA3_HUMAN)	ITGA3	1.03475
neXtProt	P13612	Integrin alpha-4 (ITA4_HUMAN)	ITGA4	0.204504
neXtProt	P08648	Integrin alpha-5 (ITA5_HUMAN)	ITGA5	0.467799
neXtProt	P23229	Integrin alpha-6 (ITA6_HUMAN)	ITGA6	0.0746078
neXtProt	Q13683-13	Isoform 2 of Integrin alpha-7 (ITA7_HUMAN)	ITGA7	0.101806
neXtProt	P06756	Integrin alpha-V (ITAV_HUMAN)	ITGAV	0.473387
neXtProt	P05556	Integrin beta-1 (ITB1_HUMAN)	ITGB1	1.33909
neXtProt	P05106	Integrin beta-3 (ITB3_HUMAN)	ITGB3	0.395522
neXtProt	P16144	Integrin beta-4 (ITB4_HUMAN)	ITGB4	0.068813
neXtProt	P18084	Integrin beta-5 (ITB5_HUMAN)	ITGB5	0.163562
neXtProt	P19827	Inter-alpha-trypsin inhibitor heavy chain H1 (ITIH1_HUMAN)	ITIH1	0.139773
neXtProt	Q06033	Inter-alpha-trypsin inhibitor heavy chain H3 (ITIH3_HUMAN)	ITIH3	0.0519086
neXtProt	Q9NQX7	Integral membrane protein 2C (ITM2C_HUMAN)	ITM2C	0.232847
neXtProt	Q9BY32	Inosine triphosphate pyrophosphatase (ITPA_HUMAN)	ITPA	0.245197
neXtProt	P14923	Junction plakoglobin (PLAK_HUMAN)	JUP	0.0734189
neXtProt	Q96CX2	BTB/POZ domain-containing protein KCTD12 (KCD12_HUMAN)	KCTD12	0.132541
neXtProt	Q2KHM9-1	Protein moonraker isoform Iso 1	KIAA0753	0.03
neXtProt	Q9ULH0-1	Kinase D-interacting substrate of 220 kDa isoform Iso 1	KIDINS220	0.02
neXtProt	Q02241	Kinesin-like protein KIF23 (KIF23_HUMAN)	KIF23	0.0509516
neXtProt	P33176	Kinesin-1 heavy chain (KINH_HUMAN)	KIF5B	0.169573
neXtProt	P52292	Importin subunit alpha-1 (IMA1_HUMAN)	KPNA2	0.148154
neXtProt	Q14974	Importin subunit beta-1 (IMB1_HUMAN)	KPNB1	0.396135
neXtProt	P01116-2	Isoform 2B of GTPase KRas (RASK_HUMAN)	KRAS	0.654817
neXtProt	P04264	Keratin, type II cytoskeletal 1 (K2C1_HUMAN)	KRT1	0.940344
neXtProt	P35908	Keratin, type II cytoskeletal 2 epidermal (K22E_HUMAN)	KRT2	0.629751
neXtProt	P13647	Keratin, type II cytoskeletal 5 (K2C5_HUMAN)	KRT5	0.187482
neXtProt	P35527	Keratin, type I cytoskeletal 9 (K1C9_HUMAN)	KRT9	0.19793
neXtProt	P23443-1	Ribosomal protein S6 kinase beta-1 isoform Alpha I	KS6B1	0.06
neXtProt	O15230	Laminin subunit alpha-5 (LAMA5_HUMAN)	LAMA5	0.045725
neXtProt	P11047	Laminin subunit gamma-1 (LAMC1_HUMAN)	LAMC1	0.0867874
neXtProt	P11279	Lysosome-associated membrane glycoprotein 1 (LAMP1_HUMAN)	LAMP1	0.29155
neXtProt	P28838	Cytosol aminopeptidase (AMPL_HUMAN)	LAP3	0.126482
neXtProt	Q9P2J5	Leucine--tRNA ligase, cytoplasmic (SYLC_HUMAN)	LARS	0.196526
neXtProt	P00338	L-lactate dehydrogenase A chain (LDHA_HUMAN)	LDHA	0.496236
neXtProt	P00338	L-lactate dehydrogenase A chain (LDHA_HUMAN)	LDHA	0.778279
neXtProt	P07195	L-lactate dehydrogenase B chain (LDHB_HUMAN)	LDHB	0.389495
neXtProt	P09382	Galectin-1 (LEG1_HUMAN)	LGALS1	1.42446
neXtProt	Q08380	Galectin-3-binding protein (LG3BP_HUMAN)	LGALS3BP	1.66399
neXtProt	P48059	LIM and senescent cell antigen-like-containing domain protein 1 (LIMS1_HUMAN)	LIMS1	0.115884
neXtProt	Q96M42-1	Putative uncharacterized protein encoded by LINC00479 isoform Iso 1	LINC00479	0.25
neXtProt	Q9Y4K0	Lysyl oxidase homolog 2 (LOXL2_HUMAN)	LOXL2	0.0978438
neXtProt	Q07954-1	Prolow-density lipoprotein receptor-related protein 1 isoform Iso 1	LRP1	0.03
neXtProt	Q8N6Y2-1	Leucine-rich repeat-containing protein 17 isoform Iso 1	LRRC17	0.07
neXtProt	Q7L1W4-1	Volume-regulated anion channel subunit LRRC8D isoform Iso 1	LRRC8D	0.04
neXtProt	P20645	Cation-dependent mannose-6-phosphate receptor (MPRD_HUMAN)	M6PR	0.178769
neXtProt	P46821	Microtubule-associated protein 1B (MAP1B_HUMAN)	MAP1B	0.0170118
neXtProt	O95819	Mitogen-activated protein kinase kinase kinase kinase 4 (M4K4_HUMAN)	MAP4K4	0.0407371
neXtProt	P29966	Myristoylated alanine-rich C-kinase substrate (MARCS_HUMAN)	MARCKS	0.279802
neXtProt	P49006	MARCKS-related protein (MRP_HUMAN)	MARCKSL1	0.389495
neXtProt	P56192	Methionine--tRNA ligase, cytoplasmic (SYMC_HUMAN)	MARS	0.245197
neXtProt	P31153	S-adenosylmethionine synthase isoform type-2 (METK2_HUMAN)	MAT2A	0.165914
neXtProt	P43243	Matrin-3 (MATR3_HUMAN)	MATR3	0.0408576
neXtProt	P43121	Cell surface glycoprotein MUC18 (MUC18_HUMAN)	MCAM	0.0680004
neXtProt	P25205	DNA replication licensing factor MCM3 (MCM3_HUMAN)	MCM3	0.0636181
neXtProt	P33992	DNA replication licensing factor MCM5 (MCM5_HUMAN)	MCM5	0.0693656
neXtProt	P33993	DNA replication licensing factor MCM7 (MCM7_HUMAN)	MCM7	0.0519086
neXtProt	P40925	Malate dehydrogenase, cytoplasmic (MDHC_HUMAN)	MDH1	0.178769
neXtProt	P21741	Midkine (MK_HUMAN)	MDK	0.160155
neXtProt	Q96KG7	Multiple epidermal growth factor-like domains protein 10 (MEG10_HUMAN)	MEGF10	0.055673
neXtProt	P08582	Melanotransferrin (TRFM_HUMAN)	MELTF	0.32763
neXtProt	Q16819-1	Meprin A subunit alpha isoform Iso 1	MEP1A	0.04
neXtProt	Q08431	Lactadherin (MFGM_HUMAN)	MFGE8	1.96635
neXtProt	P08493-1	Matrix Gla protein isoform Iso 1	MGP	0.73
neXtProt	P14174-1	Macrophage migration inhibitory factor isoform Iso 1	MIF	0.31
neXtProt	P03956	Interstitial collagenase (MMP1_HUMAN)	MMP1	0.29155
neXtProt	P50281	Matrix metalloproteinase-14 (MMP14_HUMAN)	MMP14	0.110336
neXtProt	P00540-1	Proto-oncogene serine/threonine-protein kinase mos isoform Iso 1	MOS	0.1
neXtProt	Q6UVY6	DBH-like monooxygenase protein 1 (MOXD1_HUMAN)	MOXD1	0.089023
neXtProt	O95297	Myelin protein zero-like protein 1 (MPZL1_HUMAN)	MPZL1	0.185971
neXtProt	Q96AM1	Mas-related G-protein coupled receptor member F (MRGRF_HUMAN)	MRGPRF	0.279802
neXtProt	P26038	Moesin (MOES_HUMAN)	MSN	1.05933
neXtProt	Q9Y4B5-1	Microtubule cross-linking factor 1 isoform Iso 1	MTCL1	0.02
neXtProt	P11586	C-1-tetrahydrofolate synthase, cytoplasmic (C1TC_HUMAN)	MTHFD1	0.456348
neXtProt	P42285	Exosome RNA helicase MTR4 (MTREX_HUMAN)	MTREX	0.0355034
neXtProt	Q14764	Major vault protein (MVP_HUMAN)	MVP	0.768557
neXtProt	Q9BQG0	Myb-binding protein 1A (MBB1A_HUMAN)	MYBBP1A	0.0266646
neXtProt	P35580	Myosin-10 (MYH10_HUMAN)	MYH10	0.251875
neXtProt	P35579	Myosin-9 (MYH9_HUMAN)	MYH9	0.261588
neXtProt	O14950	Myosin regulatory light chain 12B (ML12B_HUMAN)	MYL12B	0.350314
neXtProt	P60660	Myosin light polypeptide 6 (MYL6_HUMAN)	MYL6	0.84785
neXtProt	O43795	Unconventional myosin-Ib (MYO1B_HUMAN)	MYO1B	0.258925
neXtProt	O00159	Unconventional myosin-Ic (MYO1C_HUMAN)	MYO1C	0.541415
neXtProt	Q9NZM1	Myoferlin (MYOF_HUMAN)	MYOF	0.0968839
neXtProt	Q9NZM1-3	Myoferlin isoform Iso 3	MYOF	0.02
neXtProt	P43490	Nicotinamide phosphoribosyltransferase (NAMPT_HUMAN)	NAMPT	0.0784174
neXtProt	P55209	Nucleosome assembly protein 1-like 1 (NP1L1_HUMAN)	NAP1L1	0.148154
neXtProt	Q99733	Nucleosome assembly protein 1-like 4 (NP1L4_HUMAN)	NAP1L4	0.102943
neXtProt	P54920	Alpha-soluble NSF attachment protein (SNAA_HUMAN)	NAPA	0.145048
neXtProt	Q6XQN6-1	Nicotinate phosphoribosyltransferase isoform Iso 1	NAPRT	0.06
neXtProt	O43776	Asparagine--tRNA ligase, cytoplasmic (SYNC_HUMAN)	NARS	0.100694
neXtProt	Q8IVL1-1	Neuron navigator 2 isoform Iso 1	NAV2	0.01
neXtProt	Q9Y2A7	Nck-associated protein 1 (NCKP1_HUMAN)	NCKAP1	0.0826367
neXtProt	P19338	Nucleolin (NUCL_HUMAN)	NCL	0.0624678
neXtProt	Q92542	Nicastrin (NICA_HUMAN)	NCSTN	0.126482
neXtProt	P15531-1	Nucleoside diphosphate kinase A isoform Iso 1	NDKA	0.22
neXtProt	P46934-4	Isoform 4 of E3 ubiquitin-protein ligase NEDD4 (NEDD4_HUMAN)	NEDD4	0.070069
neXtProt	P48681	Nestin (NEST_HUMAN)	NES	0.0792265
neXtProt	P08138	Tumor necrosis factor receptor superfamily member 16 (TNR16_HUMAN)	NGFR	0.172102
neXtProt	P14543	Nidogen-1 (NID1_HUMAN)	NID1	0.0502111
neXtProt	P22392	Nucleoside diphosphate kinase B (NDKB_HUMAN)	NME2	0.623777
neXtProt	P30419	Glycylpeptide N-tetradecanoyltransferase 1 (NMT1_HUMAN)	NMT1	0.165914
neXtProt	Q15233	Non-POU domain-containing octamer-binding protein (NONO_HUMAN)	NONO	0.218188
neXtProt	O00567	Nucleolar protein 56 (NOP56_HUMAN)	NOP56	0.0502111
neXtProt	P55786	Puromycin-sensitive aminopeptidase (PSA_HUMAN)	NPEPPS	0.104106
neXtProt	P06748	Nucleophosmin (NPM_HUMAN)	NPM1	0.258925
neXtProt	Q9Y639	Neuroplastin (NPTN_HUMAN)	NPTN	0.232847
neXtProt	P15559	NAD(P)H dehydrogenase [quinone] 1 (NQO1_HUMAN)	NQO1	0.232847
neXtProt	P01111	GTPase NRas (RASN_HUMAN)	NRAS	1.01534
neXtProt	O14786	Neuropilin-1 (NRP1_HUMAN)	NRP1	0.480657
neXtProt	P46459	Vesicle-fusing ATPase (NSF_HUMAN)	NSF	0.134867
neXtProt	Q08J23	tRNA (cytosine(34)-C(5))-methyltransferase (NSUN2_HUMAN)	NSUN2	0.0496696
neXtProt	P21589	5'-nucleotidase (5NTD_HUMAN)	NT5E	1.49202
neXtProt	P61970	Nuclear transport factor 2 (NTF2_HUMAN)	NUTF2	1.37137
neXtProt	P36957-1	Dihydrolipoyllysine-residue succinyltransferase component of 2-oxoglutarate dehydrogenase complex, mitochondrial isoform Iso 1	ODO2	0.08
neXtProt	Q9NTK5	Obg-like ATPase 1 (OLA1_HUMAN)	OLA1	0.0926009
neXtProt	Q96FW1	Ubiquitin thioesterase OTUB1 (OTUB1_HUMAN)	OTUB1	0.193777
neXtProt	P07237	Protein disulfide-isomerase (PDIA1_HUMAN)	P4HB	0.29689
neXtProt	Q9UQ80	Proliferation-associated protein 2G4 (PA2G4_HUMAN)	PA2G4	0.133824
neXtProt	P11940	Polyadenylate-binding protein 1 (PABP1_HUMAN)	PABPC1	0.0938582
neXtProt	Q9UKS6	Protein kinase C and casein kinase substrate in neurons protein 3 (PACN3_HUMAN)	PACSIN3	0.0771051
neXtProt	P43034	Platelet-activating factor acetylhydrolase IB subunit alpha (LIS1_HUMAN)	PAFAH1B1	0.0907767
neXtProt	P22234	Multifunctional protein ADE2 (PUR6_HUMAN)	PAICS	0.193777
neXtProt	P09874	Poly [ADP-ribose] polymerase 1 (PARP1_HUMAN)	PARP1	0.0776247
neXtProt	Q9UKK3	Poly [ADP-ribose] polymerase 4 (PARP4_HUMAN)	PARP4	0.0727235
neXtProt	Q15365	Poly(rC)-binding protein 1 (PCBP1_HUMAN)	PCBP1	0.359356
neXtProt	Q15366	Poly(rC)-binding protein 2 (PCBP2_HUMAN)	PCBP2	0.373824
neXtProt	Q99447	Ethanolamine-phosphate cytidylyltransferase (PCY2_HUMAN)	PCYT2	0.100694
neXtProt	O75340	Programmed cell death protein 6 (PDCD6_HUMAN)	PDCD6	0.778279
neXtProt	Q8WUM4	Programmed cell death 6-interacting protein (PDC6I_HUMAN)	PDCD6IP	0.691457
neXtProt	P30101	Protein disulfide-isomerase A3 (PDIA3_HUMAN)	PDIA3	0.140625
neXtProt	Q9UBV8	Peflin (PEF1_HUMAN)	PEF1	0.29155
neXtProt	Q8IZL8	Proline-, glutamic acid- and leucine-rich protein 1 (PELP1_HUMAN)	PELP1	0.0771051
neXtProt	O15067	Phosphoribosylformylglycinamidine synthase (PUR4_HUMAN)	PFAS	0.230524
neXtProt	P17858	ATP-dependent 6-phosphofructokinase, liver type (PFKAL_HUMAN)	PFKL	0.117359
neXtProt	P08237	ATP-dependent 6-phosphofructokinase, muscle type (PFKAM_HUMAN)	PFKM	0.0519086
neXtProt	Q01813	ATP-dependent 6-phosphofructokinase, platelet type (PFKAP_HUMAN)	PFKP	0.138098
neXtProt	P07737	Profilin-1 (PROF1_HUMAN)	PFN1	2.16228
neXtProt	P18669	Phosphoglycerate mutase 1 (PGAM1_HUMAN)	PGAM1	0.629751
neXtProt	Q8N0Y7-1	Probable phosphoglycerate mutase 4 isoform Iso 1	PGAM4	0.28
neXtProt	P52209	6-phosphogluconate dehydrogenase, decarboxylating (6PGD_HUMAN)	PGD	0.467799
neXtProt	P09619-1	Platelet-derived growth factor receptor beta isoform Iso 1	PGFRB	0.06
neXtProt	P00558	Phosphoglycerate kinase 1 (PGK1_HUMAN)	PGK1	0.778279
neXtProt	P36871	Phosphoglucomutase-1 (PGM1_HUMAN)	PGM1	0.207723
neXtProt	O43175	D-3-phosphoglycerate dehydrogenase (SERA_HUMAN)	PHGDH	0.102943
neXtProt	P14618	Pyruvate kinase PKM (KPYM_HUMAN)	PKM	2.40611
neXtProt	P14618-2	Isoform M1 of Pyruvate kinase PKM (KPYM_HUMAN)	PKM	2.28193
neXtProt	P00750	Tissue-type plasminogen activator (TPA_HUMAN)	PLAT	0.0841459
neXtProt	P00749	Urokinase-type plasminogen activator (UROK_HUMAN)	PLAU	0.158323
neXtProt	Q03405	Urokinase plasminogen activator surface receptor (UPAR_HUMAN)	PLAUR	0.359356
neXtProt	Q15149	Plectin (PLEC_HUMAN)	PLEC	0.027096
neXtProt	P00747	Plasminogen (PLMN_HUMAN)	PLG	0.0550081
neXtProt	Q02809	Procollagen-lysine,2-oxoglutarate 5-dioxygenase 1 (PLOD1_HUMAN)	PLOD1	0.089023
neXtProt	Q04941	Proteolipid protein 2 (PLP2_HUMAN)	PLP2	0.519911
neXtProt	O14495	Phospholipid phosphatase 3 (PLPP3_HUMAN)	PLPP3	0.232847
neXtProt	P13797	Plastin-3 (PLST_HUMAN)	PLS3	0.0660505
neXtProt	O15162	Phospholipid scramblase 1 (PLS1_HUMAN)	PLSCR1	0.43845
neXtProt	Q9NRY6	Phospholipid scramblase 3 (PLS3_HUMAN)	PLSCR3	0.318257
neXtProt	Q9UIW2	Plexin-A1 (PLXA1_HUMAN)	PLXNA1	0.0481131
neXtProt	O15031	Plexin-B2 (PLXB2_HUMAN)	PLXNB2	0.0378367
neXtProt	P40967-1	Melanocyte protein PMEL isoform Iso 1	PMEL	0.05
neXtProt	P62937	Peptidyl-prolyl cis-trans isomerase A (PPIA_HUMAN)	PPIA	1.99358
neXtProt	P62136	Serine/threonine-protein phosphatase PP1-alpha catalytic subunit (PP1A_HUMAN)	PPP1CA	0.668101
neXtProt	P62140	Serine/threonine-protein phosphatase PP1-beta catalytic subunit (PP1B_HUMAN)	PPP1CB	0.467799
neXtProt	P36873	Serine/threonine-protein phosphatase PP1-gamma catalytic subunit (PP1G_HUMAN)	PPP1CC	0.376857
neXtProt	P62714	Serine/threonine-protein phosphatase 2A catalytic subunit beta isoform (PP2AB_HUMAN)	PPP2CB	0.240938
neXtProt	P30153	Serine/threonine-protein phosphatase 2A 65 kDa regulatory subunit A alpha isoform (2AAA_HUMAN)	PPP2R1A	0.215474
neXtProt	O95522-1	PRAME family member 12 isoform Iso 1	PRA12	0.07
neXtProt	Q06830	Peroxiredoxin-1 (PRDX1_HUMAN)	PRDX1	0.823348
neXtProt	P32119-1	Peroxiredoxin-2 isoform Iso 1	PRDX2	0.38
neXtProt	P30041	Peroxiredoxin-6 (PRDX6_HUMAN)	PRDX6	0.249609
neXtProt	P10644	cAMP-dependent protein kinase type I-alpha regulatory subunit (KAP0_HUMAN)	PRKAR1A	0.0964782
neXtProt	P78527	DNA-dependent protein kinase catalytic subunit (PRKDC_HUMAN)	PRKDC	0.223207
neXtProt	Q99873	Protein arginine N-methyltransferase 1 (ANM1_HUMAN)	PRMT1	0.193777
neXtProt	Q9UNN8-1	Endothelial protein C receptor isoform Iso 1	PROCR	0.14
neXtProt	O43490	Prominin-1 (PROM1_HUMAN)	PROM1	0.122018
neXtProt	Q9UMS4	Pre-mRNA-processing factor 19 (PRP19_HUMAN)	PRPF19	0.169989
neXtProt	Q6P2Q9	Pre-mRNA-processing-splicing factor 8 (PRP8_HUMAN)	PRPF8	0.0482812
neXtProt	P21108	Ribose-phosphate pyrophosphokinase 3 (PRPS3_HUMAN)	PRPS1L1	0.140625
neXtProt	P11908	Ribose-phosphate pyrophosphokinase 2 (PRPS2_HUMAN)	PRPS2	0.140625
neXtProt	O60256	Phosphoribosyl pyrophosphate synthase-associated protein 2 (KPRB_HUMAN)	PRPSAP2	0.110336
neXtProt	O95084	Serine protease 23 (PRS23_HUMAN)	PRSS23	0.333521
neXtProt	Q9Y617	Phosphoserine aminotransferase (SERC_HUMAN)	PSAT1	0.274275
neXtProt	O00231-1	26S proteasome non-ATPase regulatory subunit 11 isoform Iso 1	PSD11	0.25
neXtProt	O00487-1	26S proteasome non-ATPase regulatory subunit 14 isoform Iso 1	PSDE	0.11
neXtProt	P60900-1	Proteasome subunit alpha type-6 isoform Iso 1	PSMA6	0.14
neXtProt	P62191	26S proteasome regulatory subunit 4 (PRS4_HUMAN)	PSMC1	0.193777
neXtProt	P35998	26S proteasome regulatory subunit 7 (PRS7_HUMAN)	PSMC2	0.308177
neXtProt	P17980	26S proteasome regulatory subunit 6A (PRS6A_HUMAN)	PSMC3	0.126482
neXtProt	P43686	26S proteasome regulatory subunit 6B (PRS6B_HUMAN)	PSMC4	0.154782
neXtProt	P62195	26S proteasome regulatory subunit 8 (PRS8_HUMAN)	PSMC5	0.0811808
neXtProt	P62333	26S proteasome regulatory subunit 10B (PRS10_HUMAN)	PSMC6	0.223825
neXtProt	Q99460	26S proteasome non-ATPase regulatory subunit 1 (PSMD1_HUMAN)	PSMD1	0.0730309
neXtProt	O00232	26S proteasome non-ATPase regulatory subunit 12 (PSD12_HUMAN)	PSMD12	0.0690192
neXtProt	Q9UNM6	26S proteasome non-ATPase regulatory subunit 13 (PSD13_HUMAN)	PSMD13	0.511775
neXtProt	Q13200	26S proteasome non-ATPase regulatory subunit 2 (PSMD2_HUMAN)	PSMD2	0.201007
neXtProt	O43242	26S proteasome non-ATPase regulatory subunit 3 (PSMD3_HUMAN)	PSMD3	0.165914
neXtProt	Q16401	26S proteasome non-ATPase regulatory subunit 5 (PSMD5_HUMAN)	PSMD5	0.0985411
neXtProt	P51665	26S proteasome non-ATPase regulatory subunit 7 (PSMD7_HUMAN)	PSMD7	0.0985411
neXtProt	P26599	Polypyrimidine tract-binding protein 1 (PTBP1_HUMAN)	PTBP1	0.151395
neXtProt	Q15185	Prostaglandin E synthase 3 (TEBP_HUMAN)	PTGES3	0.245197
neXtProt	Q9P2B2	Prostaglandin F2 receptor negative regulator (FPRP_HUMAN)	PTGFRN	1.284
neXtProt	Q13308	Inactive tyrosine-protein kinase 7 (PTK7_HUMAN)	PTK7	0.0686762
neXtProt	Q15262	Receptor-type tyrosine-protein phosphatase kappa (PTPRK_HUMAN)	PTPRK	0.0366329
neXtProt	P53801-1	Pituitary tumor-transforming gene 1 protein-interacting protein isoform Iso 1	PTTG1IP	0.4
neXtProt	P26022	Pentraxin-related protein PTX3 (PTX3_HUMAN)	PTX3	1.2638
neXtProt	Q92626	Peroxidasin homolog (PXDN_HUMAN)	PXDN	0.213154
neXtProt	P11216	Glycogen phosphorylase, brain form (PYGB_HUMAN)	PYGB	0.347813
neXtProt	P06737	Glycogen phosphorylase, liver form (PYGL_HUMAN)	PYGL	0.089023
neXtProt	P20742	Pregnancy zone protein (PZP_HUMAN)	PZP	0.0849213
neXtProt	P47897	Glutamine--tRNA ligase (SYQ_HUMAN)	QARS	0.077975
neXtProt	P61026	Ras-related protein Rab-10 (RAB10_HUMAN)	RAB10	0.561523
neXtProt	P62491	Ras-related protein Rab-11A (RB11A_HUMAN)	RAB11A	0.406527
neXtProt	Q15907	Ras-related protein Rab-11B (RB11B_HUMAN)	RAB11B	0.53174
neXtProt	P51153	Ras-related protein Rab-13 (RAB13_HUMAN)	RAB13	0.22528
neXtProt	P61106	Ras-related protein Rab-14 (RAB14_HUMAN)	RAB14	0.221677
neXtProt	P62820	Ras-related protein Rab-1A (RAB1A_HUMAN)	RAB1A	0.584893
neXtProt	Q9H0U4	Ras-related protein Rab-1B (RAB1B_HUMAN)	RAB1B	0.492496
neXtProt	Q9UL25	Ras-related protein Rab-21 (RAB21_HUMAN)	RAB21	0.584893
neXtProt	O00194	Ras-related protein Rab-27B (RB27B_HUMAN)	RAB27B	0.304321
neXtProt	P61019	Ras-related protein Rab-2A (RAB2A_HUMAN)	RAB2A	0.211528
neXtProt	Q13636	Ras-related protein Rab-31 (RAB31_HUMAN)	RAB31	0.492496
neXtProt	Q9BZG1	Ras-related protein Rab-34 (RAB34_HUMAN)	RAB34	0.22528
neXtProt	Q15286	Ras-related protein Rab-35 (RAB35_HUMAN)	RAB35	0.34596
neXtProt	O95716-1	Ras-related protein Rab-3D isoform Iso 1	RAB3D	0.33
neXtProt	P20339-1	Ras-related protein Rab-5A isoform Iso 1	RAB5A	0.16
neXtProt	P51148	Ras-related protein Rab-5C (RAB5C_HUMAN)	RAB5C	0.467799
neXtProt	P51149	Ras-related protein Rab-7a (RAB7A_HUMAN)	RAB7A	1.09618
neXtProt	P61006	Ras-related protein Rab-8A (RAB8A_HUMAN)	RAB8A	0.501311
neXtProt	Q92930	Ras-related protein Rab-8B (RAB8B_HUMAN)	RAB8B	0.403004
neXtProt	P63000	Ras-related C3 botulinum toxin substrate 1 (RAC1_HUMAN)	RAC1	0.737801
neXtProt	P15153	Ras-related C3 botulinum toxin substrate 2 (RAC2_HUMAN)	RAC2	0.519911
neXtProt	Q9H0H5-1	Rac GTPase-activating protein 1 isoform Iso 1	RACGAP1	0.11
neXtProt	P63244	Receptor of activated protein C kinase 1 (RACK1_HUMAN)	RACK1	0.951293
neXtProt	P11233	Ras-related protein Ral-A (RALA_HUMAN)	RALA	0.376857
neXtProt	P11234	Ras-related protein Ral-B (RALB_HUMAN)	RALB	0.211528
neXtProt	P62826	GTP-binding nuclear protein Ran (RAN_HUMAN)	RAN	0.8166
neXtProt	P43487	Ran-specific GTPase-activating protein (RANG_HUMAN)	RANBP1	0.145048
neXtProt	P61224	Ras-related protein Rap-1b (RAP1B_HUMAN)	RAP1B	0.905461
neXtProt	P61225	Ras-related protein Rap-2b (RAP2B_HUMAN)	RAP2B	0.412538
neXtProt	Q9Y3L5	Ras-related protein Rap-2c (RAP2C_HUMAN)	RAP2C	0.389495
neXtProt	P54136	Arginine--tRNA ligase, cytoplasmic (SYRC_HUMAN)	RARS	0.167927
neXtProt	Q09028	Histone-binding protein RBBP4 (RBBP4_HUMAN)	RBBP4	0.333521
neXtProt	P35241	Radixin (RADI_HUMAN)	RDX	0.174898
neXtProt	Q14699	Raftlin (RFTN1_HUMAN)	RFTN1	0.366448
neXtProt	P61586	Transforming protein RhoA (RHOA_HUMAN)	RHOA	0.778279
neXtProt	P08134	Rho-related GTP-binding protein RhoC (RHOC_HUMAN)	RHOC	0.84785
neXtProt	P84095	Rho-related GTP-binding protein RhoG (RHOG_HUMAN)	RHOG	0.687612
neXtProt	P23921-1	Ribonucleoside-diphosphate reductase large subunit isoform Iso 1	RIR1	0.04
neXtProt	P27635-1	60S ribosomal protein L10 isoform Iso 1	RL10	0.53
neXtProt	P40429-1	60S ribosomal protein L13a isoform Iso 1	RL13A	0.16
neXtProt	P18621-1	60S ribosomal protein L17 isoform Iso 1	RL17	0.18
neXtProt	P35268-1	60S ribosomal protein L22 isoform Iso 1	RL22	0.26
neXtProt	P39023-1	60S ribosomal protein L3 isoform Iso 1	RL3	0.17
neXtProt	P05386-1	60S acidic ribosomal protein P1 isoform Iso 1	RLA1	0.34
neXtProt	P13489	Ribonuclease inhibitor (RINI_HUMAN)	RNH1	0.511775
neXtProt	O75695	Protein XRP2 (XRP2_HUMAN)	RP2	0.125336
neXtProt	P62913	60S ribosomal protein L11 (RL11_HUMAN)	RPL11	0.240938
neXtProt	P30050	60S ribosomal protein L12 (RL12_HUMAN)	RPL12	0.193777
neXtProt	P26373	60S ribosomal protein L13 (RL13_HUMAN)	RPL13	0.142069
neXtProt	P50914	60S ribosomal protein L14 (RL14_HUMAN)	RPL14	0.0944998
neXtProt	P61313	60S ribosomal protein L15 (RL15_HUMAN)	RPL15	0.227125
neXtProt	Q07020	60S ribosomal protein L18 (RL18_HUMAN)	RPL18	0.271062
neXtProt	Q02543	60S ribosomal protein L18a (RL18A_HUMAN)	RPL18A	0.136464
neXtProt	P46778-1	60S ribosomal protein L21 isoform Iso 1	RPL21	0.21
neXtProt	P62829-1	60S ribosomal protein L23 isoform Iso 1	RPL23	0.26
neXtProt	P83731-1	60S ribosomal protein L24 isoform Iso 1	RPL24	0.22
neXtProt	P46776-1	60S ribosomal protein L27a isoform Iso 1	RPL27A	0.52
neXtProt	P46779	60S ribosomal protein L28 (RL28_HUMAN)	RPL28	0.34596
neXtProt	P62888	60S ribosomal protein L30 (RL30_HUMAN)	RPL30	0.274275
neXtProt	P62910-1	60S ribosomal protein L32 isoform Iso 1	RPL32	0.55
neXtProt	P49207-1	60S ribosomal protein L34 isoform Iso 1	RPL34	0.3
neXtProt	P18077	60S ribosomal protein L35a (RL35A_HUMAN)	RPL35A	0.211528
neXtProt	P36578	60S ribosomal protein L4 (RL4_HUMAN)	RPL4	0.0519086
neXtProt	P46777	60S ribosomal protein L5 (RL5_HUMAN)	RPL5	0.21957
neXtProt	Q02878	60S ribosomal protein L6 (RL6_HUMAN)	RPL6	0.22528
neXtProt	P18124	60S ribosomal protein L7 (RL7_HUMAN)	RPL7	0.0771051
neXtProt	P62424-1	60S ribosomal protein L7a isoform Iso 1	RPL7A	1.03
neXtProt	P62917-1	60S ribosomal protein L8 isoform Iso 1	RPL8	0.13
neXtProt	P05388	60S acidic ribosomal protein P0 (RLA0_HUMAN)	RPLP0	0.232847
neXtProt	P62280	40S ribosomal protein S11 (RS11_HUMAN)	RPS11	0.140625
neXtProt	P62277	40S ribosomal protein S13 (RS13_HUMAN)	RPS13	0.232847
neXtProt	P62263	40S ribosomal protein S14 (RS14_HUMAN)	RPS14	0.178769
neXtProt	P62244-1	40S ribosomal protein S15a isoform Iso 1	RPS15A	0.26
neXtProt	P62249	40S ribosomal protein S16 (RS16_HUMAN)	RPS16	0.487352
neXtProt	P62269	40S ribosomal protein S18 (RS18_HUMAN)	RPS18	0.29155
neXtProt	P15880	40S ribosomal protein S2 (RS2_HUMAN)	RPS2	0.271062
neXtProt	P60866-1	40S ribosomal protein S20 isoform Iso 1	RPS20	0.67
neXtProt	P62266	40S ribosomal protein S23 (RS23_HUMAN)	RPS23	0.240938
neXtProt	P62847	40S ribosomal protein S24 (RS24_HUMAN)	RPS24	0.136464
neXtProt	P62851-1	40S ribosomal protein S25 isoform Iso 1	RPS25	0.29
neXtProt	P62854	40S ribosomal protein S26 (RS26_HUMAN)	RPS26	0.185971
neXtProt	Q5JNZ5-1	Putative 40S ribosomal protein S26-like 1 isoform Iso 1	RPS26P11	0.3
neXtProt	P62979-1	Ubiquitin-40S ribosomal protein S27a isoform Iso 1	RPS27A	1.6
neXtProt	P23396	40S ribosomal protein S3 (RS3_HUMAN)	RPS3	0.28265
neXtProt	P61247	40S ribosomal protein S3a (RS3A_HUMAN)	RPS3A	0.247825
neXtProt	P62701	40S ribosomal protein S4, X isoform (RS4X_HUMAN)	RPS4X	0.333521
neXtProt	P46782	40S ribosomal protein S5 (RS5_HUMAN)	RPS5	0.232847
neXtProt	P62753	40S ribosomal protein S6 (RS6_HUMAN)	RPS6	0.112126
neXtProt	P62241	40S ribosomal protein S8 (RS8_HUMAN)	RPS8	0.311134
neXtProt	P46781	40S ribosomal protein S9 (RS9_HUMAN)	RPS9	0.107757
neXtProt	P08865	40S ribosomal protein SA (RSSA_HUMAN)	RPSA	0.978319
neXtProt	P10301	Ras-related protein R-Ras (RRAS_HUMAN)	RRAS	0.202264
neXtProt	P23921	Ribonucleoside-diphosphate reductase large subunit (RIR1_HUMAN)	RRM1	0.107757
neXtProt	O76021	Ribosomal L1 domain-containing protein 1 (RL1D1_HUMAN)	RSL1D1	0.0448348
neXtProt	Q9Y3I0	tRNA-splicing ligase RtcB homolog (RTCB_HUMAN)	RTCB	0.0826367
neXtProt	Q9NQC3	Reticulon-4 (RTN4_HUMAN)	RTN4	0.0926009
neXtProt	Q9NQC3-2	Isoform 2 of Reticulon-4 (RTN4_HUMAN)	RTN4	0.584893
neXtProt	Q9Y224	RNA transcription, translation and transport factor protein (RTRAF_HUMAN)	RTRAF	0.140625
neXtProt	P08621-1	U1 small nuclear ribonucleoprotein 70 kDa isoform Iso 1	RU17	0.07
neXtProt	Q9Y265	RuvB-like 1 (RUVB1_HUMAN)	RUVBL1	0.326805
neXtProt	Q9Y230	RuvB-like 2 (RUVB2_HUMAN)	RUVBL2	0.211528
neXtProt	P60903	Protein S100-A10 (S10AA_HUMAN)	S100A10	0.637894
neXtProt	P31949	Protein S100-A11 (S10AB_HUMAN)	S100A11	0.930698
neXtProt	P06703	Protein S100-A6 (S10A6_HUMAN)	S100A6	0.425103
neXtProt	B5MCN3-1	Putative SEC14-like protein 6 isoform Iso 1	S14L6	0.08
neXtProt	O15127-1	Secretory carrier-associated membrane protein 2 isoform Iso 1	SCAM2	0.21
neXtProt	O14828-1	Secretory carrier-associated membrane protein 3 isoform Iso 1	SCAM3	0.32
neXtProt	Q12765	Secernin-1 (SCRN1_HUMAN)	SCRN1	0.132541
neXtProt	P31431-1	Syndecan-4 isoform Iso 1	SDC4	0.18
neXtProt	O00560-1	Syntenin-1 isoform Iso 1	SDCB1	1.4
neXtProt	O00560-2	Isoform 2 of Syntenin-1 (SDCB1_HUMAN)	SDCBP	1.21222
neXtProt	O00560-3	Isoform 3 of Syntenin-1 (SDCB1_HUMAN)	SDCBP	1.09618
neXtProt	Q9UDX3-1	SEC14-like protein 4 isoform Iso 1	SEC14L4	0.08
neXtProt	Q15436	Protein transport protein Sec23A (SC23A_HUMAN)	SEC23A	0.0670113
neXtProt	O94979	Protein transport protein Sec31A (SC31A_HUMAN)	SEC31A	0.0476158
neXtProt	Q9NVA2	Septin-11 (SEP11_HUMAN)	SEPT11	0.0746078
neXtProt	Q15019	Septin-2 (SEPT2_HUMAN)	SEPT2	0.148154
neXtProt	Q16181	Septin-7 (SEPT7_HUMAN)	SEPT7	0.136464
neXtProt	Q9NRX5	Serine incorporator 1 (SERC1_HUMAN)	SERINC1	0.185971
neXtProt	P05121	Plasminogen activator inhibitor 1 (PAI1_HUMAN)	SERPINE1	0.778279
neXtProt	P07093	Glia-derived nexin (GDN_HUMAN)	SERPINE2	0.118872
neXtProt	P50454	Serpin H1 (SERPH_HUMAN)	SERPINH1	0.0907767
neXtProt	O75533	Splicing factor 3B subunit 1 (SF3B1_HUMAN)	SF3B1	0.0299604
neXtProt	Q15393	Splicing factor 3B subunit 3 (SF3B3_HUMAN)	SF3B3	0.106266
neXtProt	P23246	Splicing factor, proline- and glutamine-rich (SFPQ_HUMAN)	SFPQ	0.113042
neXtProt	Q8N474-1	Secreted frizzled-related protein 1 isoform Iso 1	SFRP1	0.1
neXtProt	Q9P0V3	SH3 domain-binding protein 4 (SH3B4_HUMAN)	SH3BP4	0.119488
neXtProt	P34896	Serine hydroxymethyltransferase, cytosolic (GLYC_HUMAN)	SHMT1	0.136464
neXtProt	P53985	Monocarboxylate transporter 1 (MOT1_HUMAN)	SLC16A1	0.132541
neXtProt	O15427	Monocarboxylate transporter 4 (MOT4_HUMAN)	SLC16A3	0.406527
neXtProt	P43007	Neutral amino acid transporter A (SATT_HUMAN)	SLC1A4	0.132541
neXtProt	Q15758	Neutral amino acid transporter B(0) (AAAT_HUMAN)	SLC1A5	0.750827
neXtProt	Q99808	Equilibrative nucleoside transporter 1 (S29A1_HUMAN)	SLC29A1	0.258925
neXtProt	P11166	Solute carrier family 2, facilitated glucose transporter member 1 (GTR1_HUMAN)	SLC2A1	0.28265
neXtProt	Q8TDB8-1	Solute carrier family 2, facilitated glucose transporter member 14 isoform Iso 1	SLC2A14	0.07
neXtProt	P11169	Solute carrier family 2, facilitated glucose transporter member 3 (GTR3_HUMAN)	SLC2A3	0.140625
neXtProt	Q8TB61	Adenosine 3'-phospho 5'-phosphosulfate transporter 1 (S35B2_HUMAN)	SLC35B2	0.132541
neXtProt	Q96QD8-1	Sodium-coupled neutral amino acid transporter 2 isoform Iso 1	SLC38A2	0.07
neXtProt	Q15043	Zinc transporter ZIP14 (S39AE_HUMAN)	SLC39A14	0.185971
neXtProt	P08195	4F2 cell-surface antigen heavy chain (4F2_HUMAN)	SLC3A2	0.895736
neXtProt	Q8IWA5	Choline transporter-like protein 2 (CTL2_HUMAN)	SLC44A2	0.0711511
neXtProt	Q9Y6M7	Sodium bicarbonate cotransporter 3 (S4A7_HUMAN)	SLC4A7	0.0517144
neXtProt	P53794	Sodium/myo-inositol cotransporter (SC5A3_HUMAN)	SLC5A3	0.122018
neXtProt	Q01650	Large neutral amino acids transporter small subunit 1 (LAT1_HUMAN)	SLC7A5	0.172102
neXtProt	Q96BD0	Solute carrier organic anion transporter family member 4A1 (SO4A1_HUMAN)	SLCO4A1	0.115884
neXtProt	Q7KZF4	Staphylococcal nuclease domain-containing protein 1 (SND1_HUMAN)	SND1	0.12421
neXtProt	Q8TER0-1	Sushi, nidogen and EGF-like domain-containing protein 1 isoform Iso 1	SNED1	0.02
neXtProt	O75643	U5 small nuclear ribonucleoprotein 200 kDa helicase (U520_HUMAN)	SNRNP200	0.170235
neXtProt	P62314	Small nuclear ribonucleoprotein Sm D1 (SMD1_HUMAN)	SNRPD1	0.193777
neXtProt	P62316-1	Small nuclear ribonucleoprotein Sm D2 isoform Iso 1	SNRPD2	0.29
neXtProt	P62318-1	Small nuclear ribonucleoprotein Sm D3 isoform Iso 1	SNRPD3	0.28
neXtProt	P62304-1	Small nuclear ribonucleoprotein E isoform Iso 1	SNRPE	0.37
neXtProt	Q13103-1	Secreted phosphoprotein 24 isoform Iso 1	SPP2	0.15
neXtProt	Q13501-1	Sequestosome-1 isoform Iso 1	SQSTM1	0.08
neXtProt	P36956-1	Sterol regulatory element-binding protein 1 isoform SREBP-1A	SRBP1	0.03
neXtProt	P30626	Sorcin (SORCN_HUMAN)	SRI	1.58086
neXtProt	P19623	Spermidine synthase (SPEE_HUMAN)	SRM	0.29155
neXtProt	P37108	Signal recognition particle 14 kDa protein (SRP14_HUMAN)	SRP14	0.193777
neXtProt	P78539	Sushi repeat-containing protein SRPX (SRPX_HUMAN)	SRPX	0.0811808
neXtProt	Q07955	Serine/arginine-rich splicing factor 1 (SRSF1_HUMAN)	SRSF1	0.193777
neXtProt	P84103	Serine/arginine-rich splicing factor 3 (SRSF3_HUMAN)	SRSF3	0.113042
neXtProt	Q13247-1	Serine/arginine-rich splicing factor 6 isoform SRP55-1	SRSF6	0.2
neXtProt	Q16629-1	Serine/arginine-rich splicing factor 7 isoform Iso 1	SRSF7	0.14
neXtProt	O60232-1	Sjoegren syndrome/scleroderma autoantigen 1 isoform Iso 1	SSA27	0.18
neXtProt	Q08945-1	FACT complex subunit SSRP1 isoform Iso 1	SSRP1	0.05
neXtProt	P50502	Hsc70-interacting protein (F10A1_HUMAN)	ST13	0.133824
neXtProt	Q8NFI4-1	Putative protein FAM10A5 isoform Iso 1	ST13P5	0.09
neXtProt	P42224	Signal transducer and activator of transcription 1-alpha/beta (STAT1_HUMAN)	STAT1	0.053725
neXtProt	Q658P3-1	Metalloreductase STEAP3 isoform Iso 1	STEAP3	0.07
neXtProt	P27105	Erythrocyte band 7 integral membrane protein (STOM_HUMAN)	STOM	0.311134
neXtProt	Q9Y3F4	Serine-threonine kinase receptor-associated protein (STRAP_HUMAN)	STRAP	0.160155
neXtProt	O00186	Syntaxin-binding protein 3 (STXB3_HUMAN)	STXBP3	0.113042
neXtProt	P53999-1	Activated RNA polymerase II transcriptional coactivator p15 isoform Iso 1	SUB1	0.62
neXtProt	Q9Y5B9	FACT complex subunit SPT16 (SP16H_HUMAN)	SUPT16H	0.0305567
neXtProt	O60506	Heterogeneous nuclear ribonucleoprotein Q (HNRPQ_HUMAN)	SYNCRIP	0.196128
neXtProt	Q01995	Transgelin (TAGL_HUMAN)	TAGLN	0.425103
neXtProt	P37802	Transgelin-2 (TAGL2_HUMAN)	TAGLN2	0.823348
neXtProt	P37837	Transaldolase (TALDO_HUMAN)	TALDO1	0.169989
neXtProt	P26639	Threonine--tRNA ligase, cytoplasmic (SYTC_HUMAN)	TARS	0.274275
neXtProt	A6NHL2-1	Tubulin alpha chain-like 3 isoform Iso 1	TBAL3	0.43
neXtProt	P17987	T-complex protein 1 subunit alpha (TCPA_HUMAN)	TCP1	0.510443
neXtProt	Q6N022	Teneurin-4 (TEN4_HUMAN)	TENM4	0.0660505
neXtProt	Q01664-1	Transcription factor AP-4 isoform Iso 1	TFAP4	0.1
neXtProt	P02786	Transferrin receptor protein 1 (TFR1_HUMAN)	TFRC	0.474602
neXtProt	Q15582	Transforming growth factor-beta-induced protein ig-h3 (BGH3_HUMAN)	TGFBI	0.763505
neXtProt	P21980	Protein-glutamine gamma-glutamyltransferase 2 (TGM2_HUMAN)	TGM2	0.338938
neXtProt	P07204	Thrombomodulin (TRBM_HUMAN)	THBD	0.232847
neXtProt	P07996	Thrombospondin-1 (TSP1_HUMAN)	THBS1	0.132541
neXtProt	Q8NI27	THO complex subunit 2 (THOC2_HUMAN)	THOC2	0.0180098
neXtProt	P04216	Thy-1 membrane glycoprotein (THY1_HUMAN)	THY1	0.778279
neXtProt	P29401	Transketolase (TKT_HUMAN)	TKT	0.187482
neXtProt	Q9Y490	Talin-1 (TLN1_HUMAN)	TLN1	0.172102
neXtProt	Q99805-1	Transmembrane 9 superfamily member 2 isoform Iso 1	TM9SF2	0.05
neXtProt	P49755	Transmembrane emp24 domain-containing protein 10 (TMEDA_HUMAN)	TMED10	0.160155
neXtProt	Q9BVC6-1	Transmembrane protein 109 isoform Iso 1	TMEM109	0.15
neXtProt	Q9BXS4-1	Transmembrane protein 59 isoform Iso 1	TMEM59	0.1
neXtProt	P24821	Tenascin (TENA_HUMAN)	TNC	0.158323
neXtProt	Q03169	Tumor necrosis factor alpha-induced protein 2 (TNAP2_HUMAN)	TNFAIP2	0.0651169
neXtProt	Q92973	Transportin-1 (TNPO1_HUMAN)	TNPO1	0.0642092
neXtProt	P11387	DNA topoisomerase 1 (TOP1_HUMAN)	TOP1	0.158653
neXtProt	P11388	DNA topoisomerase 2-alpha (TOP2A_HUMAN)	TOP2A	0.0195379
neXtProt	Q13641	Trophoblast glycoprotein (TPBG_HUMAN)	TPBG	0.28265
neXtProt	P60174	Triosephosphate isomerase (TPIS_HUMAN)	TPI1	0.951293
neXtProt	P29144-1	Tripeptidyl-peptidase 2 isoform Iso 1	TPP2	0.14
neXtProt	Q13263	Transcription intermediary factor 1-beta (TIF1B_HUMAN)	TRIM28	0.0592537
neXtProt	Q99816	Tumor susceptibility gene 101 protein (TS101_HUMAN)	TSG101	0.113042
neXtProt	O60637-1	Tetraspanin-3 isoform Iso 1	TSN3	0.13
neXtProt	Q8NG11-1	Tetraspanin-14 isoform Iso 1	TSPAN14	0.26
neXtProt	O14817	Tetraspanin-4 (TSN4_HUMAN)	TSPAN4	0.637894
neXtProt	O43657	Tetraspanin-6 (TSN6_HUMAN)	TSPAN6	0.221677
neXtProt	O75954	Tetraspanin-9 (TSN9_HUMAN)	TSPAN9	0.258925
neXtProt	Q9C0H2	Protein tweety homolog 3 (TTYH3_HUMAN)	TTYH3	0.321941
neXtProt	Q71U36-1	Tubulin alpha-1A chain isoform Iso 1	TUBA1A	3.12
neXtProt	P68363-1	Tubulin alpha-1B chain isoform Iso 1	TUBA1B	4.1
neXtProt	Q9BQE3	Tubulin alpha-1C chain (TBA1C_HUMAN)	TUBA1C	2.16228
neXtProt	Q13748	Tubulin alpha-3C/D chain (TBA3C_HUMAN)	TUBA3C	0.995262
neXtProt	P68366	Tubulin alpha-4A chain (TBA4A_HUMAN)	TUBA4A	2.54813
neXtProt	P07437	Tubulin beta chain (TBB5_HUMAN)	TUBB	5.46861
neXtProt	Q9H4B7	Tubulin beta-1 chain (TBB1_HUMAN)	TUBB1	0.701254
neXtProt	Q13885	Tubulin beta-2A chain (TBB2A_HUMAN)	TUBB2A	4.04316
neXtProt	Q9BVA1	Tubulin beta-2B chain (TBB2B_HUMAN)	TUBB2B	4.04316
neXtProt	Q13509	Tubulin beta-3 chain (TBB3_HUMAN)	TUBB3	2.47169
neXtProt	P04350	Tubulin beta-4A chain (TBB4A_HUMAN)	TUBB4A	2.83119
neXtProt	P68371	Tubulin beta-4B chain (TBB4B_HUMAN)	TUBB4B	4.36698
neXtProt	Q9BUF5	Tubulin beta-6 chain (TBB6_HUMAN)	TUBB6	1.44844
neXtProt	P0DN76	Splicing factor U2AF 35 kDa subunit-like protein (U2AF5_HUMAN)	U2AF1L5	0.107757
neXtProt	P22314	Ubiquitin-like modifier-activating enzyme 1 (UBA1_HUMAN)	UBA1	0.716698
neXtProt	Q9UBT2	SUMO-activating enzyme subunit 2 (SAE2_HUMAN)	UBA2	0.0608184
neXtProt	P0CG47	Polyubiquitin-B (UBB_HUMAN)	UBB	0.403004
neXtProt	Q5T4S7	E3 ubiquitin-protein ligase UBR4 (UBR4_HUMAN)	UBR4	0.0240722
neXtProt	P09936-1	Ubiquitin carboxyl-terminal hydrolase isozyme L1 isoform Iso 1	UCHL1	0.15
neXtProt	O60701	UDP-glucose 6-dehydrogenase (UGDH_HUMAN)	UGDH	0.359356
neXtProt	P54578	Ubiquitin carboxyl-terminal hydrolase 14 (UBP14_HUMAN)	USP14	0.117859
neXtProt	P45974	Ubiquitin carboxyl-terminal hydrolase 5 (UBP5_HUMAN)	USP5	0.0807068
neXtProt	Q93008	Probable ubiquitin carboxyl-terminal hydrolase FAF-X (USP9X_HUMAN)	USP9X	0.064466
neXtProt	P63027	Vesicle-associated membrane protein 2 (VAMP2_HUMAN)	VAMP2	0.389495
neXtProt	Q15836	Vesicle-associated membrane protein 3 (VAMP3_HUMAN)	VAMP3	0.637894
neXtProt	Q9BV40-1	Vesicle-associated membrane protein 8 isoform Iso 1	VAMP8	0.35
neXtProt	P26640	Valine--tRNA ligase (SYVC_HUMAN)	VARS	0.263134
neXtProt	Q99536	Synaptic vesicle membrane protein VAT-1 homolog (VAT1_HUMAN)	VAT1	0.232847
neXtProt	P38606-1	V-type proton ATPase catalytic subunit A isoform Iso 1	VATA	0.11
neXtProt	P13611	Versican core protein (CSPG2_HUMAN)	VCAN	0.186413
neXtProt	P18206	Vinculin (VINC_HUMAN)	VCL	0.0498488
neXtProt	P55072	Transitional endoplasmic reticulum ATPase (TERA_HUMAN)	VCP	0.384886
neXtProt	P08670	Vimentin (VIME_HUMAN)	VIM	0.861407
neXtProt	Q96QK1	Vacuolar protein sorting-associated protein 35 (VPS35_HUMAN)	VPS35	0.0531056
neXtProt	Q9NP79-1	Vacuolar protein sorting-associated protein VTA1 homolog isoform Iso 1	VTA1	0.11
neXtProt	P04004	Vitronectin (VTNC_HUMAN)	VTN	0.158323
neXtProt	P04004-1	Vitronectin isoform Iso 1	VTNC	0.3
neXtProt	P23381	Tryptophan--tRNA ligase, cytoplasmic (SYWC_HUMAN)	WARS	0.189794
neXtProt	Q9Y6W5	Wiskott-Aldrich syndrome protein family member 2 (WASF2_HUMAN)	WASF2	0.089023
neXtProt	O75083	WD repeat-containing protein 1 (WDR1_HUMAN)	WDR1	0.223825
neXtProt	Q6UXN9	WD repeat-containing protein 82 (WDR82_HUMAN)	WDR82	0.140625
neXtProt	O14980	Exportin-1 (XPO1_HUMAN)	XPO1	0.173024
neXtProt	Q9HAV4	Exportin-5 (XPO5_HUMAN)	XPO5	0.172102
neXtProt	P13010	X-ray repair cross-complementing protein 5 (XRCC5_HUMAN)	XRCC5	0.430723
neXtProt	P12956	X-ray repair cross-complementing protein 6 (XRCC6_HUMAN)	XRCC6	0.41067
neXtProt	P12956-1	X-ray repair cross-complementing protein 6 isoform Iso 1	XRCC6	0.23
neXtProt	P54577	Tyrosine--tRNA ligase, cytoplasmic (SYYC_HUMAN)	YARS	0.0992485
neXtProt	P67809	Nuclease-sensitive element-binding protein 1 (YBOX1_HUMAN)	YBX1	0.100694
neXtProt	P07947	Tyrosine-protein kinase Yes (YES_HUMAN)	YES1	0.0797752
neXtProt	P31946	14-3-3 protein beta/alpha (1433B_HUMAN)	YWHAB	0.34596
neXtProt	P62258	14-3-3 protein epsilon (1433E_HUMAN)	YWHAE	0.629751
neXtProt	P61981	14-3-3 protein gamma (1433G_HUMAN)	YWHAG	0.951293
neXtProt	Q04917	14-3-3 protein eta (1433F_HUMAN)	YWHAH	0.417474
neXtProt	P27348	14-3-3 protein theta (1433T_HUMAN)	YWHAQ	1.10175
neXtProt	P63104	14-3-3 protein zeta/delta (1433Z_HUMAN)	YWHAZ	0.654817
neXtProt	Q5EBL2-1	Zinc finger protein 628 isoform Iso 1	ZNF628	0.03

## Sheet: Genes
Gene Name	Accession	ProtHuman
A2M	P01023	A2MG_HUMAN
AARS	P49588	SYAC_HUMAN
ABCB8	Q9NUT2	ABCB8_HUMAN
ABCC1	P33527	MRP1_HUMAN
ABCE1	P61221	ABCE1_HUMAN
ACADVL	P49748	ACADV_HUMAN
ACLY	P53396	ACLY_HUMAN
ACO1	P21399	ACOC_HUMAN
ACOT8	O14734	ACOT8_HUMAN
ACSL4	O60488	ACSL4_HUMAN
ACTA2	P62736	ACTA_HUMAN
ACTB	P60709	ACTB_HUMAN
ACTG1	P63261	ACTG_HUMAN
ACTN1	P12814	ACTN1_HUMAN
ACTN4	O43707	ACTN4_HUMAN
ACTR1A	P61163	ACTZ_HUMAN
ACTR2	P61160	ARP2_HUMAN
ACTR3	P61158	ARP3_HUMAN
ADAM10	O14672	ADA10_HUMAN
ADAM9	Q13443	ADAM9_HUMAN
ADAMTS1	Q9UHI8	ATS1_HUMAN
ADH5	P11766	ADHX_HUMAN
AGPAT1	Q99943	PLCA_HUMAN
AGRN	O00468	AGRIN_HUMAN
AHCY	P23526	SAHH_HUMAN
AHNAK	Q09666	AHNK_HUMAN
AHSG	P02765	FETUA_HUMAN
AIMP1	Q12904	AIMP1_HUMAN
AKR1B1	P15121	ALDR_HUMAN
AKR1C1	Q04828	AK1C1_HUMAN
ALB	P02768	ALBU_HUMAN
ALCAM	Q13740	CD166_HUMAN
ALDH16A1	Q8IZ83	A16A1_HUMAN
ALDH1A3	P47895	AL1A3_HUMAN
ALDOA	P04075	ALDOA_HUMAN
ANGPTL2	Q9UKU9	ANGL2_HUMAN
ANKAR	Q7Z5J8	ANKAR_HUMAN
ANKH	Q9HCJ1	ANKH_HUMAN
ANP32B	Q92688	AN32B_HUMAN
ANPEP	P15144	AMPN_HUMAN
ANXA1	P04083	ANXA1_HUMAN
ANXA11	P50995	ANX11_HUMAN
ANXA2	P07355	ANXA2_HUMAN
ANXA4	P09525	ANXA4_HUMAN
ANXA5	P08758	ANXA5_HUMAN
ANXA6	P08133	ANXA6_HUMAN
ANXA7	P20073	ANXA7_HUMAN
AP1B1	Q10567	AP1B1_HUMAN
AP2A1	O95782	AP2A1_HUMAN
AP2A2	O94973	AP2A2_HUMAN
AP2B1	P63010	AP2B1_HUMAN
AP5M1	Q9H0R1	AP5M1_HUMAN
APEX1	P27695	APEX1_HUMAN
APOB	P04114	APOB_HUMAN
APOE	P02649	APOE_HUMAN
APRT	P07741	APT_HUMAN
ARF1	P84077	ARF1_HUMAN
ARF3	P61204	ARF3_HUMAN
ARF4	P18085	ARF4_HUMAN
ARF5	P84085	ARF5_HUMAN
ARF6	P62330	ARF6_HUMAN
ARHGEF2	Q92974	ARHG2_HUMAN
ARPC1A	Q92747	ARC1A_HUMAN
ARPC3	O15145	ARPC3_HUMAN
ASNS	P08243	ASNS_HUMAN
ATIC	P31939	PUR9_HUMAN
ATP1A1	P05023	AT1A1_HUMAN
ATP1A2	P50993	AT1A2_HUMAN
ATP1B1	P05026	AT1B1_HUMAN
ATP1B3	P54709	AT1B3_HUMAN
ATP2B1	P20020	AT2B1_HUMAN
ATP2B4	P23634	AT2B4_HUMAN
ATP5F1B	P06576	ATPB_HUMAN
ATP6V0D1	P61421	VA0D1_HUMAN
ATP6V1A	P38606	VATA_HUMAN
B2M	P61769	B2MG_HUMAN
BAG2	O95816	BAG2_HUMAN
BANF1	O75531	BAF_HUMAN
BASP1	P80723	BASP1_HUMAN
BCAT1	P54687	BCAT1_HUMAN
BHMT	Q93088	BHMT1_HUMAN
BMP1	P13497	BMP1_HUMAN
BOD1L1	Q8NFC6	BD1L1_HUMAN
BSG	P35613	BASI_HUMAN
BUB3	O43684	BUB3_HUMAN
C1QA	P02745	C1QA_HUMAN
C1QC	P02747	C1QC_HUMAN
C1QTNF3	Q9BXJ4	C1QT3_HUMAN
C1R	P00736	C1R_HUMAN
C3	P01024	CO3_HUMAN
C4A	P0C0L4	CO4A_HUMAN
C5	P01031	CO5_HUMAN
C9	P02748	CO9_HUMAN
CA12	O43570	CAH12_HUMAN
CA9	Q16790	CAH9_HUMAN
CACNA2D1	P54289	CA2D1_HUMAN
CAD	P27708	PYR1_HUMAN
CALM1	P0DP23	CALM1_HUMAN
CALR	P27797	CALR_HUMAN
CAMK2D	Q13557	KCC2D_HUMAN
CAND1	Q86VP6	CAND1_HUMAN
CANX	P27824	CALX_HUMAN
CAP1	Q01518	CAP1_HUMAN
CAPN2	P17655	CAN2_HUMAN
CAPN5	O15484	CAN5_HUMAN
CAPZA1	P52907	CAZA1_HUMAN
CAPZA2	P47755	CAZA2_HUMAN
CAPZB	P47756	CAPZB_HUMAN
CASK	O14936	CSKP_HUMAN
CAV1	Q03135	CAV1_HUMAN
CBR1	P16152	CBR1_HUMAN
CCT2	P78371	TCPB_HUMAN
CCT3	P49368	TCPG_HUMAN
CCT4	P50991	TCPD_HUMAN
CCT5	P48643	TCPE_HUMAN
CCT6A	P40227	TCPZ_HUMAN
CCT7	Q99832	TCPH_HUMAN
CCT8	P50990	TCPQ_HUMAN
CD109	Q6YHK3	CD109_HUMAN
CD151	P48509	CD151_HUMAN
CD276	Q5ZPR3	CD276_HUMAN
CD44	P16070	CD44_HUMAN
CD47	Q08722	CD47_HUMAN
CD55	P08174	DAF_HUMAN
CD58	P19256	LFA3_HUMAN
CD59	P13987	CD59_HUMAN
CD5L	O43866	CD5L_HUMAN
CD63	P08962	CD63_HUMAN
CD70	P32970	CD70_HUMAN
CD81	P60033	CD81_HUMAN
CD82	P27701	CD82_HUMAN
CD9	P21926	CD9_HUMAN
CD97	P48960	AGRE5_HUMAN
CD99	P14209	CD99_HUMAN
CDC42	P60953	CDC42_HUMAN
CDCP1	Q9H5V8	CDCP1_HUMAN
CDH13	P55290	CAD13_HUMAN
CDK1	P06493	CDK1_HUMAN
CEP152	O94986	CE152_HUMAN
CFL1	P23528	COF1_HUMAN
CHMP1A	Q9HD42	CHM1A_HUMAN
CHMP1B	Q7LBR1	CHM1B_HUMAN
CHMP2A	O43633	CHM2A_HUMAN
CHMP4B	Q9H444	CHM4B_HUMAN
CHMP5	Q9NZZ3	CHMP5_HUMAN
CHP1	Q99653	CHP1_HUMAN
CHST14	Q8NCH0	CHSTE_HUMAN
CINP	Q9BW66	CINP_HUMAN
CKAP4	Q07065	CKAP4_HUMAN
CKB	P12277	KCRB_HUMAN
CLIC1	O00299	CLIC1_HUMAN
CLIC4	Q9Y696	CLIC4_HUMAN
CLTA	P09496	CLCA_HUMAN
CLTC	Q00610	CLH1_HUMAN
CLU	P10909	CLUS_HUMAN
CNNM3	Q8NE01	CNNM3_HUMAN
CNP	P09543	CN37_HUMAN
COL12A1	Q99715	COCA1_HUMAN
COL18A1	P39060	COIA1_HUMAN
COL1A1	P02452	CO1A1_HUMAN
COL1A2	P08123	CO1A2_HUMAN
COL5A1	P20908	CO5A1_HUMAN
COL6A1	P12109	CO6A1_HUMAN
COL6A2	P12110	CO6A2_HUMAN
COL6A3	P12111	CO6A3_HUMAN
COPA	P53621	COPA_HUMAN
COPB1	P53618	COPB_HUMAN
COPB2	P35606	COPB2_HUMAN
COPG1	Q9Y678	COPG1_HUMAN
CORO1C	Q9ULV4	COR1C_HUMAN
CPM	P14384	CBPM_HUMAN
CPNE1	Q99829	CPNE1_HUMAN
CPNE3	O75131	CPNE3_HUMAN
CPNE8	Q86YQ8	CPNE8_HUMAN
CPZ	Q66K79	CBPZ_HUMAN
CS	O75390	CISY_HUMAN
CSE1L	P55060	XPO2_HUMAN
CSNK2A1	P68400	CSK21_HUMAN
CSNK2A3	Q8NEV1	CSK23_HUMAN
CSNK2B	P67870	CSK2B_HUMAN
CTGF	P29279	CTGF_HUMAN
CTNNA1	P35221	CTNA1_HUMAN
CTNNA2	P26232	CTNA2_HUMAN
CTNNB1	P35222	CTNB1_HUMAN
CTNND1	O60716	CTND1_HUMAN
CTPS1	P17812	PYRG1_HUMAN
CTSD	P07339	CATD_HUMAN
CUL4B	Q13620	CUL4B_HUMAN
CYFIP1	Q7L576	CYFP1_HUMAN
CYR61	O00622	CYR61_HUMAN
DARS	P14868	SYDC_HUMAN
DDX1	Q92499	DDX1_HUMAN
DDX17	Q92841	DDX17_HUMAN
DDX39A	O00148	DX39A_HUMAN
DDX3X	O00571	DDX3X_HUMAN
DDX5	P17844	DDX5_HUMAN
DEK	P35659	DEK_HUMAN
DERA	Q9Y315	DEOC_HUMAN
DHX15	O43143	DHX15_HUMAN
DHX9	Q08211	DHX9_HUMAN
DIP2B	Q9P265	DIP2B_HUMAN
DKK1	O94907	DKK1_HUMAN
DLG1	Q12959	DLG1_HUMAN
DLST	P36957	ODO2_HUMAN
DMBT1	Q9UGM3	DMBT1_HUMAN
DNAJA1	P31689	DNJA1_HUMAN
DNAJA2	O60884	DNJA2_HUMAN
DNASE1L1	P49184	DNSL1_HUMAN
DNM1L	O00429	DNM1L_HUMAN
DPP4	P27487	DPP4_HUMAN
DPYSL2	Q16555	DPYL2_HUMAN
DPYSL3	Q14195	DPYL3_HUMAN
DSTN	P60981	DEST_HUMAN
DYNC1H1	Q14204	DYHC1_HUMAN
DYNLL2	Q96FJ2	DYL2_HUMAN
ECE1	P42892	ECE1_HUMAN
ECPAS	Q5VYK3	ECM29_HUMAN
EDIL3	O43854	EDIL3_HUMAN
EEF1A1	P68104	EF1A1_HUMAN
EEF1A1P5	Q5VTE0	EF1A3_HUMAN
EEF1B2	P24534	EF1B_HUMAN
EEF1D	P29692	EF1D_HUMAN
EEF1E1	O43324	MCA3_HUMAN
EEF1G	P26641	EF1G_HUMAN
EEF2	P13639	EF2_HUMAN
EFTUD2	Q15029	U5S1_HUMAN
EGFR	P00533	EGFR_HUMAN
EHD1	Q9H4M9	EHD1_HUMAN
EHD2	Q9NZN4	EHD2_HUMAN
EHD3	Q9NZN3	EHD3_HUMAN
EHD4	Q9H223	EHD4_HUMAN
EIF2S3	P41091	IF2G_HUMAN
EIF3A	Q14152	EIF3A_HUMAN
EIF3B	P55884	EIF3B_HUMAN
EIF3CL	B5ME19	B5ME19_HUMAN
EIF3E	P60228	EIF3E_HUMAN
EIF3F	O00303	EIF3F_HUMAN
EIF3I	Q13347	EIF3I_HUMAN
EIF3L	Q9Y262	EIF3L_HUMAN
EIF4A1	P60842	IF4A1_HUMAN
EIF4A2	Q14240	IF4A2_HUMAN
EIF4A3	P38919	IF4A3_HUMAN
EIF4G1	Q04637	IF4G1_HUMAN
EIF5A	P63241	IF5A1_HUMAN
EIF5AL1	Q6IS14	IF5AL_HUMAN
EMILIN1	Q9Y6C2	EMIL1_HUMAN
ENG	P17813	EGLN_HUMAN
ENO1	P06733	ENOA_HUMAN
ENO2	P09104	ENOG_HUMAN
ENPP1	P22413	ENPP1_HUMAN
EPB41L2	O43491	E41L2_HUMAN
EPB41L3	Q9Y2J2	E41L3_HUMAN
EPHA2	P29317	EPHA2_HUMAN
EPHA7	Q15375	EPHA7_HUMAN
EPHB2	P29323	EPHB2_HUMAN
EPHB3	P54753	EPHB3_HUMAN
EPRS	P07814	SYEP_HUMAN
ESYT1	Q9BSJ8	ESYT1_HUMAN
ETF1	P62495	ERF1_HUMAN
EVA1A	Q9H8M9	F176A_HUMAN
EVA1B	Q9NVM1	F176B_HUMAN
EXOC4	Q96A65	EXOC4_HUMAN
EZR	P15311	EZRI_HUMAN
F13A1	P00488	F13A_HUMAN
F2	P00734	THRB_HUMAN
F5	P12259	FA5_HUMAN
FAM129A	Q9BZQ8	NIBAN_HUMAN
FAM129B	Q96TA1	NIBL1_HUMAN
FARP1	Q9Y4F1	FARP1_HUMAN
FARSA	Q9Y285	SYFA_HUMAN
FASN	P49327	FAS_HUMAN
FBLN1	P23142	FBLN1_HUMAN
FBLN2	P98095	FBLN2_HUMAN
FBXO11	Q86XK2	FBX11_HUMAN
FERMT2	Q96AC1	FERM2_HUMAN
FERMT3	Q86UX7	URP2_HUMAN
FGB	P02675	FIBB_HUMAN
FGG	P02679	FIBG_HUMAN
FKBP4	Q02790	FKBP4_HUMAN
FLNA	P21333	FLNA_HUMAN
FLNB	O75369	FLNB_HUMAN
FLNC	Q14315	FLNC_HUMAN
FLOT1	O75955	FLOT1_HUMAN
FLOT2	Q14254	FLOT2_HUMAN
FMNL3	Q8IVF7	FMNL3_HUMAN
FN1	P02751	FINC_HUMAN
FRAS1	Q86XX4	FRAS1_HUMAN
FSCN1	Q16658	FSCN1_HUMAN
FTH1	P02794	FRIH_HUMAN
FTL	P02792	FRIL_HUMAN
FUBP1	Q96AE4	FUBP1_HUMAN
G6PD	P11413	G6PD_HUMAN
GALNT2	Q10471	GALT2_HUMAN
GANAB	Q14697	GANAB_HUMAN
GAPDH	P04406	G3P_HUMAN
GAPDHS	O14556	G3PT_HUMAN
GARS	P41250	SYG_HUMAN
GCN1	Q92616	GCN1L_HUMAN
GDI1	P31150	GDIA_HUMAN
GDI2	P50395	GDIB_HUMAN
GEMIN5	Q8TEQ6	GEMI5_HUMAN
GFPT1	Q06210	GFPT1_HUMAN
GIPC1	O14908	GIPC1_HUMAN
GLG1	Q92896	GSLG1_HUMAN
GLIPR1	P48060	GLIP1_HUMAN
GLIPR2	Q9H4G4	GAPR1_HUMAN
GMPS	P49915	GUAA_HUMAN
GNA11	P29992	GNA11_HUMAN
GNA13	Q14344	GNA13_HUMAN
GNAI1	P63096	GNAI1_HUMAN
GNAI2	P04899	GNAI2_HUMAN
GNAI3	P08754	GNAI3_HUMAN
GNAQ	P50148	GNAQ_HUMAN
GNAS	P63092	GNAS2_HUMAN
GNAS	Q5JWF2	GNAS1_HUMAN
GNB1	P62873	GBB1_HUMAN
GNB2	P62879	GBB2_HUMAN
GNB4	Q9HAV0	GBB4_HUMAN
GNG12	Q9UBI6	GBG12_HUMAN
GPC1	P35052	GPC1_HUMAN
GPI	P06744	G6PI_HUMAN
GPM6B	Q13491	GPM6B_HUMAN
GSN	P06396	GELS_HUMAN
GSTO1	P78417	GSTO1_HUMAN
GSTP1	P09211	GSTP1_HUMAN
H1F0	P07305	H10_HUMAN
H1FX	Q92522	H1X_HUMAN
H2AFX	P16104	H2AX_HUMAN
H2AFY	O75367	H2AY_HUMAN
H2AFY2	Q9P0M6	H2AW_HUMAN
H2AFZ	P0C0S5	H2AZ_HUMAN
H3F3A	P84243	H33_HUMAN
HABP2	Q14520	HABP2_HUMAN
HBA1	P69905	HBA_HUMAN
HBB	P68871	HBB_HUMAN
HBD	P02042	HBD_HUMAN
HBG1	P69891	HBG1_HUMAN
HDLBP	Q00341	VIGLN_HUMAN
HIST1H1B	P16401	H15_HUMAN
HIST1H1C	P16403	H12_HUMAN
HIST1H1D	P16402	H13_HUMAN
HIST1H1E	P10412	H14_HUMAN
HIST1H1T	P22492	H1T_HUMAN
HIST1H2AB	P04908	H2A1B_HUMAN
HIST1H2BJ	P06899	H2B1J_HUMAN
HIST1H2BK	O60814	H2B1K_HUMAN
HIST1H3A	P68431	H31_HUMAN
HIST1H4A	P62805	H4_HUMAN
HIST2H2AA4	Q6FI13	H2A2A_HUMAN
HIST2H2AC	Q16777	H2A2C_HUMAN
HIST2H2BF	Q5QNW6	H2B2F_HUMAN
HIST2H3A	Q71DI3	H32_HUMAN
HIST3H2BB	Q8N257	H2B3B_HUMAN
HLA-A	P01892	1A02_HUMAN
HLA-A	P10314	1A32_HUMAN
HLA-A	P16189	1A31_HUMAN
HLA-B	P10319	1B58_HUMAN
HLA-B	P18464	1B51_HUMAN
HLA-C	P04222	1C03_HUMAN
HLA-H	P01893	HLAH_HUMAN
HNRNPA1	P09651	ROA1_HUMAN
HNRNPC	P07910	HNRPC_HUMAN
HNRNPD	Q14103	HNRPD_HUMAN
HNRNPH1	P31943	HNRH1_HUMAN
HNRNPK	P61978	HNRPK_HUMAN
HNRNPL	P14866	HNRPL_HUMAN
HNRNPM	P52272	HNRPM_HUMAN
HNRNPR	O43390	HNRPR_HUMAN
HNRNPU	Q00839	HNRPU_HUMAN
HNRNPUL2	Q1KMD3	HNRL2_HUMAN
HP	P00738	HPT_HUMAN
HP1BP3	Q5SSJ5	HP1B3_HUMAN
HSP90AA1	P07900	HS90A_HUMAN
HSP90AB1	P08238	HS90B_HUMAN
HSP90B1	P14625	ENPL_HUMAN
HSPA1A	P0DMV8	HS71A_HUMAN
HSPA2	P54652	HSP72_HUMAN
HSPA4	P34932	HSP74_HUMAN
HSPA5	P11021	GRP78_HUMAN
HSPA8	P11142	HSP7C_HUMAN
HSPB1	P04792	HSPB1_HUMAN
HSPG2	P98160	PGBM_HUMAN
HSPH1	Q92598	HS105_HUMAN
HTRA1	Q92743	HTRA1_HUMAN
HYOU1	Q9Y4L1	HYOU1_HUMAN
IARS	P41252	SYIC_HUMAN
ICAM1	P05362	ICAM1_HUMAN
IDH1	O75874	IDHC_HUMAN
IFT74	Q96LB3	IFT74_HUMAN
IGF2R	P11717	MPRI_HUMAN
IGHA1	P01876	IGHA1_HUMAN
IGHM	P01871	IGHM_HUMAN
IGKC	P01834	IGKC_HUMAN
IGLC1	P0CG04	LAC1_HUMAN
IGLL5	B9A064	IGLL5_HUMAN
IGSF8	Q969P0	IGSF8_HUMAN
IL13RA2	Q14627	I13R2_HUMAN
ILF2	Q12905	ILF2_HUMAN
ILK	Q13418	ILK_HUMAN
IMPDH2	P12268	IMDH2_HUMAN
IPO5	O00410	IPO5_HUMAN
IPO7	O95373	IPO7_HUMAN
IQGAP1	P46940	IQGA1_HUMAN
IST1	P53990	IST1_HUMAN
ITGA1	P56199	ITA1_HUMAN
ITGA2	P17301	ITA2_HUMAN
ITGA3	P26006	ITA3_HUMAN
ITGA4	P13612	ITA4_HUMAN
ITGA5	P08648	ITA5_HUMAN
ITGA6	P23229	ITA6_HUMAN
ITGA7	Q13683	ITA7_HUMAN
ITGAV	P06756	ITAV_HUMAN
ITGB1	P05556	ITB1_HUMAN
ITGB3	P05106	ITB3_HUMAN
ITGB4	P16144	ITB4_HUMAN
ITGB5	P18084	ITB5_HUMAN
ITIH1	P19827	ITIH1_HUMAN
ITIH2	P19823	ITIH2_HUMAN
ITIH3	Q06033	ITIH3_HUMAN
ITM2C	Q9NQX7	ITM2C_HUMAN
ITPA	Q9BY32	ITPA_HUMAN
JCHAIN	P01591	IGJ_HUMAN
JUP	P14923	PLAK_HUMAN
KCTD12	Q96CX2	KCD12_HUMAN
KIAA0753	Q2KHM9	K0753_HUMAN
KIDINS220	Q9ULH0	KDIS_HUMAN
KIF23	Q02241	KIF23_HUMAN
KIF5B	P33176	KINH_HUMAN
KPNA2	P52292	IMA2_HUMAN
KPNB1	Q14974	IMB1_HUMAN
KRAS	P01116	RASK_HUMAN
KRT1	P04264	K2C1_HUMAN
KRT2	P35908	K22E_HUMAN
KRT5	P13647	K2C5_HUMAN
KRT9	P35527	K1C9_HUMAN
LAMA5	O15230	LAMA5_HUMAN
LAMC1	P11047	LAMC1_HUMAN
LAMP1	P11279	LAMP1_HUMAN
LAP3	P28838	AMPL_HUMAN
LARS	Q9P2J5	SYLC_HUMAN
LDHA	P00338	LDHA_HUMAN
LDHB	P07195	LDHB_HUMAN
LGALS1	P09382	LEG1_HUMAN
LGALS3BP	Q08380	LG3BP_HUMAN
LIMS1	P48059	LIMS1_HUMAN
LINC00479	Q96M42	CU129_HUMAN
LOXL2	Q9Y4K0	LOXL2_HUMAN
LRP1	Q07954	LRP1_HUMAN
LRRC17	Q8N6Y2	LRC17_HUMAN
LRRC8D	Q7L1W4	LRC8D_HUMAN
LTF	P02788	TRFL_HUMAN
M6PR	P20645	MPRD_HUMAN
MAP1B	P46821	MAP1B_HUMAN
MAP4K4	O95819	M4K4_HUMAN
MARCKS	P29966	MARCS_HUMAN
MARCKSL1	P49006	MRP_HUMAN
MARS	P56192	SYMC_HUMAN
MAT2A	P31153	METK2_HUMAN
MATR3	P43243	MATR3_HUMAN
MCAM	P43121	MUC18_HUMAN
MCM3	P25205	MCM3_HUMAN
MCM5	P33992	MCM5_HUMAN
MCM7	P33993	MCM7_HUMAN
MDH1	P40925	MDHC_HUMAN
MDK	P21741	MK_HUMAN
MEGF10	Q96KG7	MEG10_HUMAN
MELTF	P08582	TRFM_HUMAN
MEP1A	Q16819	MEP1A_HUMAN
MFGE8	Q08431	MFGM_HUMAN
MGP	P08493	MGP_HUMAN
MIF	P14174	MIF_HUMAN
MMP1	P03956	MMP1_HUMAN
MMP14	P50281	MMP14_HUMAN
MOS	P00540	MOS_HUMAN
MOXD1	Q6UVY6	MOXD1_HUMAN
MPZL1	O95297	MPZL1_HUMAN
MRGPRF	Q96AM1	MRGRF_HUMAN
MSN	P26038	MOES_HUMAN
MTCL1	Q9Y4B5	SOGA2_HUMAN
MTHFD1	P11586	C1TC_HUMAN
MTREX	P42285	(MTREX_HUMAN
MVP	Q14764	MVP_HUMAN
MYBBP1A	Q9BQG0	MBB1A_HUMAN
MYH10	P35580	MYH10_HUMAN
MYH9	P35579	MYH9_HUMAN
MYL12B	O14950	ML12B_HUMAN
MYL6	P60660	MYL6_HUMAN
MYO1B	O43795	MYO1B_HUMAN
MYO1C	O00159	MYO1C_HUMAN
MYOF	Q9NZM1	MYOF_HUMAN
N/A	P0DOX8	IGL1_HUMAN
NAMPT	P43490	NAMPT_HUMAN
NAP1L1	P55209	NP1L1_HUMAN
NAP1L4	Q99733	NP1L4_HUMAN
NAPA	P54920	SNAA_HUMAN
NAPRT	Q6XQN6	PNCB_HUMAN
NARS	O43776	SYNC_HUMAN
NAV2	Q8IVL1	NAV2_HUMAN
NCKAP1	Q9Y2A7	NCKP1_HUMAN
NCL	P19338	NUCL_HUMAN
NCSTN	Q92542	NICA_HUMAN
NEDD4	P46934	NEDD4_HUMAN
NES	P48681	NEST_HUMAN
NGFR	P08138	TNR16_HUMAN
NID1	P14543	NID1_HUMAN
NME1	P15531	NDKA_HUMAN
NME2	P22392	NDKB_HUMAN
NMT1	P30419	NMT1_HUMAN
NONO	Q15233	NONO_HUMAN
NOP56	O00567	NOP56_HUMAN
NPEPPS	P55786	PSA_HUMAN
NPM1	P06748	NPM_HUMAN
NPTN	Q9Y639	NPTN_HUMAN
NQO1	P15559	NQO1_HUMAN
NRAS	P01111	RASN_HUMAN
NRP1	O14786	NRP1_HUMAN
NSF	P46459	NSF_HUMAN
NSUN2	Q08J23	NSUN2_HUMAN
NT5E	P21589	5NTD_HUMAN
NUTF2	P61970	NTF2_HUMAN
OLA1	Q9NTK5	OLA1_HUMAN
OTUB1	Q96FW1	OTUB1_HUMAN
P4HB	P07237	PDIA1_HUMAN
PA2G4	Q9UQ80	PA2G4_HUMAN
PABPC1	P11940	PABP1_HUMAN
PACSIN3	Q9UKS6	PACN3_HUMAN
PAFAH1B1	P43034	LIS1_HUMAN
PAICS	P22234	PUR6_HUMAN
PARP1	P09874	PARP1_HUMAN
PARP4	Q9UKK3	PARP4_HUMAN
PCBP1	Q15365	PCBP1_HUMAN
PCBP2	Q15366	PCBP2_HUMAN
PCYT2	Q99447	PCY2_HUMAN
PDCD6	O75340	PDCD6_HUMAN
PDCD6IP	Q8WUM4	PDC6I_HUMAN
PDGFRB	P09619	PGFRB_HUMAN
PDIA3	P30101	PDIA3_HUMAN
PEF1	Q9UBV8	PEF1_HUMAN
PELP1	Q8IZL8	PELP1_HUMAN
PFAS	O15067	PUR4_HUMAN
PFKL	P17858	K6PL_HUMAN
PFKM	P08237	K6PF_HUMAN
PFKP	Q01813	K6PP_HUMAN
PFN1	P07737	PROF1_HUMAN
PGAM1	P18669	PGAM1_HUMAN
PGAM4	Q8N0Y7	PGAM4_HUMAN
PGD	P52209	6PGD_HUMAN
PGK1	P00558	PGK1_HUMAN
PGM1	P36871	PGM1_HUMAN
PHGDH	O43175	SERA_HUMAN
PKM	P14618	KPYM_HUMAN
PLAT	P00750	TPA_HUMAN
PLAU	P00749	UROK_HUMAN
PLAUR	Q03405	UPAR_HUMAN
PLEC	Q15149	PLEC_HUMAN
PLG	P00747	PLMN_HUMAN
PLOD1	Q02809	PLOD1_HUMAN
PLP2	Q04941	PLP2_HUMAN
PLPP3	O14495	LPP3_HUMAN
PLS3	P13797	PLST_HUMAN
PLSCR1	O15162	PLS1_HUMAN
PLSCR3	Q9NRY6	PLS3_HUMAN
PLXNA1	Q9UIW2	PLXA1_HUMAN
PLXNB2	O15031	PLXB2_HUMAN
PMEL	P40967	PMEL_HUMAN
PPIA	P62937	PPIA_HUMAN
PPP1CA	P62136	PP1A_HUMAN
PPP1CB	P62140	PP1B_HUMAN
PPP1CC	P36873	PP1G_HUMAN
PPP2CB	P62714	PP2AB_HUMAN
PPP2R1A	P30153	2AAA_HUMAN
PPP2R1B	P30154	2AAB_HUMAN
PRAMEF12	O95522	PRA12_HUMAN
PRDX1	Q06830	PRDX1_HUMAN
PRDX2	P32119	PRDX2_HUMAN
PRDX6	P30041	PRDX6_HUMAN
PRKAR1A	P10644	KAP0_HUMAN
PRKDC	P78527	PRKDC_HUMAN
PRMT1	Q99873	ANM1_HUMAN
PROCR	Q9UNN8	EPCR_HUMAN
PROM1	O43490	PROM1_HUMAN
PRPF19	Q9UMS4	PRP19_HUMAN
PRPF8	Q6P2Q9	PRP8_HUMAN
PRPS1L1	P21108	PRPS3_HUMAN
PRPS2	P11908	PRPS2_HUMAN
PRPSAP2	O60256	KPRB_HUMAN
PRSS23	O95084	PRS23_HUMAN
PSAT1	Q9Y617	SERC_HUMAN
PSMA6	P60900	PSA6_HUMAN
PSMC1	P62191	PRS4_HUMAN
PSMC2	P35998	PRS7_HUMAN
PSMC3	P17980	PRS6A_HUMAN
PSMC4	P43686	PRS6B_HUMAN
PSMC5	P62195	PRS8_HUMAN
PSMC6	P62333	PRS10_HUMAN
PSMD1	Q99460	PSMD1_HUMAN
PSMD11	O00231	PSD11_HUMAN
PSMD12	O00232	PSD12_HUMAN
PSMD13	Q9UNM6	PSD13_HUMAN
PSMD14	O00487	PSDE_HUMAN
PSMD2	Q13200	PSMD2_HUMAN
PSMD3	O43242	PSMD3_HUMAN
PSMD5	Q16401	PSMD5_HUMAN
PSMD7	P51665	PSMD7_HUMAN
PTBP1	P26599	PTBP1_HUMAN
PTGES3	Q15185	TEBP_HUMAN
PTGFRN	Q9P2B2	FPRP_HUMAN
PTK7	Q13308	PTK7_HUMAN
PTPRK	Q15262	PTPRK_HUMAN
PTTG1IP	P53801	PTTG_HUMAN
PTX3	P26022	PTX3_HUMAN
PXDN	Q92626	PXDN_HUMAN
PYGB	P11216	PYGB_HUMAN
PYGL	P06737	PYGL_HUMAN
PZP	P20742	PZP_HUMAN
QARS	P47897	SYQ_HUMAN
RAB10	P61026	RAB10_HUMAN
RAB11A	P62491	RB11A_HUMAN
RAB11B	Q15907	RB11B_HUMAN
RAB13	P51153	RAB13_HUMAN
RAB14	P61106	RAB14_HUMAN
RAB1A	P62820	RAB1A_HUMAN
RAB1B	Q9H0U4	RAB1B_HUMAN
RAB21	Q9UL25	RAB21_HUMAN
RAB27B	O00194	RB27B_HUMAN
RAB2A	P61019	RAB2A_HUMAN
RAB31	Q13636	RAB31_HUMAN
RAB34	Q9BZG1	RAB34_HUMAN
RAB35	Q15286	RAB35_HUMAN
RAB3D	O95716	RAB3D_HUMAN
RAB5A	P20339	RAB5A_HUMAN
RAB5C	P51148	RAB5C_HUMAN
RAB7A	P51149	RAB7A_HUMAN
RAB8A	P61006	RAB8A_HUMAN
RAB8B	Q92930	RAB8B_HUMAN
RAC1	P63000	RAC1_HUMAN
RAC2	P15153	RAC2_HUMAN
RACGAP1	Q9H0H5	RGAP1_HUMAN
RACK1	P63244	RACK1_HUMAN
RALA	P11233	RALA_HUMAN
RALB	P11234	RALB_HUMAN
RAN	P62826	RAN_HUMAN
RANBP1	P43487	RANG_HUMAN
RAP1B	P61224	RAP1B_HUMAN
RAP2B	P61225	RAP2B_HUMAN
RAP2C	Q9Y3L5	RAP2C_HUMAN
RARS	P54136	SYRC_HUMAN
RBBP4	Q09028	RBBP4_HUMAN
RDX	P35241	RADI_HUMAN
RFTN1	Q14699	RFTN1_HUMAN
RHOA	P61586	RHOA_HUMAN
RHOC	P08134	RHOC_HUMAN
RHOG	P84095	RHOG_HUMAN
RNH1	P13489	RINI_HUMAN
RP2	O75695	XRP2_HUMAN
RPL10	P27635	RL10_HUMAN
RPL11	P62913	RL11_HUMAN
RPL12	P30050	RL12_HUMAN
RPL13	P26373	RL13_HUMAN
RPL13A	P40429	RL13A_HUMAN
RPL14	P50914	RL14_HUMAN
RPL15	P61313	RL15_HUMAN
RPL17	P18621	RL17_HUMAN
RPL18	Q07020	RL18_HUMAN
RPL18A	Q02543	RL18A_HUMAN
RPL21	P46778	RL21_HUMAN
RPL22	P35268	RL22_HUMAN
RPL23	P62829	RL23_HUMAN
RPL24	P83731	RL24_HUMAN
RPL27A	P46776	RL27A_HUMAN
RPL28	P46779	RL28_HUMAN
RPL3	P39023	RL3_HUMAN
RPL30	P62888	RL30_HUMAN
RPL32	P62910	RL32_HUMAN
RPL34	P49207	RL34_HUMAN
RPL35A	P18077	RL35A_HUMAN
RPL4	P36578	RL4_HUMAN
RPL5	P46777	RL5_HUMAN
RPL6	Q02878	RL6_HUMAN
RPL7	P18124	RL7_HUMAN
RPL7A	P62424	RL7A_HUMAN
RPL8	P62917	RL8_HUMAN
RPLP0	P05388	RLA0_HUMAN
RPLP1	P05386	RLA1_HUMAN
RPS11	P62280	RS11_HUMAN
RPS13	P62277	RS13_HUMAN
RPS14	P62263	RS14_HUMAN
RPS15A	P62244	RS15A_HUMAN
RPS16	P62249	RS16_HUMAN
RPS18	P62269	RS18_HUMAN
RPS2	P15880	RS2_HUMAN
RPS20	P60866	RS20_HUMAN
RPS23	P62266	RS23_HUMAN
RPS24	P62847	RS24_HUMAN
RPS25	P62851	RS25_HUMAN
RPS26	P62854	RS26_HUMAN
RPS26P11	Q5JNZ5	RS26L_HUMAN
RPS27A	P62979	RS27A_HUMAN
RPS3	P23396	RS3_HUMAN
RPS3A	P61247	RS3A_HUMAN
RPS4X	P62701	RS4X_HUMAN
RPS5	P46782	RS5_HUMAN
RPS6	P62753	RS6_HUMAN
RPS6KB1	P23443	KS6B1_HUMAN
RPS8	P62241	RS8_HUMAN
RPS9	P46781	RS9_HUMAN
RPSA	P08865	RSSA_HUMAN
RRAS	P10301	RRAS_HUMAN
RRM1	P23921	RIR1_HUMAN
RSL1D1	O76021	RL1D1_HUMAN
RTCB	Q9Y3I0	RTCB_HUMAN
RTN4	Q9NQC3	RTN4_HUMAN
RTRAF	Q9Y224	RTRAF_HUMAN
RUVBL1	Q9Y265	RUVB1_HUMAN
RUVBL2	Q9Y230	RUVB2_HUMAN
S100A10	P60903	S10AA_HUMAN
S100A11	P31949	S10AB_HUMAN
S100A6	P06703	S10A6_HUMAN
SCAMP2	O15127	SCAM2_HUMAN
SCAMP3	O14828	SCAM3_HUMAN
SCRN1	Q12765	SCRN1_HUMAN
SDC4	P31431	SDC4_HUMAN
SDCBP	O00560	SDCB1_HUMAN
SEC14L4	Q9UDX3	S14L4_HUMAN
SEC14L6	B5MCN3	S14L6_HUMAN
SEC23A	Q15436	SC23A_HUMAN
SEC31A	O94979	SC31A_HUMAN
SEPT11	Q9NVA2	SEP11_HUMAN
SEPT2	Q15019	SEPT2_HUMAN
SEPT7	Q16181	SEPT7_HUMAN
SERINC1	Q9NRX5	SERC1_HUMAN
SERPINE1	P05121	PAI1_HUMAN
SERPINE2	P07093	GDN_HUMAN
SERPINF2	P08697	A2AP_HUMAN
SERPINH1	P50454	SERPH_HUMAN
SF3B1	O75533	SF3B1_HUMAN
SF3B3	Q15393	SF3B3_HUMAN
SFPQ	P23246	SFPQ_HUMAN
SFRP1	Q8N474	SFRP1_HUMAN
SH3BP4	Q9P0V3	SH3B4_HUMAN
SHMT1	P34896	GLYC_HUMAN
SLC16A1	P53985	MOT1_HUMAN
SLC16A3	O15427	MOT4_HUMAN
SLC1A4	P43007	SATT_HUMAN
SLC1A5	Q15758	AAAT_HUMAN
SLC29A1	Q99808	S29A1_HUMAN
SLC2A1	P11166	GTR1_HUMAN
SLC2A14	Q8TDB8	GTR14_HUMAN
SLC2A3	P11169	GTR3_HUMAN
SLC35B2	Q8TB61	S35B2_HUMAN
SLC38A2	Q96QD8	S38A2_HUMAN
SLC39A14	Q15043	S39AE_HUMAN
SLC3A2	P08195	4F2_HUMAN
SLC44A2	Q8IWA5	CTL2_HUMAN
SLC4A1	P02730	B3AT_HUMAN
SLC4A7	Q9Y6M7	S4A7_HUMAN
SLC5A3	P53794	SC5A3_HUMAN
SLC7A5	Q01650	LAT1_HUMAN
SLCO4A1	Q96BD0	SO4A1_HUMAN
SND1	Q7KZF4	SND1_HUMAN
SNED1	Q8TER0	SNED1_HUMAN
SNRNP200	O75643	U520_HUMAN
SNRNP70	P08621	RU17_HUMAN
SNRPD1	P62314	SMD1_HUMAN
SNRPD2	P62316	SMD2_HUMAN
SNRPD3	P62318	SMD3_HUMAN
SNRPE	P62304	RUXE_HUMAN
SPP2	Q13103	SPP24_HUMAN
SQSTM1	Q13501	SQSTM_HUMAN
SREBF1	P36956	SRBP1_HUMAN
SRI	P30626	SORCN_HUMAN
SRM	P19623	SPEE_HUMAN
SRP14	P37108	SRP14_HUMAN
SRPX	P78539	SRPX_HUMAN
SRSF1	Q07955	SRSF1_HUMAN
SRSF3	P84103	SRSF3_HUMAN
SRSF6	Q13247	SRSF6_HUMAN
SRSF7	Q16629	SRSF7_HUMAN
SSRP1	Q08945	SSRP1_HUMAN
SSSCA1	O60232	SSA27_HUMAN
ST13	P50502	F10A1_HUMAN
ST13P5	Q8NFI4	F10A5_HUMAN
STAT1	P42224	STAT1_HUMAN
STEAP3	Q658P3	STEA3_HUMAN
STOM	P27105	STOM_HUMAN
STRAP	Q9Y3F4	STRAP_HUMAN
STXBP3	O00186	STXB3_HUMAN
SUB1	P53999	TCP4_HUMAN
SUPT16H	Q9Y5B9	SP16H_HUMAN
SYNCRIP	O60506	HNRPQ_HUMAN
TAGLN	Q01995	TAGL_HUMAN
TAGLN2	P37802	TAGL2_HUMAN
TALDO1	P37837	TALDO_HUMAN
TARS	P26639	SYTC_HUMAN
TCP1	P17987	TCPA_HUMAN
TENM4	Q6N022	TEN4_HUMAN
TFAP4	Q01664	TFAP4_HUMAN
TFRC	P02786	TFR1_HUMAN
TGFBI	Q15582	BGH3_HUMAN
TGM2	P21980	TGM2_HUMAN
THBD	P07204	TRBM_HUMAN
THBS1	P07996	TSP1_HUMAN
THOC2	Q8NI27	THOC2_HUMAN
THY1	P04216	THY1_HUMAN
TKT	P29401	TKT_HUMAN
TLN1	Q9Y490	TLN1_HUMAN
TM9SF2	Q99805	TM9S2_HUMAN
TMED10	P49755	TMEDA_HUMAN
TMEM109	Q9BVC6	TM109_HUMAN
TMEM59	Q9BXS4	TMM59_HUMAN
TNC	P24821	TENA_HUMAN
TNFAIP2	Q03169	TNAP2_HUMAN
TNPO1	Q92973	TNPO1_HUMAN
TOP1	P11387	TOP1_HUMAN
TOP2A	P11388	TOP2A_HUMAN
TPBG	Q13641	TPBG_HUMAN
TPI1	P60174	TPIS_HUMAN
TPP2	P29144	TPP2_HUMAN
TRIM28	Q13263	TIF1B_HUMAN
TSG101	Q99816	TS101_HUMAN
TSPAN14	Q8NG11	TSN14_HUMAN
TSPAN3	O60637	TSN3_HUMAN
TSPAN4	O14817	TSN4_HUMAN
TSPAN6	O43657	TSN6_HUMAN
TSPAN9	O75954	TSN9_HUMAN
TTYH3	Q9C0H2	TTYH3_HUMAN
TUBA1A	Q71U36	TBA1A_HUMAN
TUBA1B	P68363	TBA1B_HUMAN
TUBA1C	Q9BQE3	TBA1C_HUMAN
TUBA3C	Q13748	TBA3C_HUMAN
TUBA4A	P68366	TBA4A_HUMAN
TUBAL3	A6NHL2	TBAL3_HUMAN
TUBB	P07437	TBB5_HUMAN
TUBB1	Q9H4B7	TBB1_HUMAN
TUBB2A	Q13885	TBB2A_HUMAN
TUBB2B	Q9BVA1	TBB2B_HUMAN
TUBB3	Q13509	TBB3_HUMAN
TUBB4A	P04350	TBB4A_HUMAN
TUBB4B	P68371	TBB4B_HUMAN
TUBB6	Q9BUF5	TBB6_HUMAN
U2AF1L5	P0DN76	U2AF5_HUMAN
UBA1	P22314	UBA1_HUMAN
UBA2	Q9UBT2	SAE2_HUMAN
UBB	P0CG47	UBB_HUMAN
UBR4	Q5T4S7	UBR4_HUMAN
UCHL1	P09936	UCHL1_HUMAN
UGDH	O60701	UGDH_HUMAN
USP14	P54578	UBP14_HUMAN
USP5	P45974	UBP5_HUMAN
USP9X	Q93008	USP9X_HUMAN
VAMP2	P63027	VAMP2_HUMAN
VAMP3	Q15836	VAMP3_HUMAN
VAMP8	Q9BV40	VAMP8_HUMAN
VARS	P26640	SYVC_HUMAN
VAT1	Q99536	VAT1_HUMAN
VCAN	P13611	CSPG2_HUMAN
VCL	P18206	VINC_HUMAN
VCP	P55072	TERA_HUMAN
VIM	P08670	VIME_HUMAN
VPS35	Q96QK1	VPS35_HUMAN
VTA1	Q9NP79	VTA1_HUMAN
VTN	P04004	VTNC_HUMAN
WARS	P23381	SYWC_HUMAN
WASF2	Q9Y6W5	WASF2_HUMAN
WDR1	O75083	WDR1_HUMAN
WDR82	Q6UXN9	WDR82_HUMAN
XPO1	O14980	XPO1_HUMAN
XPO5	Q9HAV4	XPO5_HUMAN
XRCC5	P13010	XRCC5_HUMAN
XRCC6	P12956	XRCC6_HUMAN
YARS	P54577	SYYC_HUMAN
YBX1	P67809	YBOX1_HUMAN
YES1	P07947	YES_HUMAN
YWHAB	P31946	1433B_HUMAN
YWHAE	P62258	1433E_HUMAN
YWHAG	P61981	1433G_HUMAN
YWHAH	Q04917	1433F_HUMAN
YWHAQ	P27348	1433T_HUMAN
YWHAZ	P63104	1433Z_HUMAN
ZNF628	Q5EBL2	ZN628_HUMAN

## Sheet: in 4 or 5
Accession	Description	Gene Name	Theoretical pI	Тheoretical MW	emPAI
P01023	Alpha-2-macroglobulin (A2MG_HUMAN)	A2M	6.03	163291	0.157423
P53396	ATP-citrate synthase (ACLY_HUMAN)	ACLY	6.95	120839	0.477893
P60709	Actin, cytoplasmic 1 (ACTB_HUMAN)	ACTB	5.29	41737	5.46861
P12814	Alpha-actinin-1 (ACTN1_HUMAN)	ACTN1	5.25	103058	0.195831
P61158	Actin-related protein 3 (ARP3_HUMAN)	ACTR3	5.61	47371	0.29155
Q13443	Disintegrin and metalloproteinase domain-containing protein 9 (ADAM9_HUMAN)	ADAM9	6.3	72359	0.055673
P23526	Adenosylhomocysteinase (SAHH_HUMAN)	AHCY	6.02	44659	0.974488
P02768	Serum albumin (ALBU_HUMAN)	ALB	5.92	69366.7	0.181107
Q8IZ83	Aldehyde dehydrogenase family 16 member A1 (A16A1_HUMAN)	ALDH16A1	6.35	85127	0.0711511
P04075	Fructose-bisphosphate aldolase A (ALDOA_HUMAN)	ALDOA	8.3	39420	0.701254
P04083	Annexin A1 (ANXA1_HUMAN)	ANXA1	6.57	38714	0.905461
P50995	Annexin A11 (ANX11_HUMAN)	ANXA11	7.53	54389	0.304321
P07355	Annexin A2 (ANXA2_HUMAN)	ANXA2	7.57	38604	2.23172
P08758	Annexin A5 (ANXA5_HUMAN)	ANXA5	4.93	35936	1.74805
P08133	Annexin A6 (ANXA6_HUMAN)	ANXA6	5.41	75873	0.107757
P02649	Apolipoprotein E (APOE_HUMAN)	APOE	5.65	36154	0.154782
P18085	ADP-ribosylation factor 4 (ARF4_HUMAN)	ARF4	6	20510	0.258925
O15145	Actin-related protein 2/3 complex subunit 3 (ARPC3_HUMAN)	ARPC3	8.78	20546	0.211528
P05023	Sodium/potassium-transporting ATPase subunit alpha-1 (AT1A1_HUMAN)	ATP1A1	5.33	112896	0.407715
P05026	Sodium/potassium-transporting ATPase subunit beta-1 (AT1B1_HUMAN)	ATP1B1	8.74	35061	0.315369
P54709	Sodium/potassium-transporting ATPase subunit beta-3 (AT1B3_HUMAN)	ATP1B3	8.58	31513	0.172102
P23634	Plasma membrane calcium-transporting ATPase 4 (AT2B4_HUMAN)	ATP2B4	6.19	137920	0.0525003
P01024	Complement C3 (CO3_HUMAN)	C3	6.02	187148	0.0246653
P0C0L4	Complement C4-A (CO4A_HUMAN)	C4A	6.66	192785	0.0534135
P27708	CAD protein (PYR1_HUMAN)	CAD	6.02	242983	0.0718913
Q01518	Adenylyl cyclase-associated protein 1 (CAP1_HUMAN)	CAP1	8.24	51901	0.136464
P78371	T-complex protein 1 subunit beta (TCPB_HUMAN)	CCT2	6.01	57488	0.843423
P49368	T-complex protein 1 subunit gamma (TCPG_HUMAN)	CCT3	6.1	60533.9	0.492496
P50991	T-complex protein 1 subunit delta (TCPD_HUMAN)	CCT4	7.96	57924	0.550516
P48643	T-complex protein 1 subunit epsilon (TCPE_HUMAN)	CCT5	5.44	59671	0.519911
P40227	T-complex protein 1 subunit zeta (TCPZ_HUMAN)	CCT6A	6.24	58024	0.178769
Q99832	T-complex protein 1 subunit eta (TCPH_HUMAN)	CCT7	7.55	59842	0.73303
P50990	T-complex protein 1 subunit theta (TCPQ_HUMAN)	CCT8	5.41	59620	0.813931
P48509	CD151 antigen (CD151_HUMAN)	CD151	7.45	28295	0.492496
Q5ZPR3	CD276 antigen (CD276_HUMAN)	CD276	4.77	57235	0.154782
P16070	CD44 antigen (CD44_HUMAN)	CD44	5.13	81538	0.136464
P60033	CD81 antigen (CD81_HUMAN)	CD81	5.09	25809	0.637894
P21926	CD9 antigen (CD9_HUMAN)	CD9	6.8	25416	0.368875
P60953	Cell division control protein 42 homolog (CDC42_HUMAN)	CDC42	6.16	21258	0.873817
P23528	Cofilin-1 (COF1_HUMAN)	CFL1	8.22	18502	0.268961
O00299	Chloride intracellular channel protein 1 (CLIC1_HUMAN)	CLIC1	5.09	26923	0.406527
Q00610	Clathrin heavy chain 1 (CLH1_HUMAN)	CLTC	5.48	191615	1.53226
P10909	Clusterin (CLUS_HUMAN)	CLU	5.88	52494	0.175372
P12109	Collagen alpha-1(VI) chain (CO6A1_HUMAN)	COL6A1	5.26	108529	0.0431545
P12111	Collagen alpha-3(VI) chain (CO6A3_HUMAN)	COL6A3	6.26	343669	0.791284
P53621	Coatomer subunit alpha (COPA_HUMAN)	COPA	7.7	138346	0.173396
Q9ULV4	Coronin-1C (COR1C_HUMAN)	CORO1C	6.65	53249	0.0797752
Q99829	Copine-1 (CPNE1_HUMAN)	CPNE1	5.52	59059	0.284386
P35221	Catenin alpha-1 (CTNA1_HUMAN)	CTNNA1	5.95	100071	0.0592537
Q7L576	Cytoplasmic FMR1-interacting protein 1 (CYFP1_HUMAN)	CYFIP1	6.46	145182	0.134474
O00571	ATP-dependent RNA helicase DDX3X (DDX3X_HUMAN)	DDX3X	6.73	73243	0.0846612
Q08211	ATP-dependent RNA helicase A (DHX9_HUMAN)	DHX9	6.41	140958	0.37945
P31689	DnaJ homolog subfamily A member 1 (DNJA1_HUMAN)	DNAJA1	6.65	44868	0.215474
Q16555	Dihydropyrimidinase-related protein 2 (DPYL2_HUMAN)	DPYSL2	5.77	58162	0.0826367
Q14204	Cytoplasmic dynein 1 heavy chain 1 (DYHC1_HUMAN)	DYNC1H1	6.01	532407	0.367862
O43854	EGF-like repeat and discoidin I-like domain-containing protein 3 (EDIL3_HUMAN)	EDIL3	7.08	53765	1.64897
P68104	Elongation factor 1-alpha 1 (EF1A1_HUMAN)	EEF1A1	9.1	50140	0.412538
P26641	Elongation factor 1-gamma (EF1G_HUMAN)	EEF1G	6.25	50119	0.544114
P13639	Elongation factor 2 (EF2_HUMAN)	EEF2	6.41	95338	1.2022
Q9H4M9	EH domain-containing protein 1 (EHD1_HUMAN)	EHD1	6.35	60626	0.263134
Q9H223	EH domain-containing protein 4 (EHD4_HUMAN)	EHD4	6.33	61175	0.147365
Q14152	Eukaryotic translation initiation factor 3 subunit A (EIF3A_HUMAN)	EIF3A	6.38	166569	0.0476158
P60842	Eukaryotic initiation factor 4A-I (IF4A1_HUMAN)	EIF4A1	5.32	46154	0.757511
Q9Y6C2	EMILIN-1 (EMIL1_HUMAN)	EMILIN1	5.07	106667	0.0585012
P06733	Alpha-enolase (ENOA_HUMAN)	ENO1	7.01	47169	1.31013
P07814	Bifunctional glutamate/proline--tRNA ligase (SYEP_HUMAN)	EPRS	7.02	170590	0.0478632
P00488	Coagulation factor XIII A chain (F13A_HUMAN)	F13A1	5.75	83267	0.127063
P00734	Prothrombin (THRB_HUMAN)	F2	5.63	70036.9	0.26748
P12259	Coagulation factor V (FA5_HUMAN)	F5	5.68	251703	0.0690192
P49327	Fatty acid synthase (FAS_HUMAN)	FASN	6.01	273427	1.09293
P23142	Fibulin-1 (FBLN1_HUMAN)	FBLN1	5.07	77214	0.175372
P21333	Filamin-A (FLNA_HUMAN)	FLNA	5.7	280739	0.410515
P02751	Fibronectin (FINC_HUMAN)	FN1	5.46	262624	0.182022
Q16658	Fascin (FSCN1_HUMAN)	FSCN1	6.84	54530	0.314147
P02794	Ferritin heavy chain (FRIH_HUMAN)	FTH1	5.31	21225	0.778279
P11413	Glucose-6-phosphate 1-dehydrogenase (G6PD_HUMAN)	G6PD	6.39	59256	0.12421
Q14697	Neutral alpha-glucosidase AB (GANAB_HUMAN)	GANAB	5.74	106873	0.114445
P04406	Glyceraldehyde-3-phosphate dehydrogenase (G3P_HUMAN)	GAPDH	8.57	36053	1.44844
P29992	Guanine nucleotide-binding protein subunit alpha-11 (GNA11_HUMAN)	GNA11	5.51	42123	0.148154
P04899	Guanine nucleotide-binding protein G(i) subunit alpha-2 (GNAI2_HUMAN)	GNAI2	5.34	40451	0.284386
P63092	Guanine nucleotide-binding protein G(s) subunit alpha isoforms short (GNAS2_HUMAN)	GNAS	5.59	45664	0.519911
P62873	Guanine nucleotide-binding protein G(I)/G(S)/G(T) subunit beta-1 (GBB1_HUMAN)	GNB1	5.6	37377	0.873817
P62879	Guanine nucleotide-binding protein G(I)/G(S)/G(T) subunit beta-2 (GBB2_HUMAN)	GNB2	5.6	37331	0.873817
P06396	Gelsolin (GELS_HUMAN)	GSN	5.9	85697	0.0563541
P09211	Glutathione S-transferase P (GSTP1_HUMAN)	GSTP1	5.43	23356	0.832981
P0C0S5-1	Histone H2A.Z isoform Iso 1	H2AFZ	10.58	13553	3.61
P69905	Hemoglobin subunit alpha (HBA_HUMAN)	HBA1	8.72	15258	1.27585
P04908	Histone H2A type 1-B/E (H2A1B_HUMAN)	HIST1H2AB	11.05	14135	0.193777
O60814	Histone H2B type 1-K (H2B1K_HUMAN)	HIST1H2BK	10.31	13890	1.91263
P68431	Histone H3.1 (H31_HUMAN)	HIST1H3A	11.13	15404	0.467799
P62805	Histone H4 (H4_HUMAN)	HIST1H4A	11.36	11367	0.44544
P01892	HLA class I histocompatibility antigen, A-2 alpha chain (1A02_HUMAN)	HLA-A	6.5	40922	0.353876
P31943	Heterogeneous nuclear ribonucleoprotein H (HNRH1_HUMAN)	HNRNPH1	5.89	49229	0.107757
P61978	Heterogeneous nuclear ribonucleoprotein K (HNRPK_HUMAN)	HNRNPK	5.39	50976	0.406527
P52272	Heterogeneous nuclear ribonucleoprotein M (HNRPM_HUMAN)	HNRNPM	8.84	77515	0.106512
Q00839	Heterogeneous nuclear ribonucleoprotein U (HNRPU_HUMAN)	HNRNPU	5.76	90584	0.133824
P07900	Heat shock protein HSP 90-alpha (HS90A_HUMAN)	HSP90AA1	4.94	84660	0.493867
P08238	Heat shock protein HSP 90-beta (HS90B_HUMAN)	HSP90AB1	4.97	83264	0.75907
P0DMV8	Heat shock 70 kDa protein 1A (HS71A_HUMAN)	HSPA1A	5.47	70052	0.328791
P11142	Heat shock cognate 71 kDa protein (HSP7C_HUMAN)	HSPA8	5.37	70898	1.13436
Q92743	Serine protease HTRA1 (HTRA1_HUMAN)	HTRA1	8.09	51287	0.128838
P05362	Intercellular adhesion molecule 1 (ICAM1_HUMAN)	ICAM1	8.31	57825	0.0964782
P01871	Immunoglobulin heavy constant mu (IGHM_HUMAN)	IGHM	6.35	49307	0.193777
Q969P0	Immunoglobulin superfamily member 8 (IGSF8_HUMAN)	IGSF8	8.23	65034.2	0.185971
P12268	Inosine-5'-monophosphate dehydrogenase 2 (IMDH2_HUMAN)	IMPDH2	6.44	55804	0.0811808
P46940	Ras GTPase-activating-like protein IQGAP1 (IQGA1_HUMAN)	IQGAP1	6.08	189252	0.0552722
P17301	Integrin alpha-2 (ITA2_HUMAN)	ITGA2	5.16	129295	0.0525003
P26006	Integrin alpha-3 (ITA3_HUMAN)	ITGA3	6.51	118756	0.309246
P23229	Integrin alpha-6 (ITA6_HUMAN)	ITGA6	6.21	126606	0.0746078
P06756	Integrin alpha-V (ITAV_HUMAN)	ITGAV	5.45	116038	0.473387
P05556	Integrin beta-1 (ITB1_HUMAN)	ITGB1	5.27	88415.3	0.730196
P05106	Integrin beta-3 (ITB3_HUMAN)	ITGB3	5.12	86113	0.236247
P19823	Inter-alpha-trypsin inhibitor heavy chain H2 (ITIH2_HUMAN)	ITIH2	6.4	106463	0.0722672
Q14974	Importin subunit beta-1 (IMB1_HUMAN)	KPNB1	4.68	97170	0.396135
P00338	L-lactate dehydrogenase A chain (LDHA_HUMAN)	LDHA	8.44	36689	0.496236
P07195	L-lactate dehydrogenase B chain (LDHB_HUMAN)	LDHB	5.71	36638	0.807769
Q08380	Galectin-3-binding protein (LG3BP_HUMAN)	LGALS3BP	5.12	65331	1.41534
P26038	Moesin (MOES_HUMAN)	MSN	6.08	67820	0.119488
Q14764	Major vault protein (MVP_HUMAN)	MVP	5.34	99326	0.218188
P35579	Myosin-9 (MYH9_HUMAN)	MYH9	5.5	226532	0.41204
P60660	Myosin light polypeptide 6 (MYL6_HUMAN)	MYL6	4.56	16930	0.84785
O00159	Unconventional myosin-Ic (MYO1C_HUMAN)	MYO1C	9.46	121681	0.131596
Q9NZM1	Myoferlin (MYOF_HUMAN)	MYOF	5.84	234709	0.0281304
P55209	Nucleosome assembly protein 1-like 1 (NP1L1_HUMAN)	NAP1L1	4.36	45374	0.148154
Q15233	Non-POU domain-containing octamer-binding protein (NONO_HUMAN)	NONO	9.01	54231	0.218188
P06748	Nucleophosmin (NPM_HUMAN)	NPM1	4.64	32575	0.258925
P21589	5'-nucleotidase (5NTD_HUMAN)	NT5E	6.58	63368	0.268961
P11940	Polyadenylate-binding protein 1 (PABP1_HUMAN)	PABPC1	9.52	70670	0.0616321
Q15365	Poly(rC)-binding protein 1 (PCBP1_HUMAN)	PCBP1	6.66	37497	0.359356
O75340	Programmed cell death protein 6 (PDCD6_HUMAN)	PDCD6	5.16	21868	0.412538
Q8WUM4	Programmed cell death 6-interacting protein (PDC6I_HUMAN)	PDCD6IP	6.13	96023	0.691457
P17858	ATP-dependent 6-phosphofructokinase, liver type (PFKAL_HUMAN)	PFKL	7.26	85018	0.117359
Q01813	ATP-dependent 6-phosphofructokinase, platelet type (PFKAP_HUMAN)	PFKP	7.5	85596	0.138098
P07737	Profilin-1 (PROF1_HUMAN)	PFN1	8.44	15054	2.16228
P18669	Phosphoglycerate mutase 1 (PGAM1_HUMAN)	PGAM1	6.67	28803	0.321941
P00558	Phosphoglycerate kinase 1 (PGK1_HUMAN)	PGK1	8.3	44614	0.557068
O43175	D-3-phosphoglycerate dehydrogenase (SERA_HUMAN)	PHGDH	6.29	56650	0.102943
P14618	Pyruvate kinase PKM (KPYM_HUMAN)	PKM	7.96	57937	2.16228
Q02809	Procollagen-lysine,2-oxoglutarate 5-dioxygenase 1 (PLOD1_HUMAN)	PLOD1	6.46	83550	0.089023
Q04941	Proteolipid protein 2 (PLP2_HUMAN)	PLP2	6.8	16691	0.519911
Q9NRY6	Phospholipid scramblase 3 (PLS3_HUMAN)	PLSCR3	6.22	31648.4	0.44544
P62937	Peptidyl-prolyl cis-trans isomerase A (PPIA_HUMAN)	PPIA	7.68	18012	1.99358
Q06830	Peroxiredoxin-1 (PRDX1_HUMAN)	PRDX1	8.27	22110	0.823348
P78527	DNA-dependent protein kinase catalytic subunit (PRKDC_HUMAN)	PRKDC	6.75	469088	0.252901
O95084	Serine protease 23 (PRS23_HUMAN)	PRSS23	9.48	43001	0.211528
Q9UNM6	26S proteasome non-ATPase regulatory subunit 13 (PSD13_HUMAN)	PSMD13	5.53	42945	0.511775
Q13200	26S proteasome non-ATPase regulatory subunit 2 (PSMD2_HUMAN)	PSMD2	5.08	100200	0.201007
Q9P2B2	Prostaglandin F2 receptor negative regulator (FPRP_HUMAN)	PTGFRN	6.16	98556	1.284
P20742	Pregnancy zone protein (PZP_HUMAN)	PZP	5.97	163863	0.0849213
P61026	Ras-related protein Rab-10 (RAB10_HUMAN)	RAB10	8.58	22540	0.249609
Q15907	Ras-related protein Rab-11B (RB11B_HUMAN)	RAB11B	5.64	24488	0.53174
P62820	Ras-related protein Rab-1A (RAB1A_HUMAN)	RAB1A	5.93	22677	0.202264
Q15286	Ras-related protein Rab-35 (RAB35_HUMAN)	RAB35	8.53	23025	0.249609
P51148	Ras-related protein Rab-5C (RAB5C_HUMAN)	RAB5C	8.64	23482	0.333521
P51149	Ras-related protein Rab-7a (RAB7A_HUMAN)	RAB7A	6.39	23489	0.508591
P63000	Ras-related C3 botulinum toxin substrate 1 (RAC1_HUMAN)	RAC1	8.77	21450	0.44544
P11233	Ras-related protein Ral-A (RALA_HUMAN)	RALA	6.66	23567	0.29155
P62826	GTP-binding nuclear protein Ran (RAN_HUMAN)	RAN	7.01	24423	0.8166
P61224	Ras-related protein Rap-1b (RAP1B_HUMAN)	RAP1B	5.65	20824	0.584893
P61586	Transforming protein RhoA (RHOA_HUMAN)	RHOA	5.83	21768	0.637894
P62913	60S ribosomal protein L11 (RL11_HUMAN)	RPL11	9.64	20252	0.240938
P30050	60S ribosomal protein L12 (RL12_HUMAN)	RPL12	9.48	17818	0.193777
P50914	60S ribosomal protein L14 (RL14_HUMAN)	RPL14	10.94	23431	0.19793
P61313	60S ribosomal protein L15 (RL15_HUMAN)	RPL15	11.62	24146	0.227125
Q07020	60S ribosomal protein L18 (RL18_HUMAN)	RPL18	11.73	21634	0.211528
Q02543	60S ribosomal protein L18a (RL18A_HUMAN)	RPL18A	10.72	20762	0.136464
P46779	60S ribosomal protein L28 (RL28_HUMAN)	RPL28	12.02	15747	0.34596
P62888	60S ribosomal protein L30 (RL30_HUMAN)	RPL30	9.65	12784	0.274275
P36578	60S ribosomal protein L4 (RL4_HUMAN)	RPL4	11.07	47697	0.0519086
P46777	60S ribosomal protein L5 (RL5_HUMAN)	RPL5	9.73	34362	0.21957
Q02878	60S ribosomal protein L6 (RL6_HUMAN)	RPL6	10.59	32727	0.070069
P18124	60S ribosomal protein L7 (RL7_HUMAN)	RPL7	10.66	29225	0.0771051
P62280	40S ribosomal protein S11 (RS11_HUMAN)	RPS11	10.31	18430	0.140625
P62249	40S ribosomal protein S16 (RS16_HUMAN)	RPS16	10.21	16445	0.268961
P15880	40S ribosomal protein S2 (RS2_HUMAN)	RPS2	10.25	31324	0.271062
P23396	40S ribosomal protein S3 (RS3_HUMAN)	RPS3	9.68	26688	0.28265
P61247	40S ribosomal protein S3a (RS3A_HUMAN)	RPS3A	9.75	29944	0.193777
P62701	40S ribosomal protein S4, X isoform (RS4X_HUMAN)	RPS4X	10.16	29597	0.333521
P46782	40S ribosomal protein S5 (RS5_HUMAN)	RPS5	9.73	22876	0.321941
P62753	40S ribosomal protein S6 (RS6_HUMAN)	RPS6	10.85	28680	0.112126
P62241	40S ribosomal protein S8 (RS8_HUMAN)	RPS8	10.32	24205	0.253254
P08865	40S ribosomal protein SA (RSSA_HUMAN)	RPSA	4.79	32854	0.29155
Q9Y265	RuvB-like 1 (RUVB1_HUMAN)	RUVBL1	6.02	50228	0.175372
P31949	Protein S100-A11 (S10AB_HUMAN)	S100A11	6.56	11740	0.637894
Q15019	Septin-2 (SEPT2_HUMAN)	SEPT2	6.15	41487	0.318257
Q15758	Neutral amino acid transporter B(0) (AAAT_HUMAN)	SLC1A5	5.34	56598	0.750827
P11166	Solute carrier family 2, facilitated glucose transporter member 1 (GTR1_HUMAN)	SLC2A1	8.93	54083	0.205261
Q15043	Zinc transporter ZIP14 (S39AE_HUMAN)	SLC39A14	5.16	54212	0.185971
P08195	4F2 cell-surface antigen heavy chain (4F2_HUMAN)	SLC3A2	4.89	67994	0.467799
P30626	Sorcin (SORCN_HUMAN)	SRI	5.32	21676	0.968419
P27105	Erythrocyte band 7 integral membrane protein (STOM_HUMAN)	STOM	7.71	31731	0.311134
P37802	Transgelin-2 (TAGL2_HUMAN)	TAGLN2	8.41	22391	0.492496
P17987	T-complex protein 1 subunit alpha (TCPA_HUMAN)	TCP1	5.8	60343	0.510443
P02786	Transferrin receptor protein 1 (TFR1_HUMAN)	TFRC	6.18	84871	0.516083
Q15582	Transforming growth factor-beta-induced protein ig-h3 (BGH3_HUMAN)	TGFBI	7.62	74681	0.350314
P07996	Thrombospondin-1 (TSP1_HUMAN)	THBS1	4.71	129383	0.0642092
P29401	Transketolase (TKT_HUMAN)	TKT	7.58	67878	0.187482
Q9Y490	Talin-1 (TLN1_HUMAN)	TLN1	5.77	269767	0.268961
P24821	Tenascin (TENA_HUMAN)	TNC	4.79	240853	0.0502111
P60174	Triosephosphate isomerase (TPIS_HUMAN)	TPI1	5.65	30791	0.34596
O14817	Tetraspanin-4 (TSN4_HUMAN)	TSPAN4	6.07	26118	0.389495
O75954	Tetraspanin-9 (TSN9_HUMAN)	TSPAN9	6.07	26117.8	0.258925
Q9C0H2	Protein tweety homolog 3 (TTYH3_HUMAN)	TTYH3	5.19	57544.7	0.417474
Q9BQE3	Tubulin alpha-1C chain (TBA1C_HUMAN)	TUBA1C	4.96	49895.3	1.51189
P68366	Tubulin alpha-4A chain (TBA4A_HUMAN)	TUBA4A	4.93	49924	2.54813
P07437	Tubulin beta chain (TBB5_HUMAN)	TUBB	4.78	49671	4.04316
Q9H4B7	Tubulin beta-1 chain (TBB1_HUMAN)	TUBB1	5.05	50326	0.701254
P68371	Tubulin beta-4B chain (TBB4B_HUMAN)	TUBB4B	4.79	49831	3.45296
Q9BUF5	Tubulin beta-6 chain (TBB6_HUMAN)	TUBB6	4.77	49857	1.61016
P22314	Ubiquitin-like modifier-activating enzyme 1 (UBA1_HUMAN)	UBA1	5.49	117849	0.206793
Q99536	Synaptic vesicle membrane protein VAT-1 homolog (VAT1_HUMAN)	VAT1	5.88	41920	0.232847
P18206	Vinculin (VINC_HUMAN)	VCL	5.5	123799	0.157125
P55072	Transitional endoplasmic reticulum ATPase (TERA_HUMAN)	VCP	5.14	89321	0.204504
P08670	Vimentin (VIME_HUMAN)	VIM	5.06	53652	0.29155
Q96QK1	Vacuolar protein sorting-associated protein 35 (VPS35_HUMAN)	VPS35	5.32	91707	0.0531056
P04004	Vitronectin (VTNC_HUMAN)	VTN	5.55	54306	0.158323
O75083	WD repeat-containing protein 1 (WDR1_HUMAN)	WDR1	6.17	66193	0.0841459
P31946	14-3-3 protein beta/alpha (1433B_HUMAN)	YWHAB	4.76	28082.4	0.951293
P62258	14-3-3 protein epsilon (1433E_HUMAN)	YWHAE	4.63	29173.9	0.873817
P27348	14-3-3 protein theta (1433T_HUMAN)	YWHAQ	4.68	27764.2	0.561523
P63104	14-3-3 protein zeta/delta (1433Z_HUMAN)	YWHAZ	4.73	27745	0.778279
P53618	Coatomer subunit beta (COPB_HUMAN)	COPB1	5.72	107142	0.0444026

## Sheet: in all 5
Accession	Description	Gene Name	Theoretical pI	Тheoretical MW	emPAI
P01023	Alpha-2-macroglobulin (A2MG_HUMAN)	A2M	6.03	163291	0.157423
P53396	ATP-citrate synthase (ACLY_HUMAN)	ACLY	6.95	120839	0.477893
P60709	Actin, cytoplasmic 1 (ACTB_HUMAN)	ACTB	5.29	41737	5.46861
P61158	Actin-related protein 3 (ARP3_HUMAN)	ACTR3	5.61	47371	0.29155
P23526	Adenosylhomocysteinase (SAHH_HUMAN)	AHCY	6.02	44659	0.974488
P02768	Serum albumin (ALBU_HUMAN)	ALB	5.92	69366.7	0.181107
P04075	Fructose-bisphosphate aldolase A (ALDOA_HUMAN)	ALDOA	8.3	39420	0.701254
P04083	Annexin A1 (ANXA1_HUMAN)	ANXA1	6.57	38714	0.905461
P07355	Annexin A2 (ANXA2_HUMAN)	ANXA2	7.57	38604	2.23172
P08758	Annexin A5 (ANXA5_HUMAN)	ANXA5	4.93	35936	1.74805
P05023	Sodium/potassium-transporting ATPase subunit alpha-1 (AT1A1_HUMAN)	ATP1A1	5.33	112896	0.407715
P23634	Plasma membrane calcium-transporting ATPase 4 (AT2B4_HUMAN)	ATP2B4	6.19	137920	0.0525003
P78371	T-complex protein 1 subunit beta (TCPB_HUMAN)	CCT2	6.01	57488	0.843423
P49368	T-complex protein 1 subunit gamma (TCPG_HUMAN)	CCT3	6.1	60533.9	0.492496
P50991	T-complex protein 1 subunit delta (TCPD_HUMAN)	CCT4	7.96	57924	0.550516
P48643	T-complex protein 1 subunit epsilon (TCPE_HUMAN)	CCT5	5.44	59671	0.519911
Q99832	T-complex protein 1 subunit eta (TCPH_HUMAN)	CCT7	7.55	59842	0.73303
P50990	T-complex protein 1 subunit theta (TCPQ_HUMAN)	CCT8	5.41	59620	0.813931
P48509	CD151 antigen (CD151_HUMAN)	CD151	7.45	28295	0.492496
P16070	CD44 antigen (CD44_HUMAN)	CD44	5.13	81538	0.136464
P60033	CD81 antigen (CD81_HUMAN)	CD81	5.09	25809	0.637894
P21926	CD9 antigen (CD9_HUMAN)	CD9	6.8	25416	0.368875
P60953	Cell division control protein 42 homolog (CDC42_HUMAN)	CDC42	6.16	21258	0.873817
O00299	Chloride intracellular channel protein 1 (CLIC1_HUMAN)	CLIC1	5.09	26923	0.406527
Q00610	Clathrin heavy chain 1 (CLH1_HUMAN)	CLTC	5.48	191615	1.53226
P53621	Coatomer subunit alpha (COPA_HUMAN)	COPA	7.7	138346	0.173396
Q99829	Copine-1 (CPNE1_HUMAN)	CPNE1	5.52	59059	0.284386
Q08211	ATP-dependent RNA helicase A (DHX9_HUMAN)	DHX9	6.41	140958	0.37945
Q16555	Dihydropyrimidinase-related protein 2 (DPYL2_HUMAN)	DPYSL2	5.77	58162	0.0826367
Q14204	Cytoplasmic dynein 1 heavy chain 1 (DYHC1_HUMAN)	DYNC1H1	6.01	532407	0.367862
O43854	EGF-like repeat and discoidin I-like domain-containing protein 3 (EDIL3_HUMAN)	EDIL3	7.08	53765	1.64897
P26641	Elongation factor 1-gamma (EF1G_HUMAN)	EEF1G	6.25	50119	0.544114
P13639	Elongation factor 2 (EF2_HUMAN)	EEF2	6.41	95338	1.2022
Q9H4M9	EH domain-containing protein 1 (EHD1_HUMAN)	EHD1	6.35	60626	0.263134
Q14152	Eukaryotic translation initiation factor 3 subunit A (EIF3A_HUMAN)	EIF3A	6.38	166569	0.0476158
P60842	Eukaryotic initiation factor 4A-I (IF4A1_HUMAN)	EIF4A1	5.32	46154	0.757511
P06733	Alpha-enolase (ENOA_HUMAN)	ENO1	7.01	47169	1.31013
P00734	Prothrombin (THRB_HUMAN)	F2	5.63	70036.9	0.26748
P12259	Coagulation factor V (FA5_HUMAN)	F5	5.68	251703	0.0690192
P49327	Fatty acid synthase (FAS_HUMAN)	FASN	6.01	273427	1.09293
P21333	Filamin-A (FLNA_HUMAN)	FLNA	5.7	280739	0.410515
P02751	Fibronectin (FINC_HUMAN)	FN1	5.46	262624	0.182022
P11413	Glucose-6-phosphate 1-dehydrogenase (G6PD_HUMAN)	G6PD	6.39	59256	0.12421
P04406	Glyceraldehyde-3-phosphate dehydrogenase (G3P_HUMAN)	GAPDH	8.57	36053	1.44844
P29992	Guanine nucleotide-binding protein subunit alpha-11 (GNA11_HUMAN)	GNA11	5.51	42123	0.148154
P04899	Guanine nucleotide-binding protein G(i) subunit alpha-2 (GNAI2_HUMAN)	GNAI2	5.34	40451	0.284386
P63092	Guanine nucleotide-binding protein G(s) subunit alpha isoforms short (GNAS2_HUMAN)	GNAS	5.59	45664	0.519911
P62873	Guanine nucleotide-binding protein G(I)/G(S)/G(T) subunit beta-1 (GBB1_HUMAN)	GNB1	5.6	37377	0.873817
P62879	Guanine nucleotide-binding protein G(I)/G(S)/G(T) subunit beta-2 (GBB2_HUMAN)	GNB2	5.6	37331	0.873817
P09211	Glutathione S-transferase P (GSTP1_HUMAN)	GSTP1	5.43	23356	0.832981
P69905	Hemoglobin subunit alpha (HBA_HUMAN)	HBA1	8.72	15258	1.27585
O60814	Histone H2B type 1-K (H2B1K_HUMAN)	HIST1H2BK	10.31	13890	1.91263
P01892	HLA class I histocompatibility antigen, A-2 alpha chain (1A02_HUMAN)	HLA-A	6.5	40922	0.353876
P61978	Heterogeneous nuclear ribonucleoprotein K (HNRPK_HUMAN)	HNRNPK	5.39	50976	0.406527
Q00839	Heterogeneous nuclear ribonucleoprotein U (HNRPU_HUMAN)	HNRNPU	5.76	90584	0.133824
P07900	Heat shock protein HSP 90-alpha (HS90A_HUMAN)	HSP90AA1	4.94	84660	0.493867
P08238	Heat shock protein HSP 90-beta (HS90B_HUMAN)	HSP90AB1	4.97	83264	0.75907
P0DMV8	Heat shock 70 kDa protein 1A (HS71A_HUMAN)	HSPA1A	5.47	70052	0.328791
P11142	Heat shock cognate 71 kDa protein (HSP7C_HUMAN)	HSPA8	5.37	70898	1.13436
Q92743	Serine protease HTRA1 (HTRA1_HUMAN)	HTRA1	8.09	51287	0.128838
P01871	Immunoglobulin heavy constant mu (IGHM_HUMAN)	IGHM	6.35	49307	0.193777
Q969P0	Immunoglobulin superfamily member 8 (IGSF8_HUMAN)	IGSF8	8.23	65034.2	0.185971
P17301	Integrin alpha-2 (ITA2_HUMAN)	ITGA2	5.16	129295	0.0525003
P26006	Integrin alpha-3 (ITA3_HUMAN)	ITGA3	6.51	118756	0.309246
P05556	Integrin beta-1 (ITB1_HUMAN)	ITGB1	5.27	88415.3	0.730196
P05106	Integrin beta-3 (ITB3_HUMAN)	ITGB3	5.12	86113	0.236247
P19823	Inter-alpha-trypsin inhibitor heavy chain H2 (ITIH2_HUMAN)	ITIH2	6.4	106463	0.0722672
Q14974	Importin subunit beta-1 (IMB1_HUMAN)	KPNB1	4.68	97170	0.396135
P07195	L-lactate dehydrogenase B chain (LDHB_HUMAN)	LDHB	5.71	36638	0.807769
Q08380	Galectin-3-binding protein (LG3BP_HUMAN)	LGALS3BP	5.12	65331	1.41534
P26038	Moesin (MOES_HUMAN)	MSN	6.08	67820	0.119488
Q14764	Major vault protein (MVP_HUMAN)	MVP	5.34	99326	0.218188
P35579	Myosin-9 (MYH9_HUMAN)	MYH9	5.5	226532	0.41204
P60660	Myosin light polypeptide 6 (MYL6_HUMAN)	MYL6	4.56	16930	0.84785
P55209	Nucleosome assembly protein 1-like 1 (NP1L1_HUMAN)	NAP1L1	4.36	45374	0.148154
Q15365	Poly(rC)-binding protein 1 (PCBP1_HUMAN)	PCBP1	6.66	37497	0.359356
Q8WUM4	Programmed cell death 6-interacting protein (PDC6I_HUMAN)	PDCD6IP	6.13	96023	0.691457
Q01813	ATP-dependent 6-phosphofructokinase, platelet type (PFKAP_HUMAN)	PFKP	7.5	85596	0.138098
P07737	Profilin-1 (PROF1_HUMAN)	PFN1	8.44	15054	2.16228
P00558	Phosphoglycerate kinase 1 (PGK1_HUMAN)	PGK1	8.3	44614	0.557068
P14618	Pyruvate kinase PKM (KPYM_HUMAN)	PKM	7.96	57937	2.16228
Q9NRY6	Phospholipid scramblase 3 (PLS3_HUMAN)	PLSCR3	6.22	31648.4	0.44544
P62937	Peptidyl-prolyl cis-trans isomerase A (PPIA_HUMAN)	PPIA	7.68	18012	1.99358
Q06830	Peroxiredoxin-1 (PRDX1_HUMAN)	PRDX1	8.27	22110	0.823348
P78527	DNA-dependent protein kinase catalytic subunit (PRKDC_HUMAN)	PRKDC	6.75	469088	0.252901
O95084	Serine protease 23 (PRS23_HUMAN)	PRSS23	9.48	43001	0.211528
Q13200	26S proteasome non-ATPase regulatory subunit 2 (PSMD2_HUMAN)	PSMD2	5.08	100200	0.201007
P51148	Ras-related protein Rab-5C (RAB5C_HUMAN)	RAB5C	8.64	23482	0.333521
P51149	Ras-related protein Rab-7a (RAB7A_HUMAN)	RAB7A	6.39	23489	0.508591
P63000	Ras-related C3 botulinum toxin substrate 1 (RAC1_HUMAN)	RAC1	8.77	21450	0.44544
P11233	Ras-related protein Ral-A (RALA_HUMAN)	RALA	6.66	23567	0.29155
P62826	GTP-binding nuclear protein Ran (RAN_HUMAN)	RAN	7.01	24423	0.8166
P61224	Ras-related protein Rap-1b (RAP1B_HUMAN)	RAP1B	5.65	20824	0.584893
P61586	Transforming protein RhoA (RHOA_HUMAN)	RHOA	5.83	21768	0.637894
P50914	60S ribosomal protein L14 (RL14_HUMAN)	RPL14	10.94	23431	0.19793
P61313	60S ribosomal protein L15 (RL15_HUMAN)	RPL15	11.62	24146	0.227125
Q07020	60S ribosomal protein L18 (RL18_HUMAN)	RPL18	11.73	21634	0.211528
P46777	60S ribosomal protein L5 (RL5_HUMAN)	RPL5	9.73	34362	0.21957
P15880	40S ribosomal protein S2 (RS2_HUMAN)	RPS2	10.25	31324	0.271062
P61247	40S ribosomal protein S3a (RS3A_HUMAN)	RPS3A	9.75	29944	0.193777
P62701	40S ribosomal protein S4, X isoform (RS4X_HUMAN)	RPS4X	10.16	29597	0.333521
P46782	40S ribosomal protein S5 (RS5_HUMAN)	RPS5	9.73	22876	0.321941
P62241	40S ribosomal protein S8 (RS8_HUMAN)	RPS8	10.32	24205	0.253254
Q15019	Septin-2 (SEPT2_HUMAN)	SEPT2	6.15	41487	0.318257
Q15758	Neutral amino acid transporter B(0) (AAAT_HUMAN)	SLC1A5	5.34	56598	0.750827
P11166	Solute carrier family 2, facilitated glucose transporter member 1 (GTR1_HUMAN)	SLC2A1	8.93	54083	0.205261
P08195	4F2 cell-surface antigen heavy chain (4F2_HUMAN)	SLC3A2	4.89	67994	0.467799
P30626	Sorcin (SORCN_HUMAN)	SRI	5.32	21676	0.968419
P27105	Erythrocyte band 7 integral membrane protein (STOM_HUMAN)	STOM	7.71	31731	0.311134
P17987	T-complex protein 1 subunit alpha (TCPA_HUMAN)	TCP1	5.8	60343	0.510443
P02786	Transferrin receptor protein 1 (TFR1_HUMAN)	TFRC	6.18	84871	0.516083
Q15582	Transforming growth factor-beta-induced protein ig-h3 (BGH3_HUMAN)	TGFBI	7.62	74681	0.350314
Q9Y490	Talin-1 (TLN1_HUMAN)	TLN1	5.77	269767	0.268961
P24821	Tenascin (TENA_HUMAN)	TNC	4.79	240853	0.0502111
P60174	Triosephosphate isomerase (TPIS_HUMAN)	TPI1	5.65	30791	0.34596
O75954	Tetraspanin-9 (TSN9_HUMAN)	TSPAN9	7.89	26778.9	0.258925
Q9C0H2	Protein tweety homolog 3 (TTYH3_HUMAN)	TTYH3	5.19	57544.7	0.417474
Q9BQE3	Tubulin alpha-1C chain (TBA1C_HUMAN)	TUBA1C	4.96	49895.3	1.51189
P07437	Tubulin beta chain (TBB5_HUMAN)	TUBB	4.78	49671	4.04316
P68371	Tubulin beta-4B chain (TBB4B_HUMAN)	TUBB4B	4.79	49831	3.45296
Q9BUF5	Tubulin beta-6 chain (TBB6_HUMAN)	TUBB6	4.77	49857	1.61016
P18206	Vinculin (VINC_HUMAN)	VCL	5.5	123799	0.157125
P55072	Transitional endoplasmic reticulum ATPase (TERA_HUMAN)	VCP	5.14	89321	0.204504
P08670	Vimentin (VIME_HUMAN)	VIM	5.06	53652	0.29155
P04004	Vitronectin (VTNC_HUMAN)	VTN	5.55	54306	0.158323
P31946	14-3-3 protein beta/alpha (1433B_HUMAN)	YWHAB	4.76	28082.4	0.951293
P62258	14-3-3 protein epsilon (1433E_HUMAN)	YWHAE	4.63	29173.9	0.873817
P63104	14-3-3 protein zeta/delta (1433Z_HUMAN)	YWHAZ	4.73	27745	0.778279
P62805	Histone H4 (H4_HUMAN)	HIST1H4A	11.36	11367.3	1.0893
P53618	Coatomer subunit beta (COPB_HUMAN)	COPB1	5.72	107142	0.0444026
O00560	Syntenin-1 isoform Iso 1 (SDCB1_HUMAN)	SDCBP	7.06	32444.4	1.21222
P10909	Clusterin (CLUS_HUMAN)	CLU	5.88	52494.6	0.274275
P35613	Basigin isoform Iso 1 (BASI_HUMAN)	BSG	5.39	42200.4	0.978319
										-14		129

## Sheet: Glioblastoma most abundant
UniProt	Gene	Theoretical pI	Тheoretical MW	Amount emPAI	Data from [19]
P08670-1	VIM	5.06	53652	199.49
P04406-2	GAPDH	7.15	31548	139.45
P04406-1	GAPDH	8.57	36053	103.4
P62328-1	TMSB4X	5.02	5052.65	81.01
P00338-1	LDHA	8.44	36689	63.41
P62937-2	PPIA	7.73	11417.9	62.09
P07737-1	PFN1	8.44	15054	59.99
P63261-1	ACTG1	5.31	41793	59.1
Q06830-1	PRDX1	8.27	22110	51.23
P02647-1	APOA1	5.56	30777	50.52
P62805-1	HIST1H4A	11.36	11367	49.34
P37802-1	TAGLN2	8.41	22391	49.3
P00558-1	PGK1	8.3	44614	38.56
P60709-1	ACTB	5.29	41737	35.02
P14618-1	PKM	7.96	57937	34.82
P18669-1	PGAM1	6.67	28803	34.73
P27348-1	YWHAQ	4.68	27764.2	33.66
P06753-2	TPM3	4.75	29033	33.34
P62937-1	PPIA	7.68	18012	30.91
P15531-1	NME1	5.81	17148	29.9
P60174-1	TPI1	6.45	26669.5	29.69
P04075-1	ALDOA	8.3	39420	29.56
P22392-1	NME2	8.52	17298	29.26
P68371-1	TUBB4B	4.79	49831	27.96
P07355-1	ANXA2	7.57	38604	26.7
Q9Y696-1	CLIC4	5.45	28772	26.58
P07195-1	LDHB	5.71	36638	26.2
P62258-1	YWHAE	4.63	29173.9	25.59
P09493-3	TPM1	4.72	32875.9	25.06
Q71U36-1	TUBA1A	4.94	50135.6	25.02
P06733-1	ENO1	7.01	47169	24.95
P30041-1	PRDX6	6	25034	24.77
P07437-1	TUBB	4.78	49671	24.45
P47756-2	CAPZB	5.69	30629	24.12
P63104-1	YWHAZ	4.73	27745	23.29
P60660-2	MYL6	4.46	16961.1	20.43
P49720-1	PSMB3	6.13	22948.9	20.06
P30101-1	PDIA3	5.98	56782	19.69
P06727-1	APOA4	5.28	45399	19.27
Q13885-1	TUBB2A	4.78	49907	19.24
Q9BQE3-1	TUBA1C	4.96	49895	18.98
P68366-1	TUBA4A	4.93	49924	18.85
O43852-1	CALU	4.47	37198	18.79
P08758-1	ANXA5	4.93	35936	18.78
P23284-1	PPIB	9.42	23742	18.66
Q99497-1	PARK7	6.32	19891	18.6
P04350-1	TUBB4A	4.78	49586	18.09
P07951-2	TPM2	4.63	32989.8	17.45
P07355-2	ANXA2	8.53	40411.2	17.43
O43852-2	CALU	4.41	37134.7	16.97
Q15365-1	PCBP1	6.66	37497	15.96
P14618-2	PKM	7.61	58062.1	15.06
P31946-1	YWHAB	4.76	28082.4	15.04
P22626-1	HNRNPA2B1	8.97	37429	14.93
P50395-1	GDI2	6.1	50663	14.66
P11413-1	G6PD	6.39	59256.8	14.19
P60842-1	EIF4A1	5.32	46154	14.07
P11413-3	G6PD	8.23	62468.3	13.85
P06733-2	ENO1	5.93	36928.2	13.71
P06576-1	ATP5B	5.26	56560	13.61
P60660-1	MYL6	4.56	16930	13.24
P54920-1	NAPA	5.23	33232	13.23
P61088-1	UBE2N	6.13	17137.8	13.01
P02794-1	FTH1	5.31	21225.6	12.91
P61981-1	YWHAG	4.8	28303	12.86
P19623-1	SRM	5.3	33824.7	12.43
P31949-1	S100A11	6.56	11740	12.39
P68104-1	EEF1A1	9.1	50140.9	12.03
P68032-1	ACTC1	5.23	42019	11.77
P21796-1	VDAC1	8.62	30772	11.7
P68133-1	ACTA1	5.23	42051	11.68
P27797-1	CALR	4.29	48142	11.6
P20618-1	PSMB1	8.27	26489.4	11.46
P30085-1	CMPK1	5.44	22222	11.42
P07237-1	P4HB	4.76	57116.4	11.31
Q9UIJ7-1	AK3	9.15	25565.4	11.18
P07741-1	APRT	5.75	19607	11.06
P67936-1	TPM4	4.67	28522	11
P10809-1	HSPD1	5.7	61055	10.94
P31150-1	GDI1	5	50583	10.75
P62736-1	ACTA2	5.24	42008	10.65
Q15369-1	ELOC	4.74	12473.2	10.53
P02652-1	APOA2	6.27	11175	10.15
Q13509-1	TUBB3	4.83	50432.7	10.12
P09211-1	GSTP1	5.43	23356	10.08
P09936-1	UCHL1	5.33	24824.3	9.93
P20700-1	LMNB1	5.11	66408	9.9
P14625-1	HSP90B1	4.76	92468	9.89
P08238-1	HSP90AB1	4.96	83264	9.86
P02545-2	LMNA	6.4	65134	9.86
Q14019-1	COTL1	5.5	15944	9.81
Q04917-1	YWHAH	4.76	28219	9.79
P15121-1	AKR1B1	6.52	35853	9.74
O00299-1	CLIC1	5.09	26923	9.5
P05387-1	RPLP2	4.42	11664	9.46
P48643-1	CCT5	5.44	59671	9.43
P80723-1	BASP1	4.62	22693.4	9.38
Q9UNM6-1	PSMD13	5.53	42945	9.27
Q92597-1	NDRG1	5.49	42835.4	9.21
Q9BWJ5-1	SF3B5	5.89	10135.4	9.2
Q96FQ6-1	S100A16	6.28	11801	9.04
Q9HB71-1	CACYBP	8.28	26210	8.91
Q9BUF5-1	TUBB6	4.77	49857	8.89
Q9BVA1-1	TUBB2B	4.78	49953	8.84
P08133-1	ANXA6	5.41	75873	8.8
P62158-1	CALM2	4.09	16837	8.73
P25789-1	PSMA4	7.58	29483	8.73
Q15181-1	PPA1	5.54	32660	8.65
P35232-1	PHB	5.57	29804	8.65
P05198-1	EIF2S1	5.02	36112	8.59
P09493-5	TPM1	4.73	28385.5	8.52
P50454-1	SERPINH1	8.75	46440	8.42
P06899-1	HIST1H2BJ	10.31	13904.2	8.41
Q5QNW6-1	HIST2H2BF	10.31	13920	8.41
P02545-1	LMNA	6.57	74139	8.38
P13639-1	EEF2	6.41	95338	8.25
Q9Y3F4-1	STRAP	4.98	38438	8.21
P55072-1	VCP	5.14	89321	8.19
P35998-1	PSMC2	5.71	48633	8.08
Q9UL46-1	PSME2	5.54	27402	7.98
P61604-1	HSPE1	8.89	10931	7.94
Q01995-1	TAGLN	8.87	22610	7.88
P67936-2	TPM4	4.69	32722.7	7.79
O75828-1	CBR3	5.82	30850.2	7.78
Q9Y333-1	LSM2	6.05	10834.5	7.76
P60900-1	PSMA6	6.34	27399	7.75
P06753-1	TPM3	4.68	32950	7.73
P02654-1	APOC1	8.01	9332	7.71
O94905-1	ERLIN2	5.47	37840	7.71
Q14240-1	EIF4A2	5.33	46402	7.67
P38117-1	ETFB	8.25	27844	7.61
O14818-1	PSMA7	8.6	27886	7.61
P49721-1	PSMB2	6.52	22836.3	7.61
Q01518-1	CAP1	8.24	51901	7.47
O15511-1	ARPC5	5.47	16320	7.46
P54819-1	AK2	7.67	26477	7.44
P04083-1	ANXA1	6.57	38714	7.3
Q5XKP0-1	MIC13	9.44	13087.2	7.2
Q99714-1	HSD17B10	7.65	26923	7.15
P62244-1	RPS15A	10.14	14839	7.04
O75947-1	ATP5H	5.21	18491	7
P32119-1	PRDX2	5.66	21891	6.98
P62136-1	PPP1CA	5.94	37512.1	6.88
O60664-1	PLIN3	5.3	47075	6.84
O15372-1	EIF3H	6.09	39930	6.83
Q9Y266-1	NUDC	5.27	38242.9	6.83
P23528-1	CFL1	8.22	18502	6.82
O43399-1	TPD52L2	5.26	22237.7	6.82
P07900-1	HSP90AA1	4.94	84660	6.74
Data extracted from
Naryzhny SN et al. Proteomic profiling of high-grade glioblastoma using virtual-experimental 2DE. J Proteomics Bioinform 2016, 9:6, 158-165

[truncated: 1 more sheets: PotentialBiomarkers]
