# Supplementary material for: Proteome of Glioblastoma-Derived Exosomes as a Source of Biomarkers
Source: Biomedicines. 2020 Jul 16;8(7):216. doi: 10.3390/biomedicines8070216 (PMC7399833; doi:10.3390/biomedicines8070216)
Supplement: Supplementary file 1 [file biomedicines-08-00216-s001.zip › biomedicines-833989-supplementary revised/Supplementary Table S2.xlsx]

## Sheet: Gen880ClassFunBioProcDesease
Accession	Gene Name	ProtHuman	Description	Protein class	Molecular function	Biological process	Disease involvement	ProtAtlasID	NCBIGeneID
A6NHL2	TUBAL3	TBAL3_HUMAN	Tubulin alpha chain-like 3 isoform Iso 1	Predicted intracellular proteins				18027	79861
B5MCN3	SEC14L6	S14L6_HUMAN	Putative SEC14-like protein 6 isoform Iso 1	Predicted intracellular proteins				14893	730005
B5ME19	EIF3CL	B5ME19_HUMAN	Eukaryotic translation initiation factor 3 subunit C-like protein isoform Iso 1	Predicted intracellular proteins	Initiation factor	Protein biosynthesis		5249	728689
B9A064	IGLL5	IGLL5_HUMAN	Immunoglobulin lambda-like polypeptide 5 isoform Iso 1	Predicted intracellular proteins, Predicted secreted proteins				7979	100423062
O00148	DDX39A	DX39A_HUMAN	ATP-dependent RNA helicase DDX39A (DX39A_HUMAN)	Enzymes, Predicted intracellular proteins	Helicase, Hydrolase, RNA-binding	mRNA processing, mRNA splicing		4539	10212
O00159	MYO1C	MYO1C_HUMAN	Unconventional myosin-Ic (MYO1C_HUMAN)	Predicted intracellular proteins, Transporters	Actin-binding, Calmodulin-binding, Motor protein, Myosin	mRNA transport, Protein transport, Translocation, Transport		10609	4641
O00186	STXBP3	STXB3_HUMAN	Syntaxin-binding protein 3 (STXB3_HUMAN)	Plasma proteins, Predicted intracellular proteins		Protein transport, Transport		16437	6814
O00194	RAB27B	RB27B_HUMAN	Ras-related protein Rab-27B (RB27B_HUMAN)	Plasma proteins, Predicted intracellular proteins	Hydrolase			13728	5874
O00231	PSMD11	PSD11_HUMAN	26S proteasome non-ATPase regulatory subunit 11 isoform Iso 1	Plasma proteins, Predicted intracellular proteins				13498	5717
O00232	PSMD12	PSD12_HUMAN	26S proteasome non-ATPase regulatory subunit 12 (PSD12_HUMAN)	Disease related genes, Predicted intracellular proteins			Mental retardation	13499	5718
O00299	CLIC1	CLIC1_HUMAN	Chloride intracellular channel protein 1 (CLIC1_HUMAN)	Cancer-related genes, Plasma proteins, Predicted intracellular proteins, Transporters	Chloride channel, Ion channel, Voltage-gated channel	Ion transport, Transport	Cancer-related genes	3627	1192
O00303	EIF3F	EIF3F_HUMAN	Eukaryotic translation initiation factor 3 subunit F isoform Iso 1	Enzymes, Predicted intracellular proteins	Hydrolase, Initiation factor, Protease, Thiol protease	Protein biosynthesis, Ubl conjugation pathway	Disease mutation, Mental retardation	5252	8665
O00410	IPO5	IPO5_HUMAN	Importin-5 (IPO5_HUMAN)	Plasma proteins, Predicted intracellular proteins, Transporters		Host-virus interaction, Protein transport, Transport		8182	3843
O00429	DNM1L	DNM1L_HUMAN	Dynamin-1-like protein (DNM1L_HUMAN)	Disease related genes, Enzymes, Plasma proteins, Potential drug targets, Predicted intracellular proteins	Hydrolase	Biological rhythms, Endocytosis, Necrosis	Disease mutation	4879	10059
O00468	AGRN	AGRIN_HUMAN	Agrin (AGRIN_HUMAN)	Disease related genes, Plasma proteins, Predicted intracellular proteins, Predicted membrane proteins, Predicted secreted proteins	Developmental protein	Differentiation	Congenital myasthenic syndrome, Disease mutation	697	375790
O00487	PSMD14	PSDE_HUMAN	26S proteasome non-ATPase regulatory subunit 14 isoform Iso 1	Enzymes, Plasma proteins, Predicted intracellular proteins	Hydrolase, Metalloprotease, Protease	DNA damage, DNA repair, Ubl conjugation pathway		13501	10213
O00560	SDCBP	SDCB1_HUMAN	Syntenin-1 isoform Iso 1 (SDCB1_HUMAN)	Plasma proteins, Predicted intracellular proteins, Transporters				14859	6386
O00567	NOP56	NOP56_HUMAN	Nucleolar protein 56 (NOP56_HUMAN)	Disease related genes, Plasma proteins, Predicted intracellular proteins	Ribonucleoprotein	Ribosome biogenesis	Neurodegeneration, Spinocerebellar ataxia	11135	10528
O00571	DDX3X	DDX3X_HUMAN	ATP-dependent RNA helicase DDX3X (DDX3X_HUMAN)	Cancer-related genes, Disease related genes, Enzymes, Plasma proteins, Potential drug targets, Predicted intracellular proteins, Predicted membrane proteins, Transporters	DNA-binding, Helicase, Hydrolase, RNA-binding	Apoptosis, Chromosome partition, Host-virus interaction, Immunity, Innate immunity, Ribosome biogenesis, Transcription, Transcription regulation, Translation regulation	Cancer-related genes, Disease mutation, Mental retardation	4541	1654
O00622	CYR61	CYR61_HUMAN	Protein CYR61 isoform Iso 1	Predicted secreted proteins	Growth factor binding, Heparin-binding	Cell adhesion, Chemotaxis		4377	3491
O14495	PLPP3	LPP3_HUMAN	Phospholipid phosphatase 3 (PLPP3_HUMAN)	Enzymes, Plasma proteins, Predicted membrane proteins	Hydrolase			12822	8613
O14556	GAPDHS	G3PT_HUMAN	Glyceraldehyde-3-phosphate dehydrogenase, testis-specific (G3PT_HUMAN)	Enzymes, Plasma proteins, Predicted intracellular proteins	Oxidoreductase	Glycolysis		6573	26330
O14672	ADAM10	ADA10_HUMAN	Disintegrin and metalloproteinase domain-containing protein 10 (ADA10_HUMAN)	Cancer-related genes, CD markers, Disease related genes, Enzymes, Plasma proteins, Potential drug targets, Predicted intracellular proteins, Predicted membrane proteins, Transporters	Hydrolase, Metalloprotease, Protease	Notch signaling pathway	Alzheimer disease, Amyloidosis, Cancer-related genes, Disease mutation, Neurodegeneration	500	102
O14734	ACOT8	ACOT8_HUMAN	Acyl-coenzyme A thioesterase 8 isoform Iso 1	Enzymes, Plasma proteins, Predicted intracellular proteins	Hydrolase, Serine esterase	Fatty acid metabolism, Host-virus interaction, Lipid metabolism, Peroxisome biogenesis		419	10005
O14786	NRP1	NRP1_HUMAN	Neuropilin-1 (NRP1_HUMAN)	Cancer-related genes, CD markers, Plasma proteins, Predicted intracellular proteins, Predicted membrane proteins, Predicted secreted proteins	Developmental protein, Heparin-binding, Receptor	Angiogenesis, Differentiation, Neurogenesis	Cancer-related genes	11282	8829
O14817	TSPAN4	TSN4_HUMAN	Tetraspanin-4 (TSN4_HUMAN)	Predicted membrane proteins				17914	7106
O14828	SCAMP3	SCAM3_HUMAN	Secretory carrier-associated membrane protein 3 isoform Iso 1	Predicted membrane proteins, Transporters		Protein transport, Transport		14769	10067
O14908	GIPC1	GIPC1_HUMAN	PDZ domain-containing protein GIPC1 (GIPC1_HUMAN)	Predicted intracellular proteins				6708	10755
O14936	CASK	CSKP_HUMAN	Peripheral plasma membrane protein CASK (CSKP_HUMAN)	Disease related genes, Enzymes, Potential drug targets, Predicted intracellular proteins, Predicted membrane proteins	Calmodulin-binding, Kinase, Serine/threonine-protein kinase, Transferase		Disease mutation, Mental retardation	2654	8573
O14950	MYL12B	ML12B_HUMAN	Myosin regulatory light chain 12B (ML12B_HUMAN)	Plasma proteins, Predicted intracellular proteins	Motor protein, Muscle protein, Myosin			10582	103910
O14980	XPO1	XPO1_HUMAN	Exportin-1 (XPO1_HUMAN)	Cancer-related genes, Plasma proteins, Predicted intracellular proteins, Transporters	RNA-binding	Host-virus interaction, mRNA transport, Protein transport, Transport	Cancer-related genes	18801	7514
O15031	PLXNB2	PLXB2_HUMAN	Plexin-B2 (PLXB2_HUMAN)	Plasma proteins, Predicted intracellular proteins, Predicted membrane proteins	Developmental protein, Receptor			12849	23654
O15067	PFAS	PUR4_HUMAN	Phosphoribosylformylglycinamidine synthase (PUR4_HUMAN)	Enzymes, Plasma proteins, Predicted intracellular proteins	Ligase	Purine biosynthesis		12455	5198
O15127	SCAMP2	SCAM2_HUMAN	Secretory carrier-associated membrane protein 2 isoform Iso 1	Predicted membrane proteins, Transporters		Protein transport, Transport		14768	10066
O15145	ARPC3	ARPC3_HUMAN	Actin-related protein 2/3 complex subunit 3 (ARPC3_HUMAN)	Plasma proteins, Predicted intracellular proteins	Actin-binding			1417	10094
O15162	PLSCR1	PLS1_HUMAN	Phospholipid scramblase 1 (PLS1_HUMAN)	Predicted intracellular proteins, Transporters	DNA-binding	Antiviral defense		12835	5359
O15230	LAMA5	LAMA5_HUMAN	Laminin subunit alpha-5 (LAMA5_HUMAN)	Plasma proteins, Predicted intracellular proteins, Predicted secreted proteins		Cell adhesion		9001	3911
O15427	SLC16A3	MOT4_HUMAN	Monocarboxylate transporter 4 (MOT4_HUMAN)	Predicted membrane proteins, Transporters		Symport, Transport		15318	9123
O15484	CAPN5	CAN5_HUMAN	Calpain-5 (CAN5_HUMAN)	Disease related genes, Enzymes, Potential drug targets, Predicted intracellular proteins	Hydrolase, Protease, Thiol protease		Disease mutation	2612	726
O43143	DHX15	DHX15_HUMAN	Pre-mRNA-splicing factor ATP-dependent RNA helicase DHX15 (DHX15_HUMAN)	Enzymes, Plasma proteins, Predicted intracellular proteins	Helicase, Hydrolase	mRNA processing, mRNA splicing		4695	1665
O43175	PHGDH	SERA_HUMAN	D-3-phosphoglycerate dehydrogenase (SERA_HUMAN)	Disease related genes, Enzymes, Plasma proteins, Potential drug targets, Predicted intracellular proteins	Oxidoreductase	Amino-acid biosynthesis, Serine biosynthesis	Disease mutation	12540	26227
O43242	PSMD3	PSMD3_HUMAN	26S proteasome non-ATPase regulatory subunit 3 (PSMD3_HUMAN)	Predicted intracellular proteins				13503	5709
O43324	EEF1E1	MCA3_HUMAN	Eukaryotic translation elongation factor 1 epsilon-1 (MCA3_HUMAN)	Predicted intracellular proteins, Predicted membrane proteins		Protein biosynthesis		5157	9521
O43390	HNRNPR	HNRPR_HUMAN	Heterogeneous nuclear ribonucleoprotein R	Plasma proteins, Predicted intracellular proteins	Ribonucleoprotein, RNA-binding	mRNA processing, mRNA splicing		7632	10236
O43490	PROM1	PROM1_HUMAN	Prominin-1 (PROM1_HUMAN)	CD markers, Disease related genes, Predicted intracellular proteins, Predicted membrane proteins			Cone-rod dystrophy, Disease mutation, Retinitis pigmentosa, Stargardt disease	13325	8842
O43491	EPB41L2	E41L2_HUMAN	Band 4.1-like protein 2 (E41L2_HUMAN)	Plasma proteins, Predicted intracellular proteins, Predicted membrane proteins	Actin-binding	Cell cycle, Cell division, Mitosis, Transport		5413	2037
O43570	CA12	CAH12_HUMAN	Carbonic anhydrase 12 (CAH12_HUMAN)	Disease related genes, Enzymes, FDA approved drug targets, Predicted membrane proteins	Lyase		Disease mutation, FDA approved drug targets	2483	771
O43633	CHMP2A	CHM2A_HUMAN	Charged multivesicular body protein 2a isoform Iso 1	Predicted intracellular proteins		Host-virus interaction, Protein transport, Transport		3159	27243
O43657	TSPAN6	TSN6_HUMAN	Tetraspanin-6 (TSN6_HUMAN)	Predicted intracellular proteins, Predicted membrane proteins				17916	7105
O43684	BUB3	BUB3_HUMAN	Mitotic checkpoint protein BUB3 (BUB3_HUMAN)	Predicted intracellular proteins		Cell cycle, Cell division, Chromosome partition, Meiosis, Mitosis		2070	9184
O43707	ACTN4	ACTN4_HUMAN	Alpha-actinin-4 (ACTN4_HUMAN)	Disease related genes, Plasma proteins, Predicted intracellular proteins	Actin-binding	Protein transport, Transport	Disease mutation	471	81
O43776	NARS	SYNC_HUMAN	Asparagine--tRNA ligase, cytoplasmic (SYNC_HUMAN)	Enzymes, Plasma proteins, Predicted intracellular proteins	Aminoacyl-tRNA synthetase, Ligase	Protein biosynthesis		10719	4677
O43795	MYO1B	MYO1B_HUMAN	Unconventional myosin-Ib (MYO1B_HUMAN)	Predicted intracellular proteins	Actin-binding, Calmodulin-binding, Motor protein, Myosin			10608	4430
O43854	EDIL3	EDIL3_HUMAN	EGF-like repeat and discoidin I-like domain-containing protein 3 isoform Iso 1	Predicted secreted proteins	Developmental protein	Cell adhesion		5139	10085
O43866	CD5L	CD5L_HUMAN	CD5 antigen-like isoform Iso 1	Plasma proteins, Predicted secreted proteins		Apoptosis, Immunity, Inflammatory response		3045	922
O60232	SSSCA1	SSA27_HUMAN	Sjoegren syndrome/scleroderma autoantigen 1 isoform Iso 1	Predicted intracellular proteins		Cell cycle, Cell division, Mitosis		16257	10534
O60256	PRPSAP2	KPRB_HUMAN	Phosphoribosyl pyrophosphate synthase-associated protein 2 (KPRB_HUMAN)	Predicted intracellular proteins		Nucleotide biosynthesis		13355	5636
O60488	ACSL4	ACSL4_HUMAN	Long-chain-fatty-acid--CoA ligase 4 (ACSL4_HUMAN)	Disease related genes, Enzymes, Plasma proteins, Potential drug targets, Predicted intracellular proteins, Predicted membrane proteins	Ligase	Fatty acid metabolism, Lipid metabolism	Alport syndrome, Deafness, Disease mutation, Elliptocytosis, Hereditary hemolytic anemia, Mental retardation	441	2182
O60506	SYNCRIP	HNRPQ_HUMAN	Heterogeneous nuclear ribonucleoprotein Q (HNRPQ_HUMAN)	Plasma proteins, Predicted intracellular proteins	Ribonucleoprotein, RNA-binding	Host-virus interaction, mRNA processing, mRNA splicing, Translation regulation		16537	10492
O60637	TSPAN3	TSN3_HUMAN	Tetraspanin-3 isoform Iso 1	Predicted intracellular proteins, Predicted membrane proteins, Transporters				17910	10099
O60701	UGDH	UGDH_HUMAN	UDP-glucose 6-dehydrogenase (UGDH_HUMAN)	Enzymes, Plasma proteins, Predicted intracellular proteins	Allosteric enzyme, Oxidoreductase	Carbohydrate metabolism		18233	7358
O60716	CTNND1	CTND1_HUMAN	Catenin delta-1 (CTND1_HUMAN)	Cancer-related genes, Disease related genes, Plasma proteins, Predicted intracellular proteins		Cell adhesion, Transcription, Transcription regulation, Wnt signaling pathway	Cancer-related genes, Disease mutation, Ectodermal dysplasia	4196	1500
O60814	HIST1H2BK	H2B1K_HUMAN	Histone H2B type 1-K (H2B1K_HUMAN)	Predicted intracellular proteins	Antibiotic, Antimicrobial, DNA-binding			7496	85236
O60884	DNAJA2	DNJA2_HUMAN	DnaJ homolog subfamily A member 2 (DNJA2_HUMAN)	Predicted intracellular proteins	Chaperone			4821	10294
O75083	WDR1	WDR1_HUMAN	WD repeat-containing protein 1 (WDR1_HUMAN)	Plasma proteins, Predicted intracellular proteins	Actin-binding			18631	9948
O75131	CPNE3	CPNE3_HUMAN	Copine-3 (CPNE3_HUMAN)	Plasma proteins, Predicted intracellular proteins				3950	8895
O75340	PDCD6	PDCD6_HUMAN	Programmed cell death protein 6 (PDCD6_HUMAN)	Plasma proteins, Predicted intracellular proteins, Transporters		Angiogenesis, Apoptosis		12321	10016
O75367	H2AFY	H2AY_HUMAN	Core histone macro-H2A.1 (H2AY_HUMAN)	Plasma proteins, Predicted intracellular proteins	Chromatin regulator, DNA-binding			7259	9555
O75369	FLNB	FLNB_HUMAN	Filamin-B (FLNB_HUMAN)	Disease related genes, Plasma proteins, Potential drug targets, Predicted intracellular proteins, Transporters	Actin-binding, Developmental protein	Differentiation, Myogenesis	Disease mutation, Dwarfism	6202	2317
O75390	CS	CISY_HUMAN	Citrate synthase, mitochondrial (CISY_HUMAN)	Citric acid cycle related proteins, Enzymes, Plasma proteins, Predicted intracellular proteins, Predicted membrane proteins	Transferase	Tricarboxylic acid cycle		4069	1431
O75531	BANF1	BAF_HUMAN	Barrier-to-autointegration factor isoform Iso 1	Disease related genes, Plasma proteins, Predicted intracellular proteins	DNA-binding	Host-virus interaction	Disease mutation	1811	8815
O75533	SF3B1	SF3B1_HUMAN	Splicing factor 3B subunit 1 (SF3B1_HUMAN)	Cancer-related genes, Plasma proteins, Predicted intracellular proteins, Predicted membrane proteins	RNA-binding	mRNA processing, mRNA splicing	Cancer-related genes	15065	23451
O75643	SNRNP200	U520_HUMAN	U5 small nuclear ribonucleoprotein 200 kDa helicase (U520_HUMAN)	Disease related genes, Enzymes, Plasma proteins, Potential drug targets, Predicted intracellular proteins	Helicase, Hydrolase	mRNA processing, mRNA splicing	Disease mutation, Retinitis pigmentosa	15840	23020
O75695	RP2	XRP2_HUMAN	Protein XRP2 (XRP2_HUMAN)	Disease related genes, Predicted intracellular proteins	GTPase activation	Protein transport, Transport	Disease mutation, Retinitis pigmentosa	14398	6102
O75874	IDH1	IDHC_HUMAN	Isocitrate dehydrogenase [NADP] cytoplasmic (IDHC_HUMAN)	Cancer-related genes, Citric acid cycle related proteins, Disease related genes, Enzymes, Plasma proteins, Potential drug targets, Predicted intracellular proteins	Oxidoreductase	Glyoxylate bypass, Tricarboxylic acid cycle	Cancer-related genes	7869	3417
O75954	TSPAN9	TSN9_HUMAN	Tetraspanin-9 (TSN9_HUMAN)	Predicted membrane proteins				17919	10867
O75955	FLOT1	FLOT1_HUMAN	Flotillin-1 (FLOT1_HUMAN)	Plasma proteins, Predicted intracellular proteins				6204	10211
O76021	RSL1D1	RL1D1_HUMAN	Ribosomal L1 domain-containing protein 1 (RL1D1_HUMAN)	Predicted intracellular proteins, Ribosomal proteins				14572	26156
O94907	DKK1	DKK1_HUMAN	Dickkopf-related protein 1 isoform Iso 1	Predicted secreted proteins	Developmental protein	Wnt signaling pathway		4741	22943
O94973	AP2A2	AP2A2_HUMAN	AP-2 complex subunit alpha-2 isoform Iso 1	Plasma proteins, Predicted intracellular proteins		Endocytosis, Protein transport, Transport		1174	161
O94979	SEC31A	SC31A_HUMAN	Protein transport protein Sec31A (SC31A_HUMAN)	Disease related genes, Plasma proteins, Potential drug targets, Predicted intracellular proteins, Transporters		ER-Golgi transport, Protein transport, Transport	Proto-oncogene	14906	22872
O94986	CEP152	CE152_HUMAN	Centrosomal protein of 152 kDa isoform Iso 1	Disease related genes, Plasma proteins, Predicted intracellular proteins		Cilium biogenesis/degradation	Disease mutation, Dwarfism, Mental retardation, Primary microcephaly	3326	22995
O95084	PRSS23	PRS23_HUMAN	Serine protease 23 (PRS23_HUMAN)	Enzymes, Plasma proteins, Predicted intracellular proteins, Predicted secreted proteins	Hydrolase, Protease, Serine protease			13414	11098
O95297	MPZL1	MPZL1_HUMAN	Myelin protein zero-like protein 1 (MPZL1_HUMAN)	Predicted intracellular proteins, Predicted membrane proteins				10231	9019
O95373	IPO7	IPO7_HUMAN	Importin-7 (IPO7_HUMAN)	Cancer-related genes, Plasma proteins, Predicted intracellular proteins, Transporters		Host-virus interaction, Protein transport, Transport	Cancer-related genes	8183	10527
O95522	PRAMEF12	PRA12_HUMAN	PRAME family member 12 isoform Iso 1	Plasma proteins, Predicted intracellular proteins				13191	390999
O95716	RAB3D	RAB3D_HUMAN	Ras-related protein Rab-3D isoform Iso 1	Plasma proteins, Predicted intracellular proteins		Exocytosis, Protein transport, Transport		13748	9545
O95782	AP2A1	AP2A1_HUMAN	AP-2 complex subunit alpha-1 (AP2A1_HUMAN)	Predicted intracellular proteins		Endocytosis, Protein transport, Transport		1173	160
O95816	BAG2	BAG2_HUMAN	BAG family molecular chaperone regulator 2 (BAG2_HUMAN)	Plasma proteins, Predicted intracellular proteins	Chaperone			1798	9532
O95819	MAP4K4	M4K4_HUMAN	Mitogen-activated protein kinase kinase kinase kinase 4 (M4K4_HUMAN)	Enzymes, Plasma proteins, Predicted intracellular proteins	Kinase, Serine/threonine-protein kinase, Transferase			9690	9448
P00338	LDHA	LDHA_HUMAN	L-lactate dehydrogenase A chain (LDHA_HUMAN)	Cancer-related genes, Disease related genes, Enzymes, FDA approved drug targets, Plasma proteins, Predicted intracellular proteins	Oxidoreductase		Cancer-related genes, Disease mutation, FDA approved drug targets, Glycogen storage disease	9094	3939
P00488	F13A1	F13A_HUMAN	Coagulation factor XIII A chain (F13A_HUMAN)	Cancer-related genes, Candidate cardiovascular disease genes, Disease related genes, Enzymes, FDA approved drug targets, Plasma proteins, Predicted intracellular proteins, Predicted secreted proteins	Acyltransferase, Transferase	Blood coagulation, Hemostasis	Cancer-related genes, Disease mutation, FDA approved drug targets	5644	2162
P00533	EGFR	EGFR_HUMAN	Epidermal growth factor receptor (EGFR_HUMAN)	Cancer-related genes, Disease related genes, Enzymes, FDA approved drug targets, Plasma proteins, Predicted intracellular proteins, Predicted membrane proteins, Predicted secreted proteins, RAS pathway related proteins	Developmental protein, Host cell receptor for virus entry, Kinase, Receptor, Transferase, Tyrosine-protein kinase	Host-virus interaction	Cancer-related genes, Disease mutation, FDA approved drug targets, Proto-oncogene	5203	1956
P00540	MOS	MOS_HUMAN	Proto-oncogene serine/threonine-protein kinase mos isoform Iso 1	Enzymes, Predicted intracellular proteins	Kinase, Serine/threonine-protein kinase, Transferase		Proto-oncogene	10190	4342
P00558	PGK1	PGK1_HUMAN	Phosphoglycerate kinase 1 (PGK1_HUMAN)	Disease related genes, Enzymes, Plasma proteins, Potential drug targets, Predicted intracellular proteins	Kinase, Transferase	Glycolysis	Disease mutation, Hereditary hemolytic anemia	12491	5230
P00734	F2	THRB_HUMAN	Prothrombin (THRB_HUMAN)	Cancer-related genes, Candidate cardiovascular disease genes, Disease related genes, Enzymes, FDA approved drug targets, Plasma proteins, Predicted intracellular proteins, Predicted secreted proteins	Hydrolase, Protease, Serine protease	Acute phase, Blood coagulation, Hemostasis	Cancer-related genes, Disease mutation, FDA approved drug targets, Thrombophilia	5646	2147
P00736	C1R	C1R_HUMAN	Complement C1r subcomponent (C1R_HUMAN)	Disease related genes, Enzymes, FDA approved drug targets, Plasma proteins, Predicted intracellular proteins, Predicted secreted proteins	Hydrolase, Protease, Serine protease	Complement pathway, Immunity, Innate immunity	Disease mutation, Ehlers-Danlos syndrome, FDA approved drug targets	2291	715
P00738	HP	HPT_HUMAN	Haptoglobin isoform Iso 1	Cancer-related genes, Disease related genes, Enzymes, Plasma proteins, Potential drug targets, Predicted intracellular proteins, Predicted secreted proteins	Antibiotic, Antimicrobial, Antioxidant, Serine protease homolog	Acute phase, Immunity	Cancer-related genes, Disease mutation	7686	3240
P00747	PLG	PLMN_HUMAN	Plasminogen (PLMN_HUMAN)	Cancer-related genes, Candidate cardiovascular disease genes, Disease related genes, Enzymes, FDA approved drug targets, Plasma proteins, Predicted secreted proteins	Hydrolase, Protease, Serine protease	Blood coagulation, Fibrinolysis, Hemostasis, Tissue remodeling	Cancer-related genes, Disease mutation, FDA approved drug targets, Thrombophilia	12798	5340
P00749	PLAU	UROK_HUMAN	Urokinase-type plasminogen activator (UROK_HUMAN)	Cancer-related genes, Disease related genes, Enzymes, FDA approved drug targets, Plasma proteins, Predicted intracellular proteins, Predicted secreted proteins	Hydrolase, Protease, Serine protease	Blood coagulation, Fibrinolysis, Hemostasis, Plasminogen activation	Cancer-related genes, FDA approved drug targets	12733	5328
P00750	PLAT	TPA_HUMAN	Tissue-type plasminogen activator (TPA_HUMAN)	Cancer-related genes, Candidate cardiovascular disease genes, Disease related genes, Enzymes, FDA approved drug targets, Plasma proteins, Predicted secreted proteins	Hydrolase, Protease, Serine protease	Plasminogen activation	Cancer-related genes, FDA approved drug targets	12732	5327
P01023	A2M	A2MG_HUMAN	Alpha-2-macroglobulin (A2MG_HUMAN)	Cancer-related genes, Candidate cardiovascular disease genes, Plasma proteins, Predicted secreted proteins	Protease inhibitor, Serine protease inhibitor		Cancer-related genes	3	2
P01024	C3	CO3_HUMAN	Complement C3 (CO3_HUMAN)	Candidate cardiovascular disease genes, Disease related genes, FDA approved drug targets, Plasma proteins, Predicted intracellular proteins, Predicted secreted proteins		Complement alternate pathway, Complement pathway, Fatty acid metabolism, Host-virus interaction, Immunity, Inflammatory response, Innate immunity, Lipid metabolism	Age-related macular degeneration, Disease mutation, FDA approved drug targets, Hemolytic uremic syndrome	2352	718
P01031	C5	CO5_HUMAN	Complement C5 isoform Iso 1	Disease related genes, FDA approved drug targets, Plasma proteins, Predicted secreted proteins		Complement alternate pathway, Complement pathway, Cytolysis, Immunity, Inflammatory response, Innate immunity	FDA approved drug targets	2388	727
P01111	NRAS	RASN_HUMAN	GTPase NRas (RASN_HUMAN)	Cancer-related genes, Disease related genes, Predicted intracellular proteins, RAS pathway related proteins			Cancer-related genes, Disease mutation, Proto-oncogene	11260	4893
P01116	KRAS	RASK_HUMAN	Isoform 2B of GTPase KRas (RASK_HUMAN)	Cancer-related genes, Disease related genes, Predicted intracellular proteins, RAS pathway related proteins			Cancer-related genes, Cardiomyopathy, Deafness, Disease mutation, Ectodermal dysplasia, Mental retardation, Proto-oncogene	8805	3845
P01591	JCHAIN	IGJ_HUMAN	Immunoglobulin J chain isoform Iso 1	Plasma proteins, Predicted secreted proteins				8350	3512
P01834	IGKC	IGKC_HUMAN	Immunoglobulin kappa constant (IGKC_HUMAN)					19671	3514
P01871	IGHM	IGHM_HUMAN	Immunoglobulin heavy constant mu (IGHM_HUMAN)					19672	3507
P01876	IGHA1	IGHA1_HUMAN	Immunoglobulin heavy constant alpha 1 isoform Iso 1					19673	3493
P01892	HLA-A	1A02_HUMAN	HLA class I histocompatibility antigen, A-2 alpha chain (1A02_HUMAN)					19674	3105
P01893	HLA-H	HLAH_HUMAN	Putative HLA class I histocompatibility antigen, alpha chain H isoform Iso 1					19675	3136
P02042	HBD	HBD_HUMAN	Hemoglobin subunit delta (HBD_HUMAN)	Plasma proteins, Predicted intracellular proteins, Predicted membrane proteins		Oxygen transport, Transport		7318	3045
P02452	COL1A1	CO1A1_HUMAN	Collagen alpha-1(I) chain isoform Iso 1	Cancer-related genes, Disease related genes, FDA approved drug targets, Plasma proteins, Predicted intracellular proteins, Predicted secreted proteins			Cancer-related genes, Disease mutation, Dwarfism, Ehlers-Danlos syndrome, FDA approved drug targets, Osteogenesis imperfecta	3801	1277
P02649	APOE	APOE_HUMAN	Apolipoprotein E (APOE_HUMAN)	Cancer-related genes, Candidate cardiovascular disease genes, Disease related genes, Plasma proteins, Predicted secreted proteins	Heparin-binding	Cholesterol metabolism, Lipid metabolism, Lipid transport, Steroid metabolism, Sterol metabolism, Transport	Alzheimer disease, Amyloidosis, Cancer-related genes, Disease mutation, Hyperlipidemia, Neurodegeneration	1224	348
P02675	FGB	FIBB_HUMAN	Fibrinogen beta chain isoform Iso 1	Cancer-related genes, Candidate cardiovascular disease genes, Disease related genes, FDA approved drug targets, Plasma proteins, Predicted intracellular proteins, Predicted secreted proteins		Adaptive immunity, Blood coagulation, Hemostasis, Immunity, Innate immunity	Cancer-related genes, Disease mutation, FDA approved drug targets	6106	2244
P02679	FGG	FIBG_HUMAN	Fibrinogen gamma chain (FIBG_HUMAN)	Cancer-related genes, Candidate cardiovascular disease genes, Disease related genes, Plasma proteins, Predicted intracellular proteins, Predicted secreted proteins		Blood coagulation, Hemostasis	Cancer-related genes, Disease mutation	6145	2266
P02730	SLC4A1	B3AT_HUMAN	Band 3 anion transport protein isoform Iso 1	Blood group antigen proteins, CD markers, Disease related genes, Plasma proteins, Potential drug targets, Predicted intracellular proteins, Predicted membrane proteins, Transporters	Blood group antigen	Anion exchange, Ion transport, Transport	Disease mutation, Elliptocytosis, Hereditary hemolytic anemia	15574	6521
P02745	C1QA	C1QA_HUMAN	Complement C1q subcomponent subunit A isoform Iso 1	Disease related genes, Plasma proteins, Predicted secreted proteins		Complement pathway, Host-virus interaction, Immunity, Innate immunity		2272	712
P02747	C1QC	C1QC_HUMAN	Complement C1q subcomponent subunit C (C1QC_HUMAN)	Disease related genes, Plasma proteins, Predicted secreted proteins		Complement pathway, Immunity, Innate immunity	Disease mutation	2275	714
P02748	C9	CO9_HUMAN	Complement component C9 isoform Iso 1	Disease related genes, Plasma proteins, Predicted secreted proteins		Complement alternate pathway, Complement pathway, Cytolysis, Immunity, Innate immunity	Age-related macular degeneration, Disease mutation	2458	735
P02751	FN1	FINC_HUMAN	Fibronectin (FINC_HUMAN)	Cancer-related genes, Candidate cardiovascular disease genes, Disease related genes, FDA approved drug targets, Plasma proteins, Predicted intracellular proteins, Predicted secreted proteins	Heparin-binding	Acute phase, Angiogenesis, Cell adhesion, Cell shape	Cancer-related genes, Disease mutation, Dwarfism, FDA approved drug targets	6231	2335
P02765	AHSG	FETUA_HUMAN	Alpha-2-HS-glycoprotein (FETUA_HUMAN)	Cancer-related genes, Plasma proteins, Predicted secreted proteins		Mineral balance	Cancer-related genes, Disease mutation, Hypotrichosis, Mental retardation	717	197
P02768	ALB	ALBU_HUMAN	Serum albumin (ALBU_HUMAN)	Cancer-related genes, Candidate cardiovascular disease genes, Disease related genes, Plasma proteins, Predicted intracellular proteins, Predicted secreted proteins			Cancer-related genes, Disease mutation	861	213
P02786	TFRC	TFR1_HUMAN	Transferrin receptor protein 1 (TFR1_HUMAN)	Cancer-related genes, CD markers, Disease related genes, Enzymes, Plasma proteins, Potential drug targets, Predicted intracellular proteins, Predicted membrane proteins, Predicted secreted proteins, Transporters	Host cell receptor for virus entry, Receptor	Endocytosis, Host-virus interaction	Cancer-related genes, Disease mutation	16972	7037
P02788	LTF	TRFL_HUMAN	Lactotransferrin	Cancer-related genes, Plasma proteins, Predicted intracellular proteins, Predicted secreted proteins	Antibiotic, Antimicrobial, DNA-binding, Heparin-binding, Hydrolase, Protease, Serine protease	Immunity, Ion transport, Iron transport, Osteogenesis, Transcription, Transcription regulation, Transport	Cancer-related genes	9473	4057
P02792	FTL	FRIL_HUMAN	Ferritin light chain isoform Iso 1	Cancer-related genes, Candidate cardiovascular disease genes, Disease related genes, FDA approved drug targets, Plasma proteins, Predicted intracellular proteins		Iron storage	Cancer-related genes, Cataract, Disease mutation, FDA approved drug targets, Neurodegeneration	6416	2512
P02794	FTH1	FRIH_HUMAN	Ferritin heavy chain (FRIH_HUMAN)	Cancer-related genes, Candidate cardiovascular disease genes, Disease related genes, Enzymes, FDA approved drug targets, Plasma proteins, Predicted intracellular proteins	Oxidoreductase	Iron storage	Cancer-related genes, FDA approved drug targets	6414	2495
P03956	MMP1	MMP1_HUMAN	Interstitial collagenase (MMP1_HUMAN)	Cancer-related genes, Candidate cardiovascular disease genes, Enzymes, FDA approved drug targets, Plasma proteins, Predicted secreted proteins	Hydrolase, Metalloprotease, Protease	Collagen degradation, Host-virus interaction	Cancer-related genes, FDA approved drug targets	10122	4312
P04004	VTN	VTNC_HUMAN	Vitronectin (VTNC_HUMAN)	Cancer-related genes, Candidate cardiovascular disease genes, Plasma proteins, Predicted secreted proteins	Heparin-binding	Cell adhesion	Cancer-related genes	18588	7448
P04075	ALDOA	ALDOA_HUMAN	Fructose-bisphosphate aldolase A (ALDOA_HUMAN)	Cancer-related genes, Disease related genes, Enzymes, Plasma proteins, Potential drug targets, Predicted intracellular proteins, Predicted membrane proteins	Lyase	Glycolysis	Cancer-related genes, Disease mutation, Glycogen storage disease, Hereditary hemolytic anemia	901	226
P04083	ANXA1	ANXA1_HUMAN	Annexin A1 (ANXA1_HUMAN)	Cancer-related genes, FDA approved drug targets, Plasma proteins, Predicted intracellular proteins, Predicted secreted proteins, Transporters	Phospholipase A2 inhibitor	Adaptive immunity, Immunity, Inflammatory response, Innate immunity	Cancer-related genes, FDA approved drug targets	1122	301
P04114	APOB	APOB_HUMAN	Apolipoprotein B-100 (APOB_HUMAN)	Candidate cardiovascular disease genes, Disease related genes, Plasma proteins, Predicted secreted proteins	Heparin-binding	Cholesterol metabolism, Lipid metabolism, Lipid transport, Steroid metabolism, Sterol metabolism, Transport	Atherosclerosis, Disease mutation	1206	338
P04216	THY1	THY1_HUMAN	Thy-1 membrane glycoprotein (THY1_HUMAN)	CD markers, Plasma proteins, Predicted intracellular proteins, Predicted membrane proteins				17050	7070
P04222	HLA-C	1C03_HUMAN	HLA class I histocompatibility antigen, Cw-3 alpha chain (1C03_HUMAN)					19676	3107
P04264	KRT1	K2C1_HUMAN	Keratin, type II cytoskeletal 1 (K2C1_HUMAN)	Disease related genes, Plasma proteins, Predicted intracellular proteins			Disease mutation, Ichthyosis, Palmoplantar keratoderma	8816	3848
P04350	TUBB4A	TBB4A_HUMAN	Tubulin beta-4A chain (TBB4A_HUMAN)	Disease related genes, Plasma proteins, Predicted intracellular proteins			Disease mutation, Dystonia, Leukodystrophy	18033	10382
P04406	GAPDH	G3P_HUMAN	Glyceraldehyde-3-phosphate dehydrogenase (G3P_HUMAN)	Enzymes, FDA approved drug targets, Plasma proteins, Predicted intracellular proteins	Oxidoreductase, Transferase	Apoptosis, Glycolysis, Translation regulation	FDA approved drug targets	6572	2597
P04792	HSPB1	HSPB1_HUMAN	Heat shock protein beta-1 (HSPB1_HUMAN)	Cancer-related genes, Disease related genes, Plasma proteins, Predicted intracellular proteins	Chaperone	Host-virus interaction, Stress response	Cancer-related genes, Charcot-Marie-Tooth disease, Disease mutation, Neurodegeneration, Neuropathy	7786	3315
P04899	GNAI2	GNAI2_HUMAN	Guanine nucleotide-binding protein G(i) subunit alpha-2 (GNAI2_HUMAN)	Predicted intracellular proteins	Transducer	Cell cycle, Cell division		6820	2771
P04908	HIST1H2AB	H2A1B_HUMAN	Histone H2A type 1-B/E (H2A1B_HUMAN)	Predicted intracellular proteins	DNA-binding			7478	8335
P05023	ATP1A1	AT1A1_HUMAN	Sodium/potassium-transporting ATPase subunit alpha-1 (AT1A1_HUMAN)	Cancer-related genes, Enzymes, FDA approved drug targets, Plasma proteins, Predicted membrane proteins, Transporters		Ion transport, Potassium transport, Sodium transport, Sodium/potassium transport, Transport	Cancer-related genes, Charcot-Marie-Tooth disease, Epilepsy, FDA approved drug targets, Mental retardation, Neurodegeneration, Neuropathy, Primary hypomagnesemia	1583	476
P05026	ATP1B1	AT1B1_HUMAN	Sodium/potassium-transporting ATPase subunit beta-1 (AT1B1_HUMAN)	Predicted intracellular proteins, Predicted membrane proteins, Transporters		Cell adhesion, Ion transport, Potassium transport, Sodium transport, Sodium/potassium transport, Transport		1587	481
P05106	ITGB3	ITB3_HUMAN	Integrin beta-3 (ITB3_HUMAN)	Cancer-related genes, CD markers, Disease related genes, FDA approved drug targets, Plasma proteins, Predicted intracellular proteins, Predicted membrane proteins	Host cell receptor for virus entry, Integrin, Receptor	Cell adhesion, Host-virus interaction	Cancer-related genes, Disease mutation, FDA approved drug targets	8289	3690
P05121	SERPINE1	PAI1_HUMAN	Plasminogen activator inhibitor 1 (PAI1_HUMAN)	Cancer-related genes, Candidate cardiovascular disease genes, Disease related genes, FDA approved drug targets, Plasma proteins, Predicted secreted proteins	Protease inhibitor, Serine protease inhibitor		Cancer-related genes, FDA approved drug targets	15023	5054
P05362	ICAM1	ICAM1_HUMAN	Intercellular adhesion molecule 1 (ICAM1_HUMAN)	Cancer-related genes, Candidate cardiovascular disease genes, CD markers, FDA approved drug targets, Plasma proteins, Predicted intracellular proteins, Predicted membrane proteins	Host cell receptor for virus entry, Receptor	Cell adhesion, Host-virus interaction	Cancer-related genes, FDA approved drug targets	7853	3383
P05386	RPLP1	RLA1_HUMAN	60S acidic ribosomal protein P1 isoform Iso 1	Plasma proteins, Predicted intracellular proteins, Ribosomal proteins	Ribonucleoprotein, Ribosomal protein			14472	6176
P05388	RPLP0	RLA0_HUMAN	60S acidic ribosomal protein P0 (RLA0_HUMAN)	Plasma proteins, Predicted intracellular proteins, Ribosomal proteins	Ribonucleoprotein, Ribosomal protein			14471	6175
P05556	ITGB1	ITB1_HUMAN	Integrin beta-1 (ITB1_HUMAN)	Cancer-related genes, CD markers, FDA approved drug targets, Plasma proteins, Predicted intracellular proteins, Predicted membrane proteins, Transporters	Host cell receptor for virus entry, Integrin, Receptor	Cell adhesion, Host-virus interaction	Cancer-related genes, FDA approved drug targets	8285	3688
P06396	GSN	GELS_HUMAN	Gelsolin (GELS_HUMAN)	Cancer-related genes, Disease related genes, Plasma proteins, Predicted intracellular proteins, Predicted secreted proteins	Actin capping, Actin-binding	Cilium biogenesis/degradation	Amyloidosis, Cancer-related genes, Corneal dystrophy, Disease mutation	7154	2934
P06493	CDK1	CDK1_HUMAN	Cyclin-dependent kinase 1 (CDK1_HUMAN)	Cancer-related genes, Enzymes, Plasma proteins, Predicted intracellular proteins, Transporters	Host cell receptor for virus entry, Kinase, Receptor, Serine/threonine-protein kinase, Transferase	Apoptosis, Biological rhythms, Cell cycle, Cell division, Host-virus interaction, Mitosis	Cancer-related genes	3144	983
P06576	ATP5F1B	ATPB_HUMAN	ATP synthase subunit beta, mitochondrial (ATPB_HUMAN)	Enzymes, Plasma proteins, Predicted intracellular proteins		ATP synthesis, Hydrogen ion transport, Ion transport, Transport		1604	506
P06703	S100A6	S10A6_HUMAN	Protein S100-A6 (S10A6_HUMAN)	Cancer-related genes, Plasma proteins, Predicted intracellular proteins			Cancer-related genes	14670	6277
P06733	ENO1	ENOA_HUMAN	Alpha-enolase (ENOA_HUMAN)	Cancer-related genes, Enzymes, Plasma proteins, Predicted intracellular proteins	DNA-binding, Lyase, Repressor	Glycolysis, Plasminogen activation, Transcription, Transcription regulation	Cancer-related genes	5379	2023
P06737	PYGL	PYGL_HUMAN	Glycogen phosphorylase, liver form (PYGL_HUMAN)	Disease related genes, Enzymes, Plasma proteins, Potential drug targets, Predicted intracellular proteins	Allosteric enzyme, Glycosyltransferase, Transferase	Carbohydrate metabolism, Glycogen metabolism	Disease mutation, Glycogen storage disease	13670	5836
P06744	GPI	G6PI_HUMAN	Glucose-6-phosphate isomerase (G6PI_HUMAN)	Cancer-related genes, Disease related genes, Enzymes, Plasma proteins, Potential drug targets, Predicted intracellular proteins, Predicted membrane proteins, Predicted secreted proteins	Cytokine, Growth factor, Isomerase	Gluconeogenesis, Glycolysis	Cancer-related genes, Disease mutation, Hereditary hemolytic anemia	6955	2821
P06748	NPM1	NPM_HUMAN	Nucleophosmin (NPM_HUMAN)	Cancer-related genes, Disease related genes, Predicted intracellular proteins	Chaperone, RNA-binding	Host-virus interaction	Cancer-related genes, Proto-oncogene	11205	4869
P06756	ITGAV	ITAV_HUMAN	Integrin alpha-V (ITAV_HUMAN)	Cancer-related genes, CD markers, FDA approved drug targets, Predicted intracellular proteins, Predicted membrane proteins, Transporters	Host cell receptor for virus entry, Integrin, Receptor	Cell adhesion, Host-virus interaction	Cancer-related genes, FDA approved drug targets	8283	3685
P06899	HIST1H2BJ	H2B1J_HUMAN	Histone H2B type 1-J (H2B1J_HUMAN)	Predicted intracellular proteins	Antibiotic, Antimicrobial, DNA-binding			7495	8970
P07093	SERPINE2	GDN_HUMAN	Glia-derived nexin (GDN_HUMAN)	Plasma proteins, Predicted secreted proteins	Developmental protein, Heparin-binding, Protease inhibitor, Serine protease inhibitor	Differentiation, Neurogenesis		15024	5270
P07195	LDHB	LDHB_HUMAN	L-lactate dehydrogenase B chain (LDHB_HUMAN)	Disease related genes, Enzymes, FDA approved drug targets, Plasma proteins, Predicted intracellular proteins	Oxidoreductase		Disease mutation, FDA approved drug targets	9097	3945
P07204	THBD	TRBM_HUMAN	Thrombomodulin (TRBM_HUMAN)	Candidate cardiovascular disease genes, CD markers, Disease related genes, Predicted membrane proteins	Receptor	Blood coagulation, Hemostasis	Disease mutation, Hemolytic uremic syndrome, Thrombophilia	17014	7056
P07237	P4HB	PDIA1_HUMAN	Protein disulfide-isomerase (PDIA1_HUMAN)	Disease related genes, Enzymes, Plasma proteins, Potential drug targets, Predicted intracellular proteins, Predicted secreted proteins	Chaperone, Isomerase		Craniosynostosis, Disease mutation, Osteogenesis imperfecta	12039	5034
P07305	H1F0	H10_HUMAN	Histone H1.0 (H10_HUMAN)	Plasma proteins, Predicted intracellular proteins	DNA-binding			7249	3005
P07339	CTSD	CATD_HUMAN	Cathepsin D (CATD_HUMAN)	Cancer-related genes, Disease related genes, Enzymes, Plasma proteins, Potential drug targets, Predicted intracellular proteins, Predicted secreted proteins	Aspartyl protease, Hydrolase, Protease		Alzheimer disease, Cancer-related genes, Disease mutation, Neurodegeneration, Neuronal ceroid lipofuscinosis	4209	1509
P07355	ANXA2	ANXA2_HUMAN	Annexin A2 (ANXA2_HUMAN)	Cancer-related genes, Plasma proteins, Predicted intracellular proteins, Predicted secreted proteins, Transporters	RNA-binding	Host-virus interaction	Cancer-related genes	1126	302
P07437	TUBB	TBB5_HUMAN	Tubulin beta chain (TBB5_HUMAN)	Disease related genes, FDA approved drug targets, Plasma proteins, Predicted intracellular proteins			Disease mutation, FDA approved drug targets	18028	203068
P07737	PFN1	PROF1_HUMAN	Profilin-1 (PROF1_HUMAN)	Disease related genes, Plasma proteins, Predicted intracellular proteins	Actin-binding		Amyotrophic lateral sclerosis, Disease mutation, Neurodegeneration	12468	5216
P07741	APRT	APT_HUMAN	Adenine phosphoribosyltransferase (APT_HUMAN)	Disease related genes, Enzymes, Plasma proteins, Potential drug targets, Predicted intracellular proteins	Glycosyltransferase, Transferase	Purine salvage	Disease mutation	1242	353
P07814	EPRS	SYEP_HUMAN	Bifunctional glutamate/proline--tRNA ligase (SYEP_HUMAN)	Enzymes, Plasma proteins, Predicted intracellular proteins	Aminoacyl-tRNA synthetase, Ligase, Multifunctional enzyme, RNA-binding	Protein biosynthesis, Translation regulation	Disease mutation, Leukodystrophy, Neurodegeneration	5454	2058
P07900	HSP90AA1	HS90A_HUMAN	Heat shock protein HSP 90-alpha (HS90A_HUMAN)	Cancer-related genes, Plasma proteins, Predicted intracellular proteins	Chaperone	Host-virus interaction, Stress response	Cancer-related genes	7768	3320
P07910	HNRNPC	HNRPC_HUMAN	Heterogeneous nuclear ribonucleoproteins C1/C2 (HNRPC_HUMAN)	Plasma proteins, Predicted intracellular proteins	Ribonucleoprotein, RNA-binding	mRNA processing, mRNA splicing		7617	3183
P07947	YES1	YES_HUMAN	Tyrosine-protein kinase Yes (YES_HUMAN)	Enzymes, FDA approved drug targets, Plasma proteins, Predicted intracellular proteins	Kinase, Transferase, Tyrosine-protein kinase		FDA approved drug targets, Proto-oncogene	18833	7525
P07996	THBS1	TSP1_HUMAN	Thrombospondin-1 (TSP1_HUMAN)	Cancer-related genes, Candidate cardiovascular disease genes, Plasma proteins, Predicted secreted proteins	Heparin-binding	Cell adhesion, Unfolded protein response	Cancer-related genes	17015	7057
P08123	COL1A2	CO1A2_HUMAN	Collagen alpha-2(I) chain (CO1A2_HUMAN)	Cancer-related genes, Disease related genes, Plasma proteins, Predicted secreted proteins			Cancer-related genes, Disease mutation, Dwarfism, Ehlers-Danlos syndrome, Osteogenesis imperfecta	3802	1278
P08133	ANXA6	ANXA6_HUMAN	Annexin A6 (ANXA6_HUMAN)	Plasma proteins, Predicted intracellular proteins, Transporters				1131	309
P08134	RHOC	RHOC_HUMAN	Rho-related GTP-binding protein RhoC (RHOC_HUMAN)	Cancer-related genes, Predicted intracellular proteins			Cancer-related genes	14181	389
P08138	NGFR	TNR16_HUMAN	Tumor necrosis factor receptor superfamily member 16 (TNR16_HUMAN)	Cancer-related genes, CD markers, Predicted intracellular proteins, Predicted membrane proteins, RAS pathway related proteins	Developmental protein, Receptor	Apoptosis, Biological rhythms, Differentiation, Neurogenesis	Cancer-related genes	10979	4804
P08174	CD55	DAF_HUMAN	Complement decay-accelerating factor (DAF_HUMAN)	Blood group antigen proteins, CD markers, Disease related genes, Plasma proteins, Predicted intracellular proteins, Predicted membrane proteins, Predicted secreted proteins	Blood group antigen, Host cell receptor for virus entry, Receptor	Complement pathway, Host-virus interaction, Immunity, Innate immunity	Disease mutation	3042	1604
P08195	SLC3A2	4F2_HUMAN	4F2 cell-surface antigen heavy chain (4F2_HUMAN)	Cancer-related genes, CD markers, Plasma proteins, Predicted intracellular proteins, Predicted membrane proteins, Transporters		Amino-acid transport, Transport	Cancer-related genes	15550	6520
P08237	PFKM	K6PF_HUMAN	ATP-dependent 6-phosphofructokinase, muscle type (PFKAM_HUMAN)	Disease related genes, Enzymes, Potential drug targets, Predicted intracellular proteins	Allosteric enzyme, Kinase, Transferase	Glycolysis	Disease mutation, Glycogen storage disease	12466	5213
P08238	HSP90AB1	HS90B_HUMAN	Heat shock protein HSP 90-beta (HS90B_HUMAN)	Cancer-related genes, Plasma proteins, Predicted intracellular proteins	Chaperone	Stress response	Cancer-related genes	7769	3326
P08243	ASNS	ASNS_HUMAN	Asparagine synthetase [glutamine-hydrolyzing] (ASNS_HUMAN)	Disease related genes, Enzymes, Potential drug targets, Predicted intracellular proteins	Ligase	Amino-acid biosynthesis, Asparagine biosynthesis	Disease mutation, Mental retardation	1500	440
P08493	MGP	MGP_HUMAN	Matrix Gla protein isoform Iso 1	Disease related genes, Predicted intracellular proteins, Predicted secreted proteins	Developmental protein	Chondrogenesis, Differentiation, Osteogenesis	Deafness	10022	4256
P08582	MELTF	TRFM_HUMAN	Melanotransferrin (TRFM_HUMAN)	CD markers, Plasma proteins, Predicted intracellular proteins		Ion transport, Iron transport, Transport		9924	4241
P08621	SNRNP70	RU17_HUMAN	U1 small nuclear ribonucleoprotein 70 kDa isoform Iso 1	Plasma proteins, Predicted intracellular proteins	Ribonucleoprotein, RNA-binding	mRNA processing		15846	6625
P08648	ITGA5	ITA5_HUMAN	Integrin alpha-5 (ITA5_HUMAN)	Cancer-related genes, CD markers, Plasma proteins, Predicted membrane proteins	Host cell receptor for virus entry, Integrin, Receptor	Cell adhesion, Host-virus interaction	Cancer-related genes	8274	3678
P08670	VIM	VIME_HUMAN	Vimentin (VIME_HUMAN)	Disease related genes, Plasma proteins, Predicted intracellular proteins		Host-virus interaction	Cataract, Disease mutation	18505	7431
P08697	SERPINF2	A2AP_HUMAN	Alpha-2-antiplasmin isoform Iso 1	Candidate cardiovascular disease genes, Disease related genes, Plasma proteins, Predicted secreted proteins	Protease inhibitor, Serine protease inhibitor	Acute phase	Disease mutation	15027	5345
P08754	GNAI3	GNAI3_HUMAN	Guanine nucleotide-binding protein G(k) subunit alpha (GNAI3_HUMAN)	Disease related genes, Plasma proteins, Predicted intracellular proteins	Transducer	Cell cycle, Cell division	Disease mutation	6821	2773
P08758	ANXA5	ANXA5_HUMAN	Annexin A5 (ANXA5_HUMAN)	Disease related genes, Plasma proteins, Potential drug targets, Predicted intracellular proteins, Transporters		Blood coagulation, Hemostasis		1130	308
P08865	RPSA	RSSA_HUMAN	40S ribosomal protein SA (RSSA_HUMAN)	Disease related genes, Plasma proteins, Predicted intracellular proteins, Ribosomal proteins	Host cell receptor for virus entry, Receptor, Ribonucleoprotein, Ribosomal protein	Host-virus interaction	Disease mutation	14533	3921
P08962	CD63	CD63_HUMAN	CD63 antigen (CD63_HUMAN)	CD markers, Plasma proteins, Predicted membrane proteins, Transporters		Protein transport, Transport		3047	967
P09104	ENO2	ENOG_HUMAN	Gamma-enolase (ENOG_HUMAN)	Cancer-related genes, Candidate cardiovascular disease genes, Enzymes, Plasma proteins, Predicted intracellular proteins	Lyase	Glycolysis	Cancer-related genes	5380	2026
P09211	GSTP1	GSTP1_HUMAN	Glutathione S-transferase P (GSTP1_HUMAN)	Cancer-related genes, Enzymes, Plasma proteins, Predicted intracellular proteins	Transferase		Cancer-related genes	7173	2950
P09382	LGALS1	LEG1_HUMAN	Galectin-1 (LEG1_HUMAN)	Plasma proteins, Predicted intracellular proteins, Predicted secreted proteins		Apoptosis		9132	3956
P09496	CLTA	CLCA_HUMAN	Clathrin light chain A (CLCA_HUMAN)	Plasma proteins, Predicted intracellular proteins		Cell cycle, Cell division, Mitosis		3668	1211
P09525	ANXA4	ANXA4_HUMAN	Annexin A4 (ANXA4_HUMAN)	Cancer-related genes, Predicted intracellular proteins			Cancer-related genes	1129	307
P09543	CNP	CN37_HUMAN	2',3'-cyclic-nucleotide 3'-phosphodiesterase (CN37_HUMAN)	Enzymes, Plasma proteins, Predicted intracellular proteins	Hydrolase, RNA-binding			3741	1267
P09619	PDGFRB	PGFRB_HUMAN	Platelet-derived growth factor receptor beta isoform Iso 1	Cancer-related genes, CD markers, Disease related genes, Enzymes, FDA approved drug targets, Plasma proteins, Predicted intracellular proteins, Predicted membrane proteins, RAS pathway related proteins	Developmental protein, Kinase, Receptor, Transferase, Tyrosine-protein kinase	Chemotaxis	Cancer-related genes, Disease mutation, FDA approved drug targets, Proto-oncogene	12360	5159
P09651	HNRNPA1	ROA1_HUMAN	Heterogeneous nuclear ribonucleoprotein A1 (ROA1_HUMAN)	Disease related genes, Plasma proteins, Predicted intracellular proteins	Ribonucleoprotein, RNA-binding	Host-virus interaction, mRNA processing, mRNA splicing, mRNA transport, Transport	Amyotrophic lateral sclerosis, Disease mutation, Neurodegeneration	7611	3178
P09874	PARP1	PARP1_HUMAN	Poly [ADP-ribose] polymerase 1 (PARP1_HUMAN)	Cancer-related genes, Enzymes, FDA approved drug targets, Plasma proteins, Predicted intracellular proteins	DNA-binding, Glycosyltransferase, Transferase	DNA damage, DNA repair, Transcription, Transcription regulation	Cancer-related genes, FDA approved drug targets	12141	142
P09936	UCHL1	UCHL1_HUMAN	Ubiquitin carboxyl-terminal hydrolase isozyme L1 isoform Iso 1	Disease related genes, Enzymes, Plasma proteins, Potential drug targets, Predicted intracellular proteins	Hydrolase, Protease, Thiol protease	Ubl conjugation pathway	Disease mutation, Hereditary spastic paraplegia, Neurodegeneration, Parkinson disease, Parkinsonism	18212	7345
P0C0L4	C4A	CO4A_HUMAN	Complement C4-A (CO4A_HUMAN)	Blood group antigen proteins, Disease related genes, FDA approved drug targets, Plasma proteins, Predicted secreted proteins	Blood group antigen	Complement pathway, Immunity, Inflammatory response, Innate immunity	Disease mutation, FDA approved drug targets, Systemic lupus erythematosus	2372	720
P0C0S5	H2AFZ	H2AZ_HUMAN	Histone H2A.Z (H2AZ_HUMAN)	Plasma proteins, Predicted intracellular proteins	DNA-binding			7261	3015
P0CG04	IGLC1	LAC1_HUMAN	Immunoglobulin lambda constant 1 isoform Iso 1					19677	3537
P0CG47	UBB	UBB_HUMAN	Polyubiquitin-B (UBB_HUMAN)	Predicted intracellular proteins				18131	7314
P0DMV8	HSPA1A	HS71A_HUMAN	Heat shock 70 kDa protein 1A (HS71A_HUMAN)	Predicted intracellular proteins	Chaperone, Host cell receptor for virus entry, Receptor	Host-virus interaction, Stress response		7776	3303
P0DN76	U2AF1L5	U2AF5_HUMAN	Splicing factor U2AF 35 kDa subunit-like protein (U2AF5_HUMAN)	Predicted intracellular proteins	RNA-binding			18108	102724594
P0DOX8	N/A	IGL1_HUMAN	Immunoglobulin lambda-1 light chain (IGL1_HUMAN)					19678
P0DP23	CALM1	CALM1_HUMAN	Calmodulin-1 (CALM1_HUMAN)	Disease related genes, Predicted intracellular proteins, RAS pathway related proteins		Host-virus interaction	Disease mutation, Long QT syndrome	2563	801
P10301	RRAS	RRAS_HUMAN	Ras-related protein R-Ras (RRAS_HUMAN)	Predicted intracellular proteins, RAS pathway related proteins				14545	6237
P10314	HLA-A	1A32_HUMAN	HLA class I histocompatibility antigen, A-32 alpha chain (1A32_HUMAN)					19679	3105
P10319	HLA-B	1B58_HUMAN	HLA class I histocompatibility antigen, B-58 alpha chain (1B58_HUMAN)					19680	3106
P10412	HIST1H1E	H14_HUMAN	Histone H1.4 isoform Iso 1	Cancer-related genes, Disease related genes, Predicted intracellular proteins	DNA-binding		Cancer-related genes, Mental retardation	7472	3008
P10644	PRKAR1A	KAP0_HUMAN	cAMP-dependent protein kinase type I-alpha regulatory subunit (KAP0_HUMAN)	Cancer-related genes, Disease related genes, Plasma proteins, Predicted intracellular proteins			Cancer-related genes, Cushing syndrome, Disease mutation	13274	5573
P10909	CLU	CLUS_HUMAN	Clusterin (CLUS_HUMAN)	Cancer-related genes, Candidate cardiovascular disease genes, Plasma proteins, Predicted intracellular proteins, Predicted secreted proteins	Chaperone	Apoptosis, Complement pathway, Immunity, Innate immunity	Cancer-related genes	3673	1191
P11021	HSPA5	GRP78_HUMAN	Endoplasmic reticulum chaperone BiP (BIP_HUMAN)	Disease related genes, Enzymes, Plasma proteins, Potential drug targets, Predicted intracellular proteins, Transporters	Chaperone, Hydrolase			7782	3309
P11047	LAMC1	LAMC1_HUMAN	Laminin subunit gamma-1 (LAMC1_HUMAN)	Cancer-related genes, Plasma proteins, Predicted intracellular proteins, Predicted secreted proteins		Cell adhesion	Cancer-related genes	9006	3915
P11142	HSPA8	HSP7C_HUMAN	Heat shock cognate 71 kDa protein (HSP7C_HUMAN)	Cancer-related genes, Plasma proteins, Predicted intracellular proteins	Chaperone, Repressor	Host-virus interaction, mRNA processing, mRNA splicing, Stress response, Transcription, Transcription regulation	Cancer-related genes	7784	3312
P11166	SLC2A1	GTR1_HUMAN	Solute carrier family 2, facilitated glucose transporter member 1 (GTR1_HUMAN)	Cancer-related genes, Disease related genes, Plasma proteins, Potential drug targets, Predicted intracellular proteins, Predicted membrane proteins, Transporters		Sugar transport, Transport	Cancer-related genes, Cataract, Disease mutation, Dystonia, Epilepsy, Hereditary hemolytic anemia, Mental retardation	15453	6513
P11169	SLC2A3	GTR3_HUMAN	Solute carrier family 2, facilitated glucose transporter member 3 (GTR3_HUMAN)	Predicted membrane proteins, Transporters		Sugar transport, Transport		15460	6515
P11216	PYGB	PYGB_HUMAN	Glycogen phosphorylase, brain form (PYGB_HUMAN)	Candidate cardiovascular disease genes, Enzymes, Plasma proteins, Predicted intracellular proteins	Allosteric enzyme, Glycosyltransferase, Transferase	Carbohydrate metabolism, Glycogen metabolism		13669	5834
P11233	RALA	RALA_HUMAN	Ras-related protein Ral-A (RALA_HUMAN)	Predicted intracellular proteins, RAS pathway related proteins		Cell cycle, Cell division, Exocytosis		13826	5898
P11234	RALB	RALB_HUMAN	Ras-related protein Ral-B (RALB_HUMAN)	Predicted intracellular proteins, RAS pathway related proteins		Apoptosis, Cell cycle, Cell division		13827	5899
P11279	LAMP1	LAMP1_HUMAN	Lysosome-associated membrane glycoprotein 1 (LAMP1_HUMAN)	CD markers, Plasma proteins, Predicted membrane proteins, Transporters	Host cell receptor for virus entry, Receptor	Host-virus interaction		9009	3916
P11387	TOP1	TOP1_HUMAN	DNA topoisomerase 1 (TOP1_HUMAN)	Cancer-related genes, Disease related genes, Enzymes, FDA approved drug targets, Predicted intracellular proteins	DNA-binding, Isomerase, Topoisomerase	Biological rhythms, Host-virus interaction	Cancer-related genes, FDA approved drug targets, Proto-oncogene	17585	7150
P11388	TOP2A	TOP2A_HUMAN	DNA topoisomerase 2-alpha (TOP2A_HUMAN)	Cancer-related genes, Enzymes, FDA approved drug targets, Plasma proteins, Predicted intracellular proteins	DNA-binding, Isomerase, Topoisomerase	Biological rhythms	Cancer-related genes, FDA approved drug targets	17587	7153
P11413	G6PD	G6PD_HUMAN	Glucose-6-phosphate 1-dehydrogenase (G6PD_HUMAN)	Cancer-related genes, Disease related genes, Enzymes, Plasma proteins, Potential drug targets, Predicted intracellular proteins	Oxidoreductase	Carbohydrate metabolism, Glucose metabolism	Cancer-related genes, Disease mutation, Hereditary hemolytic anemia	6477	2539
P11586	MTHFD1	C1TC_HUMAN	C-1-tetrahydrofolate synthase, cytoplasmic (C1TC_HUMAN)	Disease related genes, Enzymes, Plasma proteins, Potential drug targets, Predicted intracellular proteins, Predicted membrane proteins	Hydrolase, Ligase, Multifunctional enzyme, Oxidoreductase	Amino-acid biosynthesis, Histidine biosynthesis, Methionine biosynthesis, One-carbon metabolism, Purine biosynthesis	Disease mutation	10448	4522
P11717	IGF2R	MPRI_HUMAN	Cation-independent mannose-6-phosphate receptor (MPRI_HUMAN)	Cancer-related genes, CD markers, Plasma proteins, Predicted intracellular proteins, Predicted membrane proteins, Transporters	Receptor	Transport	Cancer-related genes	7960	3482
P11766	ADH5	ADHX_HUMAN	Alcohol dehydrogenase class-3 (ADHX_HUMAN)	Enzymes, Plasma proteins, Predicted intracellular proteins	Oxidoreductase			605	128
P11908	PRPS2	PRPS2_HUMAN	Ribose-phosphate pyrophosphokinase 2 (PRPS2_HUMAN)	Enzymes, Predicted intracellular proteins	Kinase, Transferase	Nucleotide biosynthesis		13353	5634
P11940	PABPC1	PABP1_HUMAN	Polyadenylate-binding protein 1 (PABP1_HUMAN)	Cancer-related genes, Plasma proteins, Predicted intracellular proteins	RNA-binding	mRNA processing, mRNA splicing, Nonsense-mediated mRNA decay	Cancer-related genes	12043	26986
P12109	COL6A1	CO6A1_HUMAN	Collagen alpha-1(VI) chain (CO6A1_HUMAN)	Cancer-related genes, Disease related genes, Plasma proteins, Predicted secreted proteins		Cell adhesion	Cancer-related genes, Congenital muscular dystrophy, Disease mutation, Limb-girdle muscular dystrophy	3824	1291
P12110	COL6A2	CO6A2_HUMAN	Collagen alpha-2(VI) chain (CO6A2_HUMAN)	Disease related genes, Plasma proteins, Predicted intracellular proteins, Predicted secreted proteins		Cell adhesion	Congenital muscular dystrophy, Disease mutation, Limb-girdle muscular dystrophy	3825	1292
P12111	COL6A3	CO6A3_HUMAN	Collagen alpha-3(VI) chain (CO6A3_HUMAN)	Disease related genes, Plasma proteins, Predicted intracellular proteins, Predicted secreted proteins	Protease inhibitor, Serine protease inhibitor	Cell adhesion	Congenital muscular dystrophy, Disease mutation, Dystonia, Limb-girdle muscular dystrophy	3826	1293
P12259	F5	FA5_HUMAN	Coagulation factor V (FA5_HUMAN)	Candidate cardiovascular disease genes, Disease related genes, FDA approved drug targets, Plasma proteins, Predicted secreted proteins		Blood coagulation, Hemostasis	Disease mutation, FDA approved drug targets, Thrombophilia	5652	2153
P12268	IMPDH2	IMDH2_HUMAN	Inosine-5'-monophosphate dehydrogenase 2 (IMDH2_HUMAN)	Enzymes, FDA approved drug targets, Plasma proteins, Predicted intracellular proteins	DNA-binding, Oxidoreductase, RNA-binding	GMP biosynthesis, Purine biosynthesis	FDA approved drug targets	8106	3615
P12277	CKB	KCRB_HUMAN	Creatine kinase B-type (KCRB_HUMAN)	Cancer-related genes, Candidate cardiovascular disease genes, Enzymes, FDA approved drug targets, Plasma proteins, Predicted intracellular proteins	Kinase, Transferase		Cancer-related genes, FDA approved drug targets	3539	1152
P12814	ACTN1	ACTN1_HUMAN	Alpha-actinin-1 (ACTN1_HUMAN)	Disease related genes, FDA approved drug targets, Plasma proteins, Predicted intracellular proteins	Actin-binding		Disease mutation, FDA approved drug targets	468	87
P12956	XRCC6	XRCC6_HUMAN	X-ray repair cross-complementing protein 6 (XRCC6_HUMAN)	Cancer-related genes, Plasma proteins, Predicted intracellular proteins	Activator, DNA-binding, Helicase, Hydrolase, Lyase, Multifunctional enzyme	DNA damage, DNA recombination, DNA repair, Host-virus interaction, Immunity, Innate immunity, Transcription, Transcription regulation	Cancer-related genes, Systemic lupus erythematosus	18813	2547
P13010	XRCC5	XRCC5_HUMAN	X-ray repair cross-complementing protein 5 (XRCC5_HUMAN)	Cancer-related genes, Plasma proteins, Predicted intracellular proteins	Activator, DNA-binding, Helicase, Hydrolase	DNA damage, DNA recombination, DNA repair, Host-virus interaction, Immunity, Innate immunity, Transcription, Transcription regulation	Cancer-related genes, Systemic lupus erythematosus	18812	7520
P13489	RNH1	RINI_HUMAN	Ribonuclease inhibitor (RINI_HUMAN)	Plasma proteins, Predicted intracellular proteins				14371	6050
P13497	BMP1	BMP1_HUMAN	Bone morphogenetic protein 1 (BMP1_HUMAN)	Disease related genes, Enzymes, Plasma proteins, Potential drug targets, Predicted secreted proteins	Cytokine, Developmental protein, Growth factor, Hydrolase, Metalloprotease, Protease	Chondrogenesis, Differentiation, Osteogenesis	Disease mutation, Osteogenesis imperfecta	1657	649
P13611	VCAN	CSPG2_HUMAN	Versican core protein (CSPG2_HUMAN)	Disease related genes, Plasma proteins, Predicted intracellular proteins, Predicted secreted proteins			Cataract	18473	1462
P13612	ITGA4	ITA4_HUMAN	Integrin alpha-4 (ITA4_HUMAN)	Cancer-related genes, CD markers, FDA approved drug targets, Plasma proteins, Predicted intracellular proteins, Predicted membrane proteins	Integrin, Receptor	Cell adhesion	Cancer-related genes, FDA approved drug targets	8273	3676
P13639	EEF2	EF2_HUMAN	Elongation factor 2 (EF2_HUMAN)	Cancer-related genes, Disease related genes, Plasma proteins, Predicted intracellular proteins	Elongation factor	Protein biosynthesis	Cancer-related genes, Disease mutation, Neurodegeneration, Spinocerebellar ataxia	5159	1938
P13647	KRT5	K2C5_HUMAN	Keratin, type II cytoskeletal 5 (K2C5_HUMAN)	Disease related genes, Plasma proteins, Predicted intracellular proteins			Disease mutation, Epidermolysis bullosa	8848	3852
P13797	PLS3	PLST_HUMAN	Plastin-3 (PLST_HUMAN)	Disease related genes, Plasma proteins, Predicted intracellular proteins	Actin-binding		Disease mutation	12834	5358
P13987	CD59	CD59_HUMAN	CD59 glycoprotein (CD59_HUMAN)	Cancer-related genes, CD markers, Disease related genes, Plasma proteins, Predicted intracellular proteins, Predicted membrane proteins			Cancer-related genes, Disease mutation, Hereditary hemolytic anemia	3044	966
P14174	MIF	MIF_HUMAN	Macrophage migration inhibitory factor isoform Iso 1	Cancer-related genes, Enzymes, Plasma proteins, Predicted intracellular proteins, Predicted secreted proteins	Cytokine, Isomerase	Immunity, Inflammatory response, Innate immunity	Cancer-related genes	10051	4282
P14209	CD99	CD99_HUMAN	CD99 antigen (CD99_HUMAN)	CD markers, Plasma proteins, Predicted intracellular proteins, Predicted membrane proteins		Cell adhesion		3068	4267
P14384	CPM	CBPM_HUMAN	Carboxypeptidase M (CBPM_HUMAN)	Enzymes, Plasma proteins, Predicted intracellular proteins, Predicted membrane proteins	Carboxypeptidase, Hydrolase, Metalloprotease, Protease			3945	1368
P14543	NID1	NID1_HUMAN	Nidogen-1 (NID1_HUMAN)	Plasma proteins, Predicted secreted proteins		Cell adhesion		10994	4811
P14618	PKM	KPYM_HUMAN	Pyruvate kinase PKM (KPYM_HUMAN)	Cancer-related genes, Enzymes, Plasma proteins, Predicted intracellular proteins	Allosteric enzyme, Kinase, Transferase	Glycolysis	Cancer-related genes	12690	5315
P14625	HSP90B1	ENPL_HUMAN	Endoplasmin (ENPL_HUMAN)	Cancer-related genes, Plasma proteins, Predicted intracellular proteins	Chaperone		Cancer-related genes	7770	7184
P14866	HNRNPL	HNRPL_HUMAN	Heterogeneous nuclear ribonucleoprotein L (HNRPL_HUMAN)	Plasma proteins, Predicted intracellular proteins	Ribonucleoprotein, RNA-binding			7629	3191
P14868	DARS	SYDC_HUMAN	Aspartate--tRNA ligase, cytoplasmic (SYDC_HUMAN)	Disease related genes, Enzymes, Plasma proteins, Potential drug targets, Predicted intracellular proteins	Aminoacyl-tRNA synthetase, Ligase	Protein biosynthesis	Disease mutation	4416	1615
P14923	JUP	PLAK_HUMAN	Junction plakoglobin (PLAK_HUMAN)	Cancer-related genes, Disease related genes, Plasma proteins, Predicted intracellular proteins		Cell adhesion	Cancer-related genes, Cardiomyopathy, Disease mutation, Palmoplantar keratoderma	8376	3728
P15121	AKR1B1	ALDR_HUMAN	Aldose reductase (ALDR_HUMAN)	Cancer-related genes, Enzymes, Plasma proteins, Predicted intracellular proteins	Oxidoreductase		Cancer-related genes	768	231
P15144	ANPEP	AMPN_HUMAN	Aminopeptidase N (AMPN_HUMAN)	CD markers, Enzymes, Plasma proteins, Predicted membrane proteins	Aminopeptidase, Developmental protein, Host cell receptor for virus entry, Hydrolase, Metalloprotease, Protease, Receptor	Angiogenesis, Differentiation, Host-virus interaction		1118	290
P15153	RAC2	RAC2_HUMAN	Ras-related C3 botulinum toxin substrate 2 (RAC2_HUMAN)	Disease related genes, Predicted intracellular proteins, RAS pathway related proteins			Disease mutation	13791	5880
P15311	EZR	EZRI_HUMAN	Ezrin (EZRI_HUMAN)	Cancer-related genes, Plasma proteins, Predicted intracellular proteins		Cell shape	Cancer-related genes	5639	7430
P15531	NME1	NDKA_HUMAN	Nucleoside diphosphate kinase A isoform Iso 1	Cancer-related genes, Enzymes, Plasma proteins, Predicted intracellular proteins	Kinase, Transferase	Differentiation, Endocytosis, Neurogenesis, Nucleotide metabolism	Cancer-related genes	11077	4830
P15559	NQO1	NQO1_HUMAN	NAD(P)H dehydrogenase [quinone] 1 (NQO1_HUMAN)	Cancer-related genes, Enzymes, Predicted intracellular proteins	Oxidoreductase		Cancer-related genes	11231	1728
P15880	RPS2	RS2_HUMAN	40S ribosomal protein S2 (RS2_HUMAN)	Cancer-related genes, Plasma proteins, Predicted intracellular proteins, Ribosomal proteins	Ribonucleoprotein, Ribosomal protein		Cancer-related genes	14501	6187
P16070	CD44	CD44_HUMAN	CD44 antigen (CD44_HUMAN)	Blood group antigen proteins, Cancer-related genes, CD markers, FDA approved drug targets, Plasma proteins, Predicted intracellular proteins, Predicted membrane proteins, Predicted secreted proteins	Blood group antigen, Receptor	Cell adhesion	Cancer-related genes, FDA approved drug targets	3035	960
P16104	H2AFX	H2AX_HUMAN	Histone H2AX (H2AX_HUMAN)	Plasma proteins, Predicted intracellular proteins	DNA-binding	Cell cycle, DNA damage, DNA recombination, DNA repair, Host-virus interaction, Meiosis		7258	3014
P16144	ITGB4	ITB4_HUMAN	Integrin beta-4 (ITB4_HUMAN)	Cancer-related genes, CD markers, Disease related genes, Plasma proteins, Predicted intracellular proteins, Predicted membrane proteins	Integrin, Receptor	Cell adhesion	Cancer-related genes, Disease mutation, Epidermolysis bullosa	8291	3691
P16152	CBR1	CBR1_HUMAN	Carbonyl reductase [NADPH] 1 (CBR1_HUMAN)	Enzymes, Plasma proteins, Predicted intracellular proteins	Oxidoreductase			2709	873
P16189	HLA-A	1A31_HUMAN	HLA class I histocompatibility antigen, A-31 alpha chain (1A31_HUMAN)					19681	3105
P16401	HIST1H1B	H15_HUMAN	Histone H1.5 (H15_HUMAN)	Plasma proteins, Predicted intracellular proteins	DNA-binding			7469	3009
P16402	HIST1H1D	H13_HUMAN	Histone H1.3 (H13_HUMAN)	Predicted intracellular proteins	DNA-binding			7471	3007
P16403	HIST1H1C	H12_HUMAN	Histone H1.2 (H12_HUMAN)	Plasma proteins, Predicted intracellular proteins	DNA-binding			7470	3006
P17301	ITGA2	ITA2_HUMAN	Integrin alpha-2 (ITA2_HUMAN)	Cancer-related genes, CD markers, Plasma proteins, Predicted membrane proteins	Host cell receptor for virus entry, Integrin, Receptor	Cell adhesion, Host-virus interaction	Cancer-related genes	8270	3673
P17655	CAPN2	CAN2_HUMAN	Calpain-2 catalytic subunit (CAN2_HUMAN)	Enzymes, Plasma proteins, Predicted intracellular proteins	Hydrolase, Protease, Thiol protease			2610	824
P17812	CTPS1	PYRG1_HUMAN	CTP synthase 1 (PYRG1_HUMAN)	Disease related genes, Enzymes, Potential drug targets, Predicted intracellular proteins	Ligase	Immunity, Pyrimidine biosynthesis		4199	1503
P17813	ENG	EGLN_HUMAN	Endoglin (EGLN_HUMAN)	Cancer-related genes, Candidate cardiovascular disease genes, CD markers, Disease related genes, Plasma proteins, Predicted membrane proteins		Angiogenesis, Cell adhesion	Cancer-related genes, Disease mutation	5374	2022
P17844	DDX5	DDX5_HUMAN	Probable ATP-dependent RNA helicase DDX5 (DDX5_HUMAN)	Cancer-related genes, Enzymes, Plasma proteins, Predicted intracellular proteins	Helicase, Hydrolase, RNA-binding	Biological rhythms, mRNA processing, mRNA splicing, Transcription, Transcription regulation	Cancer-related genes	4550	1655
P17858	PFKL	K6PL_HUMAN	ATP-dependent 6-phosphofructokinase, liver type (PFKAL_HUMAN)	Enzymes, Plasma proteins, Predicted intracellular proteins	Allosteric enzyme, Kinase, Transferase	Glycolysis		12465	5211
P17980	PSMC3	PRS6A_HUMAN	26S proteasome regulatory subunit 6A (PRS6A_HUMAN)	Plasma proteins, Predicted intracellular proteins		Host-virus interaction		13491	5702
P17987	TCP1	TCPA_HUMAN	T-complex protein 1 subunit alpha (TCPA_HUMAN)	Plasma proteins, Predicted intracellular proteins	Chaperone			16828	6950
P18077	RPL35A	RL35A_HUMAN	60S ribosomal protein L35a (RL35A_HUMAN)	Disease related genes, Predicted intracellular proteins, Ribosomal proteins	Ribonucleoprotein, Ribosomal protein, RNA-binding, tRNA-binding		Diamond-Blackfan anemia, Disease mutation	14451	6165
P18084	ITGB5	ITB5_HUMAN	Integrin beta-5 (ITB5_HUMAN)	Cancer-related genes, Plasma proteins, Predicted intracellular proteins, Predicted membrane proteins	Host cell receptor for virus entry, Integrin, Receptor	Cell adhesion, Host-virus interaction	Cancer-related genes	8292	3693
P18085	ARF4	ARF4_HUMAN	ADP-ribosylation factor 4 (ARF4_HUMAN)	Plasma proteins, Predicted intracellular proteins		ER-Golgi transport, Protein transport, Transport		1269	378
P18124	RPL7	RL7_HUMAN	60S ribosomal protein L7 (RL7_HUMAN)	Plasma proteins, Predicted intracellular proteins, Ribosomal proteins	Ribonucleoprotein, Ribosomal protein, RNA-binding			14466	6129
P18206	VCL	VINC_HUMAN	Vinculin (VINC_HUMAN)	Disease related genes, Plasma proteins, Predicted intracellular proteins	Actin-binding	Cell adhesion	Cardiomyopathy, Disease mutation	18474	7414
P18464	HLA-B	1B51_HUMAN	HLA class I histocompatibility antigen, B-51 alpha chain (1B51_HUMAN)					19682	3106
P18621	RPL17	RL17_HUMAN	60S ribosomal protein L17 isoform Iso 1	Plasma proteins, Predicted intracellular proteins, Ribosomal proteins	Ribonucleoprotein, Ribosomal protein			14428	6139
P18669	PGAM1	PGAM1_HUMAN	Phosphoglycerate mutase 1 (PGAM1_HUMAN)	Candidate cardiovascular disease genes, Enzymes, Plasma proteins, Predicted intracellular proteins	Hydrolase, Isomerase	Glycolysis		12475	5223
P19256	CD58	LFA3_HUMAN	Lymphocyte function-associated antigen 3 (LFA3_HUMAN)	CD markers, Predicted membrane proteins				3043	965
P19338	NCL	NUCL_HUMAN	Nucleolin (NUCL_HUMAN)	Plasma proteins, Predicted intracellular proteins	DNA-binding, RNA-binding			10786	4691
P19623	SRM	SPEE_HUMAN	Spermidine synthase (SPEE_HUMAN)	Enzymes, Predicted intracellular proteins	Transferase	Polyamine biosynthesis, Spermidine biosynthesis		16197	6723
P19823	ITIH2	ITIH2_HUMAN	Inter-alpha-trypsin inhibitor heavy chain H2 (ITIH2_HUMAN)	Plasma proteins, Predicted secreted proteins	Protease inhibitor, Serine protease inhibitor			8298	3698
P19827	ITIH1	ITIH1_HUMAN	Inter-alpha-trypsin inhibitor heavy chain H1 (ITIH1_HUMAN)	Plasma proteins, Predicted intracellular proteins, Predicted secreted proteins	Protease inhibitor, Serine protease inhibitor			8297	3697
P20020	ATP2B1	AT2B1_HUMAN	Plasma membrane calcium-transporting ATPase 1 (AT2B1_HUMAN)	Enzymes, Plasma proteins, Predicted membrane proteins	Calmodulin-binding	Calcium transport, Ion transport, Transport		1595	490
P20073	ANXA7	ANXA7_HUMAN	Annexin A7 (ANXA7_HUMAN)	Cancer-related genes, Predicted intracellular proteins			Cancer-related genes	1132	310
P20339	RAB5A	RAB5A_HUMAN	Ras-related protein Rab-5A isoform Iso 1	Predicted intracellular proteins, RAS pathway related proteins	Hydrolase	Endocytosis, Phagocytosis, Protein transport, Transport		13763	5868
P20645	M6PR	MPRD_HUMAN	Cation-dependent mannose-6-phosphate receptor (MPRD_HUMAN)	FDA approved drug targets, Predicted intracellular proteins, Predicted membrane proteins, Transporters	Receptor	Transport	FDA approved drug targets	9547	4074
P20742	PZP	PZP_HUMAN	Pregnancy zone protein (PZP_HUMAN)	Cancer-related genes, Plasma proteins, Predicted secreted proteins	Protease inhibitor, Serine protease inhibitor		Cancer-related genes	13680	5858
P20908	COL5A1	CO5A1_HUMAN	Collagen alpha-1(V) chain isoform Iso 1	Cancer-related genes, Disease related genes, Plasma proteins, Predicted intracellular proteins, Predicted secreted proteins	Heparin-binding		Cancer-related genes, Disease mutation, Ehlers-Danlos syndrome	3821	1289
P21108	PRPS1L1	PRPS3_HUMAN	Ribose-phosphate pyrophosphokinase 3 (PRPS3_HUMAN)	Enzymes, Predicted intracellular proteins	Kinase, Transferase	Nucleotide biosynthesis		13352	221823
P21333	FLNA	FLNA_HUMAN	Filamin-A (FLNA_HUMAN)	Disease related genes, Plasma proteins, Potential drug targets, Predicted intracellular proteins, Transporters	Actin-binding	Cilium biogenesis/degradation	Deafness, Disease mutation	6201	2316
P21399	ACO1	ACOC_HUMAN	Cytoplasmic aconitate hydratase (ACOC_HUMAN)	Cancer-related genes, Citric acid cycle related proteins, Enzymes, Plasma proteins, Predicted intracellular proteins	Lyase, RNA-binding	Tricarboxylic acid cycle	Cancer-related genes	408	48
P21589	NT5E	5NTD_HUMAN	5'-nucleotidase (5NTD_HUMAN)	CD markers, Disease related genes, Enzymes, Potential drug targets, Predicted intracellular proteins, Predicted membrane proteins	Hydrolase		Disease mutation	11325	4907
P21741	MDK	MK_HUMAN	Midkine (MK_HUMAN)	Cancer-related genes, Predicted secreted proteins	Developmental protein, Growth factor, Heparin-binding, Mitogen	Differentiation	Cancer-related genes	9859	4192
P21926	CD9	CD9_HUMAN	CD9 antigen (CD9_HUMAN)	Cancer-related genes, CD markers, Plasma proteins, Predicted membrane proteins, Transporters		Cell adhesion, Fertilization	Cancer-related genes	3065	928
P21980	TGM2	TGM2_HUMAN	Protein-glutamine gamma-glutamyltransferase 2 (TGM2_HUMAN)	Enzymes, Predicted intracellular proteins	Acyltransferase, Transferase			16992	7052
P22234	PAICS	PUR6_HUMAN	Multifunctional protein ADE2 (PUR6_HUMAN)	Enzymes, Plasma proteins, Predicted intracellular proteins	Decarboxylase, Ligase, Lyase, Multifunctional enzyme	Purine biosynthesis		12080	10606
P22314	UBA1	UBA1_HUMAN	Ubiquitin-like modifier-activating enzyme 1 (UBA1_HUMAN)	Cancer-related genes, Disease related genes, Enzymes, Plasma proteins, Potential drug targets, Predicted intracellular proteins, Predicted membrane proteins	Ligase	Ubl conjugation pathway	Cancer-related genes, Disease mutation, Neurodegeneration	18114	7317
P22392	NME2	NDKB_HUMAN	Nucleoside diphosphate kinase B (NDKB_HUMAN)	Cancer-related genes, Enzymes, Predicted intracellular proteins	Activator, DNA-binding, Kinase, Transferase	Nucleotide metabolism, Transcription, Transcription regulation	Cancer-related genes	11079	4831
P22413	ENPP1	ENPP1_HUMAN	Ectonucleotide pyrophosphatase/phosphodiesterase family member 1 (ENPP1_HUMAN)	CD markers, Disease related genes, Enzymes, Potential drug targets, Predicted membrane proteins, Predicted secreted proteins	Hydrolase	Biomineralization	Diabetes mellitus, Disease mutation, Obesity	5388	5167
P22492	HIST1H1T	H1T_HUMAN	Histone H1t (H1T_HUMAN)	Predicted intracellular proteins	Developmental protein, DNA-binding	Differentiation, Spermatogenesis		7473	3010
P23142	FBLN1	FBLN1_HUMAN	Fibulin-1 (FBLN1_HUMAN)	Disease related genes, Plasma proteins, Predicted intracellular proteins, Predicted secreted proteins		Host-virus interaction		5971	2192
P23229	ITGA6	ITA6_HUMAN	Integrin alpha-6 (ITA6_HUMAN)	Cancer-related genes, CD markers, Disease related genes, Plasma proteins, Potential drug targets, Predicted intracellular proteins, Predicted membrane proteins, Transporters	Integrin, Receptor	Cell adhesion	Cancer-related genes, Epidermolysis bullosa	8275	3655
P23246	SFPQ	SFPQ_HUMAN	Splicing factor, proline- and glutamine-rich (SFPQ_HUMAN)	Cancer-related genes, Disease related genes, Plasma proteins, Predicted intracellular proteins, Transcription factors	Activator, DNA-binding, Repressor, RNA-binding	Biological rhythms, DNA damage, DNA recombination, DNA repair, Immunity, Innate immunity, mRNA processing, mRNA splicing, Transcription, Transcription regulation	Cancer-related genes	15075	6421
P23381	WARS	SYWC_HUMAN	Tryptophan--tRNA ligase, cytoplasmic (SYWC_HUMAN)	Disease related genes, Enzymes, Plasma proteins, Potential drug targets, Predicted intracellular proteins	Aminoacyl-tRNA synthetase, Ligase	Angiogenesis, Protein biosynthesis	Disease mutation, Neurodegeneration, Neuropathy	18605	7453
P23396	RPS3	RS3_HUMAN	40S ribosomal protein S3 (RS3_HUMAN)	Cancer-related genes, Enzymes, Plasma proteins, Predicted intracellular proteins, Ribosomal proteins	DNA-binding, Lyase, Ribonucleoprotein, Ribosomal protein, RNA-binding	Apoptosis, Cell cycle, Cell division, DNA damage, DNA repair, Mitosis, Transcription, Transcription regulation, Translation regulation	Cancer-related genes	14513	6188
P23443	RPS6KB1	KS6B1_HUMAN	Ribosomal protein S6 kinase beta-1 isoform Alpha I	Enzymes, Plasma proteins, Predicted intracellular proteins	Kinase, Serine/threonine-protein kinase, Transferase	Apoptosis, Cell cycle, Translation regulation		14526	6198
P23526	AHCY	SAHH_HUMAN	Adenosylhomocysteinase (SAHH_HUMAN)	Disease related genes, Enzymes, Plasma proteins, Potential drug targets, Predicted intracellular proteins	Hydrolase	One-carbon metabolism	Disease mutation	707	191
P23528	CFL1	COF1_HUMAN	Cofilin-1 (COF1_HUMAN)	Plasma proteins, Predicted intracellular proteins	Actin-binding			3416	1072
P23634	ATP2B4	AT2B4_HUMAN	Plasma membrane calcium-transporting ATPase 4 (AT2B4_HUMAN)	Enzymes, Predicted intracellular proteins, Predicted membrane proteins, Transporters	Calmodulin-binding	Calcium transport, Ion transport, Transport		1598	493
P23921	RRM1	RIR1_HUMAN	Ribonucleoside-diphosphate reductase large subunit (RIR1_HUMAN)	Enzymes, FDA approved drug targets, Plasma proteins, Predicted intracellular proteins	Allosteric enzyme, Oxidoreductase	DNA replication	FDA approved drug targets	14550	6240
P24534	EEF1B2	EF1B_HUMAN	Elongation factor 1-beta (EF1B_HUMAN)	Plasma proteins, Predicted intracellular proteins	Elongation factor	Protein biosynthesis		5155	1933
P24821	TNC	TENA_HUMAN	Tenascin (TENA_HUMAN)	Cancer-related genes, Disease related genes, Plasma proteins, Predicted intracellular proteins, Predicted secreted proteins		Cell adhesion	Cancer-related genes, Deafness, Disease mutation, Non-syndromic deafness	17487	3371
P25205	MCM3	MCM3_HUMAN	DNA replication licensing factor MCM3 (MCM3_HUMAN)	Cancer-related genes, Enzymes, Plasma proteins, Predicted intracellular proteins	DNA-binding, Helicase, Hydrolase	Cell cycle, DNA replication	Cancer-related genes	9827	4172
P26006	ITGA3	ITA3_HUMAN	Integrin alpha-3 (ITA3_HUMAN)	Cancer-related genes, CD markers, Disease related genes, Predicted intracellular proteins, Predicted membrane proteins	Integrin, Receptor	Cell adhesion	Cancer-related genes, Disease mutation, Epidermolysis bullosa	8272	3675
P26022	PTX3	PTX3_HUMAN	Pentraxin-related protein PTX3 (PTX3_HUMAN)	Plasma proteins, Predicted secreted proteins				13630	5806
P26038	MSN	MOES_HUMAN	Moesin (MOES_HUMAN)	Cancer-related genes, Disease related genes, Plasma proteins, Predicted intracellular proteins		Host-virus interaction	Cancer-related genes, Disease mutation	10387	4478
P26232	CTNNA2	CTNA2_HUMAN	Catenin alpha-2 (CTNA2_HUMAN)	Plasma proteins, Predicted intracellular proteins	Developmental protein	Cell adhesion, Differentiation	Disease mutation, Lissencephaly	4190	1496
P26373	RPL13	RL13_HUMAN	60S ribosomal protein L13 (RL13_HUMAN)	Plasma proteins, Predicted intracellular proteins, Ribosomal proteins	Ribonucleoprotein, Ribosomal protein			14424	6137
P26599	PTBP1	PTBP1_HUMAN	Polypyrimidine tract-binding protein 1 (PTBP1_HUMAN)	Plasma proteins, Predicted intracellular proteins	Activator, Repressor, RNA-binding	mRNA processing, mRNA splicing		13530	5725
P26639	TARS	SYTC_HUMAN	Threonine--tRNA ligase, cytoplasmic (SYTC_HUMAN)	Enzymes, Plasma proteins, Predicted intracellular proteins	Aminoacyl-tRNA synthetase, Ligase, RNA-binding, tRNA-binding	Protein biosynthesis		16661	6897
P26640	VARS	SYVC_HUMAN	Valine--tRNA ligase (SYVC_HUMAN)	Enzymes, Plasma proteins, Predicted intracellular proteins	Aminoacyl-tRNA synthetase, Ligase	Protein biosynthesis	Disease mutation, Epilepsy, Mental retardation	18458	7407
P26641	EEF1G	EF1G_HUMAN	Elongation factor 1-gamma (EF1G_HUMAN)	Plasma proteins, Predicted intracellular proteins	Elongation factor	Protein biosynthesis		5158	1937
P27105	STOM	STOM_HUMAN	Erythrocyte band 7 integral membrane protein (STOM_HUMAN)	Plasma proteins, Predicted membrane proteins, Transporters				16389	2040
P27348	YWHAQ	1433T_HUMAN	14-3-3 protein theta (1433T_HUMAN)	Plasma proteins, Predicted intracellular proteins				18863	10971
P27487	DPP4	DPP4_HUMAN	Dipeptidyl peptidase 4 (DPP4_HUMAN)	CD markers, Enzymes, FDA approved drug targets, Plasma proteins, Predicted intracellular proteins, Predicted membrane proteins, Predicted secreted proteins	Aminopeptidase, Hydrolase, Protease, Receptor, Serine protease	Cell adhesion	FDA approved drug targets	4940	1803
P27635	RPL10	RL10_HUMAN	60S ribosomal protein L10 isoform Iso 1	Cancer-related genes, Disease related genes, Plasma proteins, Predicted intracellular proteins, Ribosomal proteins	Developmental protein, Ribonucleoprotein, Ribosomal protein	Translation regulation	Autism, Autism spectrum disorder, Cancer-related genes, Disease mutation, Mental retardation	14419	6134
P27695	APEX1	APEX1_HUMAN	DNA-(apurinic or apyrimidinic site) lyase (APEX1_HUMAN)	Cancer-related genes, Enzymes, FDA approved drug targets, Plasma proteins, Predicted intracellular proteins	Activator, DNA-binding, Endonuclease, Exonuclease, Hydrolase, Lyase, Nuclease, Repressor, RNA-binding	DNA damage, DNA recombination, DNA repair, Transcription, Transcription regulation	Cancer-related genes, FDA approved drug targets	875	328
P27701	CD82	CD82_HUMAN	CD82 antigen (CD82_HUMAN)	Cancer-related genes, CD markers, Plasma proteins, Predicted intracellular proteins, Predicted membrane proteins			Cancer-related genes	3058	3732
P27708	CAD	PYR1_HUMAN	CAD protein (PYR1_HUMAN)	Cancer-related genes, Disease related genes, Enzymes, Plasma proteins, Potential drug targets, Predicted intracellular proteins	Allosteric enzyme, Hydrolase, Ligase, Multifunctional enzyme, Transferase	Pyrimidine biosynthesis	Cancer-related genes, Congenital disorder of glycosylation, Disease mutation, Epilepsy	2540	790
P27797	CALR	CALR_HUMAN	Calreticulin (CALR_HUMAN)	Cancer-related genes, Plasma proteins, Predicted intracellular proteins	Chaperone		Cancer-related genes	2571	811
P27824	CANX	CALX_HUMAN	Calnexin (CALX_HUMAN)	Cancer-related genes, Plasma proteins, Predicted intracellular proteins, Predicted membrane proteins	Chaperone		Cancer-related genes	2599	821
P28838	LAP3	AMPL_HUMAN	Cytosol aminopeptidase (AMPL_HUMAN)	Enzymes, Plasma proteins, Predicted intracellular proteins	Aminopeptidase, Hydrolase, Protease			9021	51056
P29144	TPP2	TPP2_HUMAN	Tripeptidyl-peptidase 2 isoform Iso 1	Enzymes, Plasma proteins, Predicted intracellular proteins	Aminopeptidase, Hydrolase, Protease, Serine protease			17645	7174
P29279	CTGF	CTGF_HUMAN	Connective tissue growth factor isoform Iso 1	Cancer-related genes, Plasma proteins, Predicted secreted proteins	Heparin-binding	Cell adhesion, DNA synthesis	Cancer-related genes	4184	1490
P29317	EPHA2	EPHA2_HUMAN	Ephrin type-A receptor 2 (EPHA2_HUMAN)	Cancer-related genes, Disease related genes, Enzymes, FDA approved drug targets, Predicted membrane proteins, RAS pathway related proteins	Host cell receptor for virus entry, Kinase, Receptor, Transferase, Tyrosine-protein kinase	Angiogenesis, Apoptosis, Cell adhesion, Differentiation, Host-virus interaction	Cancer-related genes, Cataract, Disease mutation, FDA approved drug targets	5427	1969
P29323	EPHB2	EPHB2_HUMAN	Ephrin type-B receptor 2 (EPHB2_HUMAN)	Cancer-related genes, Disease related genes, Enzymes, Plasma proteins, Potential drug targets, Predicted intracellular proteins, Predicted membrane proteins	Developmental protein, Kinase, Receptor, Transferase, Tyrosine-protein kinase	Neurogenesis	Cancer-related genes, Disease mutation, Tumor suppressor	5435	2048
P29401	TKT	TKT_HUMAN	Transketolase (TKT_HUMAN)	Disease related genes, Enzymes, Plasma proteins, Potential drug targets, Predicted intracellular proteins	Transferase		Disease mutation, Dwarfism	17109	7086
P29692	EEF1D	EF1D_HUMAN	Elongation factor 1-delta (EF1D_HUMAN)	Plasma proteins, Predicted intracellular proteins	DNA-binding, Elongation factor	Protein biosynthesis, Transcription, Transcription regulation		5156	1936
P29966	MARCKS	MARCS_HUMAN	Myristoylated alanine-rich C-kinase substrate (MARCS_HUMAN)	Plasma proteins, Predicted intracellular proteins	Actin-binding, Calmodulin-binding			9738	4082
P29992	GNA11	GNA11_HUMAN	Guanine nucleotide-binding protein subunit alpha-11 (GNA11_HUMAN)	Cancer-related genes, Disease related genes, Predicted intracellular proteins	Transducer		Cancer-related genes, Disease mutation	6814	2767
P30041	PRDX6	PRDX6_HUMAN	Peroxiredoxin-6 (PRDX6_HUMAN)	Enzymes, Plasma proteins, Predicted intracellular proteins	Antioxidant, Hydrolase, Multifunctional enzyme, Oxidoreductase, Peroxidase	Lipid degradation, Lipid metabolism		13239	9588
P30050	RPL12	RL12_HUMAN	60S ribosomal protein L12 (RL12_HUMAN)	Plasma proteins, Predicted intracellular proteins, Ribosomal proteins	Ribonucleoprotein, Ribosomal protein, RNA-binding			14423	6136
P30101	PDIA3	PDIA3_HUMAN	Protein disulfide-isomerase A3 (PDIA3_HUMAN)	Enzymes, Plasma proteins, Predicted intracellular proteins	Isomerase			12367	2923
P30153	PPP2R1A	2AAA_HUMAN	Serine/threonine-protein phosphatase 2A 65 kDa regulatory subunit A alpha isoform (2AAA_HUMAN)	Cancer-related genes, Disease related genes, Plasma proteins, Predicted intracellular proteins		Chromosome partition	Cancer-related genes, Disease mutation, Mental retardation	13138	5518
P30154	PPP2R1B	2AAB_HUMAN	Serine/threonine-protein phosphatase 2A 65 kDa regulatory subunit A beta isoform isoform Iso 2	Predicted intracellular proteins				13139	5519
P30419	NMT1	NMT1_HUMAN	Glycylpeptide N-tetradecanoyltransferase 1 (NMT1_HUMAN)	Enzymes, Predicted intracellular proteins	Acyltransferase, Transferase			11095	4836
P30626	SRI	SORCN_HUMAN	Sorcin (SORCN_HUMAN)	Predicted intracellular proteins				16195	6717
P31150	GDI1	GDIA_HUMAN	Rab GDP dissociation inhibitor alpha (GDIA_HUMAN)	Disease related genes, Plasma proteins, Predicted intracellular proteins	GTPase activation		Disease mutation, Mental retardation	6356	2664
P31153	MAT2A	METK2_HUMAN	S-adenosylmethionine synthase isoform type-2 (METK2_HUMAN)	Enzymes, Plasma proteins, Predicted intracellular proteins	Transferase	One-carbon metabolism		9762	4144
P31431	SDC4	SDC4_HUMAN	Syndecan-4 isoform Iso 1	Cancer-related genes, Predicted membrane proteins, Predicted secreted proteins, Transporters			Cancer-related genes	14858	6385
P31689	DNAJA1	DNJA1_HUMAN	DnaJ homolog subfamily A member 1 (DNJA1_HUMAN)	Predicted intracellular proteins	Chaperone			4820	3301
P31939	ATIC	PUR9_HUMAN	Bifunctional purine biosynthesis protein PURH (PUR9_HUMAN)	Cancer-related genes, Disease related genes, Enzymes, FDA approved drug targets, Plasma proteins, Predicted intracellular proteins	Hydrolase, Multifunctional enzyme, Transferase	Purine biosynthesis	Cancer-related genes, Disease mutation, Epilepsy, FDA approved drug targets	1560	471
P31943	HNRNPH1	HNRH1_HUMAN	Heterogeneous nuclear ribonucleoprotein H (HNRH1_HUMAN)	Plasma proteins, Predicted intracellular proteins	Ribonucleoprotein, RNA-binding	mRNA processing, mRNA splicing		7625	3187
P31946	YWHAB	1433B_HUMAN	14-3-3 protein beta/alpha (1433B_HUMAN)	Cancer-related genes, Plasma proteins, Predicted intracellular proteins		Host-virus interaction	Cancer-related genes	18859	7529
P31949	S100A11	S10AB_HUMAN	Protein S100-A11 (S10AB_HUMAN)	Plasma proteins, Predicted intracellular proteins				14661	6282
P32119	PRDX2	PRDX2_HUMAN	Peroxiredoxin-2 isoform Iso 1	Cancer-related genes, Enzymes, Plasma proteins, Predicted intracellular proteins	Antioxidant, Oxidoreductase, Peroxidase		Cancer-related genes	13235	7001
P32970	CD70	CD70_HUMAN	CD70 antigen (CD70_HUMAN)	Cancer-related genes, CD markers, Predicted intracellular proteins, Predicted membrane proteins	Cytokine		Cancer-related genes, Disease mutation	3051	970
P33176	KIF5B	KINH_HUMAN	Kinesin-1 heavy chain (KINH_HUMAN)	Cancer-related genes, Plasma proteins, Predicted intracellular proteins	Motor protein		Cancer-related genes	8655	3799
P33527	ABCC1	MRP1_HUMAN	Multidrug resistance-associated protein 1 (MRP1_HUMAN)	Cancer-related genes, FDA approved drug targets, Plasma proteins, Predicted membrane proteins, Transporters	Hydrolase	Transport	Cancer-related genes, FDA approved drug targets	53	4363
P33992	MCM5	MCM5_HUMAN	DNA replication licensing factor MCM5 (MCM5_HUMAN)	Cancer-related genes, Disease related genes, Enzymes, Plasma proteins, Potential drug targets, Predicted intracellular proteins	DNA-binding, Helicase, Hydrolase	Cell cycle, DNA replication	Cancer-related genes, Disease mutation, Dwarfism	9830	4174
P33993	MCM7	MCM7_HUMAN	DNA replication licensing factor MCM7 (MCM7_HUMAN)	Cancer-related genes, Enzymes, Plasma proteins, Predicted intracellular proteins	DNA-binding, Helicase, Hydrolase	Cell cycle, DNA replication	Cancer-related genes	9832	4176
P34896	SHMT1	GLYC_HUMAN	Serine hydroxymethyltransferase, cytosolic (GLYC_HUMAN)	Enzymes, FDA approved drug targets, Plasma proteins, Predicted intracellular proteins	Transferase	One-carbon metabolism	FDA approved drug targets	15188	6470
P34932	HSPA4	HSP74_HUMAN	Heat shock 70 kDa protein 4 (HSP74_HUMAN)	Cancer-related genes, Plasma proteins, Predicted intracellular proteins		Stress response	Cancer-related genes	7780	3308
P35052	GPC1	GPC1_HUMAN	Glypican-1 (GPC1_HUMAN)	Disease related genes, Predicted intracellular proteins, Predicted membrane proteins				6941	2817
P35221	CTNNA1	CTNA1_HUMAN	Catenin alpha-1 (CTNA1_HUMAN)	Disease related genes, Plasma proteins, Predicted intracellular proteins		Cell adhesion		4189	1495
P35222	CTNNB1	CTNB1_HUMAN	Catenin beta-1 (CTNB1_HUMAN)	Cancer-related genes, Disease related genes, Plasma proteins, Predicted intracellular proteins	Activator	Cell adhesion, Host-virus interaction, Neurogenesis, Transcription, Transcription regulation, Wnt signaling pathway	Cancer-related genes, Disease mutation, Mental retardation	4193	1499
P35241	RDX	RADI_HUMAN	Radixin (RADI_HUMAN)	Disease related genes, Predicted intracellular proteins	Actin capping, Actin-binding		Deafness, Disease mutation, Non-syndromic deafness	14032	5962
P35268	RPL22	RL22_HUMAN	60S ribosomal protein L22 isoform Iso 1	Cancer-related genes, Plasma proteins, Predicted intracellular proteins, Ribosomal proteins	Heparin-binding, Ribonucleoprotein, Ribosomal protein, RNA-binding		Cancer-related genes	14434	6146
P35527	KRT9	K1C9_HUMAN	Keratin, type I cytoskeletal 9 (K1C9_HUMAN)	Disease related genes, Plasma proteins, Predicted intracellular proteins			Disease mutation, Palmoplantar keratoderma	8870	3857
P35579	MYH9	MYH9_HUMAN	Myosin-9 (MYH9_HUMAN)	Cancer-related genes, Disease related genes, Plasma proteins, Predicted intracellular proteins	Actin-binding, Calmodulin-binding, Motor protein, Myosin	Cell adhesion, Cell shape	Alport syndrome, Cancer-related genes, Cataract, Deafness, Disease mutation, Non-syndromic deafness	10578	4627
P35580	MYH10	MYH10_HUMAN	Myosin-10 (MYH10_HUMAN)	Disease related genes, Plasma proteins, Predicted intracellular proteins	Actin-binding, Calmodulin-binding, Motor protein, Myosin	Cell adhesion, Cell shape	Disease mutation	10566	4628
P35606	COPB2	COPB2_HUMAN	Coatomer subunit beta' (COPB2_HUMAN)	Plasma proteins, Predicted intracellular proteins		ER-Golgi transport, Protein transport, Transport	Disease mutation, Primary microcephaly	3859	9276
P35613	BSG	BASI_HUMAN	Basigin isoform Iso 1 (BASI_HUMAN)	Blood group antigen proteins, CD markers, Predicted intracellular proteins, Predicted membrane proteins, Transporters	Blood group antigen			2024	682
P35659	DEK	DEK_HUMAN	Protein DEK (DEK_HUMAN)	Cancer-related genes, Disease related genes, Plasma proteins, Predicted intracellular proteins	Chromatin regulator, DNA-binding		Cancer-related genes, Proto-oncogene	4618	7913
P35908	KRT2	K22E_HUMAN	Keratin, type II cytoskeletal 2 epidermal (K22E_HUMAN)	Disease related genes, FDA approved drug targets, Plasma proteins, Predicted intracellular proteins			Disease mutation, FDA approved drug targets, Ichthyosis	8826	3849
P35998	PSMC2	PRS7_HUMAN	26S proteasome regulatory subunit 7 (PRS7_HUMAN)	Predicted intracellular proteins				13490	5701
P36578	RPL4	RL4_HUMAN	60S ribosomal protein L4 (RL4_HUMAN)	Plasma proteins, Predicted intracellular proteins, Ribosomal proteins	Ribonucleoprotein, Ribosomal protein			14462	6124
P36871	PGM1	PGM1_HUMAN	Phosphoglucomutase-1 (PGM1_HUMAN)	Disease related genes, Enzymes, Plasma proteins, Potential drug targets, Predicted intracellular proteins	Isomerase	Carbohydrate metabolism, Glucose metabolism	Congenital disorder of glycosylation, Disease mutation, Glycogen storage disease	12498	5236
P36873	PPP1CC	PP1G_HUMAN	Serine/threonine-protein phosphatase PP1-gamma catalytic subunit (PP1G_HUMAN)	Enzymes, Plasma proteins, Predicted intracellular proteins	Hydrolase, Protein phosphatase	Biological rhythms, Carbohydrate metabolism, Cell cycle, Cell division, Glycogen metabolism		13093	5501
P36956	SREBF1	SRBP1_HUMAN	Sterol regulatory element-binding protein 1 isoform SREBP-1A	Plasma proteins, Predicted intracellular proteins, Predicted membrane proteins, Transcription factors	Activator, DNA-binding	Cholesterol metabolism, Lipid metabolism, Steroid metabolism, Sterol metabolism, Transcription, Transcription regulation		16183	6720
P36957	DLST	ODO2_HUMAN	Dihydrolipoyllysine-residue succinyltransferase component of 2-oxoglutarate dehydrogenase complex, mitochondrial isoform Iso 1	Citric acid cycle related proteins, Enzymes, Predicted intracellular proteins	Acyltransferase, Transferase	Tricarboxylic acid cycle		4766	1743
P37108	SRP14	SRP14_HUMAN	Signal recognition particle 14 kDa protein (SRP14_HUMAN)	Plasma proteins, Predicted intracellular proteins, Transporters	Ribonucleoprotein, RNA-binding			16199	6727
P37802	TAGLN2	TAGL2_HUMAN	Transgelin-2 (TAGL2_HUMAN)	Plasma proteins, Predicted intracellular proteins				16638	8407
P37837	TALDO1	TALDO_HUMAN	Transaldolase (TALDO_HUMAN)	Disease related genes, Enzymes, Plasma proteins, Potential drug targets, Predicted intracellular proteins	Transferase	Pentose shunt	Disease mutation	16642	6888
P38606	ATP6V1A	VATA_HUMAN	V-type proton ATPase catalytic subunit A isoform Iso 1	Disease related genes, Enzymes, Plasma proteins, Predicted intracellular proteins, Transporters		Hydrogen ion transport, Ion transport, Transport	Disease mutation, Epilepsy	1636	523
P38919	EIF4A3	IF4A3_HUMAN	Eukaryotic initiation factor 4A-III (IF4A3_HUMAN)	Disease related genes, Enzymes, Plasma proteins, Potential drug targets, Predicted intracellular proteins, Transporters	Helicase, Hydrolase, RNA-binding	mRNA processing, mRNA splicing, mRNA transport, Nonsense-mediated mRNA decay, rRNA processing, Translation regulation, Transport	Disease mutation	5262	9775
P39023	RPL3	RL3_HUMAN	60S ribosomal protein L3 isoform Iso 1	FDA approved drug targets, Plasma proteins, Predicted intracellular proteins, Ribosomal proteins	Ribonucleoprotein, Ribosomal protein		FDA approved drug targets	14445	6122
P39060	COL18A1	COIA1_HUMAN	Collagen alpha-1(XVIII) chain isoform Iso 2	Cancer-related genes, Disease related genes, Plasma proteins, Predicted intracellular proteins, Predicted secreted proteins		Cell adhesion	Cancer-related genes	3799	80781
P40227	CCT6A	TCPZ_HUMAN	T-complex protein 1 subunit zeta (TCPZ_HUMAN)	Plasma proteins, Predicted intracellular proteins	Chaperone			2972	908
P40429	RPL13A	RL13A_HUMAN	60S ribosomal protein L13a isoform Iso 1	Plasma proteins, Predicted intracellular proteins, Ribosomal proteins	Ribonucleoprotein, Ribosomal protein	Translation regulation		14425	23521
P40925	MDH1	MDHC_HUMAN	Malate dehydrogenase, cytoplasmic (MDHC_HUMAN)	Cancer-related genes, Citric acid cycle related proteins, Enzymes, Plasma proteins, Predicted intracellular proteins	Oxidoreductase	Tricarboxylic acid cycle	Cancer-related genes	9856	4190
P40967	PMEL	PMEL_HUMAN	Melanocyte protein PMEL isoform Iso 1	Predicted intracellular proteins, Predicted membrane proteins		Melanin biosynthesis		12857	6490
P41091	EIF2S3	IF2G_HUMAN	Eukaryotic translation initiation factor 2 subunit 3 (IF2G_HUMAN)	Disease related genes, Plasma proteins, Predicted intracellular proteins	Initiation factor	Protein biosynthesis	Disease mutation, Epilepsy, Mental retardation, Obesity	5244	1968
P41250	GARS	SYG_HUMAN	Glycine--tRNA ligase (GARS_HUMAN)	Disease related genes, Enzymes, Plasma proteins, Potential drug targets, Predicted intracellular proteins	Aminoacyl-tRNA synthetase, Hydrolase, Ligase, Transferase	Protein biosynthesis	Charcot-Marie-Tooth disease, Disease mutation, Neurodegeneration, Neuropathy	6580	2617
P41252	IARS	SYIC_HUMAN	Isoleucine--tRNA ligase, cytoplasmic (SYIC_HUMAN)	Disease related genes, Enzymes, Plasma proteins, Potential drug targets, Predicted intracellular proteins	Aminoacyl-tRNA synthetase, Ligase	Protein biosynthesis	Disease mutation, Mental retardation	7846	3376
P42224	STAT1	STAT1_HUMAN	Signal transducer and activator of transcription 1-alpha/beta (STAT1_HUMAN)	Disease related genes, Plasma proteins, Predicted intracellular proteins, Transcription factors	Activator, DNA-binding	Antiviral defense, Host-virus interaction, Transcription, Transcription regulation	Disease mutation	16334	6772
P42285	MTREX	(MTREX_HUMAN	Exosome RNA helicase MTR4 (MTREX_HUMAN)	Enzymes, Plasma proteins, Predicted intracellular proteins	Helicase, Hydrolase	mRNA processing, mRNA splicing, rRNA processing		10477	23517
P42892	ECE1	ECE1_HUMAN	Endothelin-converting enzyme 1 (ECE1_HUMAN)	Disease related genes, Enzymes, Plasma proteins, Potential drug targets, Predicted intracellular proteins, Predicted membrane proteins	Hydrolase, Metalloprotease, Protease		Disease mutation, Hirschsprung disease	5110	1889
P43007	SLC1A4	SATT_HUMAN	Neutral amino acid transporter A (SATT_HUMAN)	Disease related genes, Plasma proteins, Potential drug targets, Predicted membrane proteins, Transporters		Symport, Transport	Disease mutation, Epilepsy, Mental retardation	15344	6509
P43034	PAFAH1B1	LIS1_HUMAN	Platelet-activating factor acetylhydrolase IB subunit alpha (LIS1_HUMAN)	Disease related genes, Plasma proteins, Predicted intracellular proteins	Developmental protein	Cell cycle, Cell division, Differentiation, Lipid degradation, Lipid metabolism, Mitosis, Neurogenesis, Transport	Disease mutation, Lissencephaly	12067	5048
P43121	MCAM	MUC18_HUMAN	Cell surface glycoprotein MUC18 (MUC18_HUMAN)	CD markers, Plasma proteins, Predicted membrane proteins		Cell adhesion		9809	4162
P43243	MATR3	MATR3_HUMAN	Matrin-3 (MATR3_HUMAN)	Disease related genes, Plasma proteins, Predicted intracellular proteins	RNA-binding	Immunity, Innate immunity	Amyotrophic lateral sclerosis, Disease mutation, Neurodegeneration	9769	9782
P43487	RANBP1	RANG_HUMAN	Ran-specific GTPase-activating protein (RANG_HUMAN)	Plasma proteins, Predicted intracellular proteins	GTPase activation			13841	5902
P43490	NAMPT	NAMPT_HUMAN	Nicotinamide phosphoribosyltransferase (NAMPT_HUMAN)	Cancer-related genes, Enzymes, Plasma proteins, Predicted intracellular proteins, Predicted secreted proteins	Cytokine, Glycosyltransferase, Transferase	Biological rhythms, Pyridine nucleotide biosynthesis	Cancer-related genes	10697	10135
P43686	PSMC4	PRS6B_HUMAN	26S proteasome regulatory subunit 6B (PRS6B_HUMAN)	Plasma proteins, Predicted intracellular proteins				13493	5704
P45974	USP5	UBP5_HUMAN	Ubiquitin carboxyl-terminal hydrolase 5 (UBP5_HUMAN)	Enzymes, Plasma proteins, Predicted intracellular proteins	Hydrolase, Protease, Thiol protease	Ubl conjugation pathway		18413	8078
P46459	NSF	NSF_HUMAN	Vesicle-fusing ATPase (NSF_HUMAN)	Enzymes, Predicted intracellular proteins, Transporters	Hydrolase	Protein transport, Transport		11296	4905
P46776	RPL27A	RL27A_HUMAN	60S ribosomal protein L27a isoform Iso 1	Predicted intracellular proteins, Ribosomal proteins	Ribonucleoprotein, Ribosomal protein			14442	6157
P46777	RPL5	RL5_HUMAN	60S ribosomal protein L5 (RL5_HUMAN)	Cancer-related genes, Disease related genes, Plasma proteins, Predicted intracellular proteins, Ribosomal proteins	Ribonucleoprotein, Ribosomal protein, RNA-binding, rRNA-binding		Cancer-related genes, Diamond-Blackfan anemia, Disease mutation	14464	6125
P46778	RPL21	RL21_HUMAN	60S ribosomal protein L21 isoform Iso 1	Disease related genes, Predicted intracellular proteins, Ribosomal proteins	Ribonucleoprotein, Ribosomal protein		Disease mutation, Hypotrichosis	14433	6144
P46779	RPL28	RL28_HUMAN	60S ribosomal protein L28 (RL28_HUMAN)	Predicted intracellular proteins, Ribosomal proteins	Ribonucleoprotein, Ribosomal protein			14443	6158
P46781	RPS9	RS9_HUMAN	40S ribosomal protein S9 (RS9_HUMAN)	Plasma proteins, Predicted intracellular proteins, Ribosomal proteins	Ribonucleoprotein, Ribosomal protein, RNA-binding, rRNA-binding			14532	6203
P46782	RPS5	RS5_HUMAN	40S ribosomal protein S5 (RS5_HUMAN)	Plasma proteins, Predicted intracellular proteins, Ribosomal proteins	Ribonucleoprotein, Ribosomal protein			14518	6193
P46821	MAP1B	MAP1B_HUMAN	Microtubule-associated protein 1B (MAP1B_HUMAN)	Plasma proteins, Predicted intracellular proteins				9653	4131
P46934	NEDD4	NEDD4_HUMAN	Isoform 4 of E3 ubiquitin-protein ligase NEDD4 (NEDD4_HUMAN)	Enzymes, Predicted intracellular proteins, Transporters	Transferase	Host-virus interaction, Neurogenesis, Ubl conjugation pathway		10882	4734
P46940	IQGAP1	IQGA1_HUMAN	Ras GTPase-activating-like protein IQGAP1 (IQGA1_HUMAN)	Plasma proteins, Predicted intracellular proteins	Calmodulin-binding	Host-virus interaction		8207	8826
P47755	CAPZA2	CAZA2_HUMAN	F-actin-capping protein subunit alpha-2 (CAZA2_HUMAN)	Plasma proteins, Predicted intracellular proteins	Actin capping, Actin-binding			2625	830
P47756	CAPZB	CAPZB_HUMAN	F-actin-capping protein subunit beta (CAPZB_HUMAN)	Plasma proteins, Predicted intracellular proteins	Actin capping, Actin-binding			2627	832
P47895	ALDH1A3	AL1A3_HUMAN	Aldehyde dehydrogenase family 1 member A3 (AL1A3_HUMAN)	Disease related genes, Enzymes, Potential drug targets, Predicted intracellular proteins	Oxidoreductase		Disease mutation, Microphthalmia	885	220
P47897	QARS	SYQ_HUMAN	Glutamine--tRNA ligase (SYQ_HUMAN)	Disease related genes, Enzymes, Plasma proteins, Potential drug targets, Predicted intracellular proteins, Predicted membrane proteins	Aminoacyl-tRNA synthetase, Ligase	Protein biosynthesis	Disease mutation, Epilepsy, Primary microcephaly	13681	5859
P48059	LIMS1	LIMS1_HUMAN	LIM and senescent cell antigen-like-containing domain protein 1 (LIMS1_HUMAN)	Plasma proteins, Predicted intracellular proteins				9198	3987
P48060	GLIPR1	GLIP1_HUMAN	Glioma pathogenesis-related protein 1 (GLIP1_HUMAN)	Predicted intracellular proteins, Predicted membrane proteins				6757	11010
P48509	CD151	CD151_HUMAN	CD151 antigen (CD151_HUMAN)	Blood group antigen proteins, CD markers, Disease related genes, Potential drug targets, Predicted membrane proteins, Transporters	Blood group antigen	Host-virus interaction	Deafness, Epidermolysis bullosa	2982	977
P48643	CCT5	TCPE_HUMAN	T-complex protein 1 subunit epsilon (TCPE_HUMAN)	Disease related genes, Plasma proteins, Predicted intracellular proteins	Chaperone		Disease mutation, Neuropathy	2971	22948
P48681	NES	NEST_HUMAN	Nestin (NEST_HUMAN)	Plasma proteins, Predicted intracellular proteins	Developmental protein	Neurogenesis		10917	10763
P48960	CD97	AGRE5_HUMAN	Adhesion G protein-coupled receptor E5 (AGRE5_HUMAN)	CD markers, G-protein coupled receptors, Predicted intracellular proteins, Predicted membrane proteins, Predicted secreted proteins, Transporters	G-protein coupled receptor, Receptor, Transducer	Cell adhesion		583	976
P49006	MARCKSL1	MRP_HUMAN	MARCKS-related protein (MRP_HUMAN)	Predicted intracellular proteins	Actin-binding, Calmodulin-binding			9739	65108
P49184	DNASE1L1	DNSL1_HUMAN	Deoxyribonuclease-1-like 1 (DNSL1_HUMAN)	Predicted intracellular proteins	Endonuclease, Hydrolase, Nuclease			4869	1774
P49207	RPL34	RL34_HUMAN	60S ribosomal protein L34 isoform Iso 1	Predicted intracellular proteins, Ribosomal proteins	Ribonucleoprotein, Ribosomal protein			14449	6164
P49327	FASN	FAS_HUMAN	Fatty acid synthase (FAS_HUMAN)	Cancer-related genes, Enzymes, FDA approved drug targets, Plasma proteins, Predicted intracellular proteins	Hydrolase, Lyase, Multifunctional enzyme, Oxidoreductase, Transferase	Fatty acid biosynthesis, Fatty acid metabolism, Lipid biosynthesis, Lipid metabolism	Cancer-related genes, FDA approved drug targets	5953	2194
P49368	CCT3	TCPG_HUMAN	T-complex protein 1 subunit gamma (TCPG_HUMAN)	Plasma proteins, Predicted intracellular proteins	Chaperone			2969	7203
P49588	AARS	SYAC_HUMAN	Alanine--tRNA ligase, cytoplasmic (SYAC_HUMAN)	Disease related genes, Enzymes, Plasma proteins, Potential drug targets, Predicted intracellular proteins	Aminoacyl-tRNA synthetase, Ligase, RNA-binding, tRNA-binding	Protein biosynthesis	Charcot-Marie-Tooth disease, Disease mutation, Epilepsy, Neurodegeneration, Neuropathy	23	16
P49748	ACADVL	ACADV_HUMAN	Very long-chain specific acyl-CoA dehydrogenase, mitochondrial (ACADV_HUMAN)	Disease related genes, Enzymes, Potential drug targets, Predicted intracellular proteins	Oxidoreductase	Fatty acid metabolism, Lipid metabolism	Cardiomyopathy, Disease mutation	380	37
P49755	TMED10	TMEDA_HUMAN	Transmembrane emp24 domain-containing protein 10 (TMEDA_HUMAN)	Predicted membrane proteins		ER-Golgi transport, Protein transport, Transport		17182	10972
P49915	GMPS	GUAA_HUMAN	GMP synthase [glutamine-hydrolyzing] (GUAA_HUMAN)	Disease related genes, Enzymes, Plasma proteins, Potential drug targets, Predicted intracellular proteins	Ligase	GMP biosynthesis, Purine biosynthesis	Proto-oncogene	6813	8833
P50148	GNAQ	GNAQ_HUMAN	Guanine nucleotide-binding protein G(q) subunit alpha (GNAQ_HUMAN)	Cancer-related genes, Disease related genes, Predicted intracellular proteins	Transducer		Cancer-related genes, Disease mutation	6824	2776
P50281	MMP14	MMP14_HUMAN	Matrix metalloproteinase-14 (MMP14_HUMAN)	Cancer-related genes, Disease related genes, Enzymes, FDA approved drug targets, Plasma proteins, Predicted intracellular proteins, Predicted membrane proteins	Hydrolase, Metalloprotease, Protease		Cancer-related genes, Disease mutation, FDA approved drug targets	10127	4323
P50395	GDI2	GDIB_HUMAN	Rab GDP dissociation inhibitor beta (GDIB_HUMAN)	Plasma proteins, Predicted intracellular proteins	GTPase activation			6357	2665
P50454	SERPINH1	SERPH_HUMAN	Serpin H1 (SERPH_HUMAN)	Disease related genes, Plasma proteins, Predicted intracellular proteins	Chaperone	Stress response	Osteogenesis imperfecta	15029	871
P50502	ST13	F10A1_HUMAN	Hsc70-interacting protein (F10A1_HUMAN)	Plasma proteins, Predicted intracellular proteins	Chaperone			16281	6767
P50914	RPL14	RL14_HUMAN	60S ribosomal protein L14 (RL14_HUMAN)	Plasma proteins, Predicted intracellular proteins, Ribosomal proteins	Ribonucleoprotein, Ribosomal protein			14426	9045
P50990	CCT8	TCPQ_HUMAN	T-complex protein 1 subunit theta (TCPQ_HUMAN)	Plasma proteins, Predicted intracellular proteins	Chaperone			2975	10694
P50991	CCT4	TCPD_HUMAN	T-complex protein 1 subunit delta (TCPD_HUMAN)	Plasma proteins, Predicted intracellular proteins	Chaperone			2970	10575
P50993	ATP1A2	AT1A2_HUMAN	Sodium/potassium-transporting ATPase subunit alpha-2 (AT1A2_HUMAN)	Disease related genes, Enzymes, Plasma proteins, Potential drug targets, Predicted membrane proteins, Transporters		Ion transport, Potassium transport, Sodium transport, Sodium/potassium transport, Transport	Disease mutation	1584	477
P50995	ANXA11	ANX11_HUMAN	Annexin A11 (ANX11_HUMAN)	Cancer-related genes, Plasma proteins, Predicted intracellular proteins, Transporters		Cell cycle, Cell division	Amyotrophic lateral sclerosis, Cancer-related genes, Disease mutation, Neurodegeneration	1124	311
P51148	RAB5C	RAB5C_HUMAN	Ras-related protein Rab-5C (RAB5C_HUMAN)	Plasma proteins, Predicted intracellular proteins, RAS pathway related proteins		Protein transport, Transport		13765	5878
P51149	RAB7A	RAB7A_HUMAN	Ras-related protein Rab-7a (RAB7A_HUMAN)	Disease related genes, Plasma proteins, Predicted intracellular proteins		Autophagy, Host-virus interaction, Lipid degradation, Lipid metabolism, Protein transport, Transport	Charcot-Marie-Tooth disease, Disease mutation, Neurodegeneration, Neuropathy	13770	7879
P51153	RAB13	RAB13_HUMAN	Ras-related protein Rab-13 (RAB13_HUMAN)	Predicted intracellular proteins		Protein transport, Transport		13712	5872
P51665	PSMD7	PSMD7_HUMAN	26S proteasome non-ATPase regulatory subunit 7 (PSMD7_HUMAN)	Enzymes, Predicted intracellular proteins				13507	5713
P52209	PGD	6PGD_HUMAN	6-phosphogluconate dehydrogenase, decarboxylating (6PGD_HUMAN)	Enzymes, Plasma proteins, Predicted intracellular proteins	Oxidoreductase	Gluconate utilization, Pentose shunt		12487	5226
P52272	HNRNPM	HNRPM_HUMAN	Heterogeneous nuclear ribonucleoprotein M (HNRPM_HUMAN)	Plasma proteins, Predicted intracellular proteins	Ribonucleoprotein, RNA-binding	mRNA processing, mRNA splicing		7631	4670
P52292	KPNA2	IMA2_HUMAN	Importin subunit alpha-1 (IMA1_HUMAN)	Plasma proteins, Predicted intracellular proteins, Transporters		Host-virus interaction, Protein transport, Transport		8796	3838
P52907	CAPZA1	CAZA1_HUMAN	F-actin-capping protein subunit alpha-1 (CAZA1_HUMAN)	Plasma proteins, Predicted intracellular proteins	Actin capping, Actin-binding			2624	829
P53396	ACLY	ACLY_HUMAN	ATP-citrate synthase (ACLY_HUMAN)	Cancer-related genes, Citric acid cycle related proteins, Enzymes, Plasma proteins, Predicted intracellular proteins	Transferase	Lipid biosynthesis, Lipid metabolism	Cancer-related genes	406	47
P53618	COPB1	COPB_HUMAN	Coatomer subunit beta (COPB_HUMAN)	Plasma proteins, Predicted intracellular proteins		ER-Golgi transport, Host-virus interaction, Protein transport, Transport		3858	1315
P53621	COPA	COPA_HUMAN	Coatomer subunit alpha (COPA_HUMAN)	Disease related genes, Plasma proteins, Predicted intracellular proteins, Predicted secreted proteins	Hormone	ER-Golgi transport, Protein transport, Transport	Disease mutation	3857	1314
P53794	SLC5A3	SC5A3_HUMAN	Sodium/myo-inositol cotransporter (SC5A3_HUMAN)	Predicted membrane proteins, Transporters		Ion transport, Sodium transport, Symport, Transport		15596	6526
P53801	PTTG1IP	PTTG_HUMAN	Pituitary tumor-transforming gene 1 protein-interacting protein isoform Iso 1	Predicted intracellular proteins, Predicted membrane proteins				13628	754
P53985	SLC16A1	MOT1_HUMAN	Monocarboxylate transporter 1 (MOT1_HUMAN)	Disease related genes, Potential drug targets, Predicted membrane proteins, Transporters		Symport, Transport	Disease mutation	15311	6566
P53990	IST1	IST1_HUMAN	IST1 homolog (IST1_HUMAN)	Plasma proteins, Predicted intracellular proteins		Cell cycle, Cell division		8259	9798
P53999	SUB1	TCP4_HUMAN	Activated RNA polymerase II transcriptional coactivator p15 isoform Iso 1	Plasma proteins, Predicted intracellular proteins	Activator, DNA-binding	Transcription, Transcription regulation		16445	10923
P54136	RARS	SYRC_HUMAN	Arginine--tRNA ligase, cytoplasmic (SYRC_HUMAN)	Disease related genes, Enzymes, Plasma proteins, Potential drug targets, Predicted intracellular proteins	Aminoacyl-tRNA synthetase, Ligase	Protein biosynthesis	Disease mutation, Leukodystrophy	13874	5917
P54289	CACNA2D1	CA2D1_HUMAN	Voltage-dependent calcium channel subunit alpha-2/delta-1 (CA2D1_HUMAN)	FDA approved drug targets, Plasma proteins, Predicted intracellular proteins, Predicted membrane proteins, Transporters	Calcium channel, Ion channel, Voltage-gated channel	Calcium transport, Ion transport, Transport	FDA approved drug targets	2521	781
P54577	YARS	SYYC_HUMAN	Tyrosine--tRNA ligase, cytoplasmic (SYYC_HUMAN)	Disease related genes, Enzymes, Plasma proteins, Potential drug targets, Predicted intracellular proteins	Aminoacyl-tRNA synthetase, Ligase, RNA-binding, tRNA-binding	Protein biosynthesis	Charcot-Marie-Tooth disease, Disease mutation, Neurodegeneration, Neuropathy	18824	8565
P54578	USP14	UBP14_HUMAN	Ubiquitin carboxyl-terminal hydrolase 14 (UBP14_HUMAN)	Enzymes, Plasma proteins, Predicted intracellular proteins	Hydrolase, Protease, Thiol protease	Immunity, Innate immunity, Ubl conjugation pathway		18350	9097
P54652	HSPA2	HSP72_HUMAN	Heat shock-related 70 kDa protein 2 (HSP72_HUMAN)	Cancer-related genes, Plasma proteins, Predicted intracellular proteins	Chaperone	Differentiation, Spermatogenesis, Stress response	Cancer-related genes	7779	3306
P54687	BCAT1	BCAT1_HUMAN	Branched-chain-amino-acid aminotransferase, cytosolic (BCAT1_HUMAN)	Enzymes, Predicted intracellular proteins	Aminotransferase, Transferase	Amino-acid biosynthesis, Branched-chain amino acid biosynthesis		1853	586
P54709	ATP1B3	AT1B3_HUMAN	Sodium/potassium-transporting ATPase subunit beta-3 (AT1B3_HUMAN)	CD markers, Predicted intracellular proteins, Predicted membrane proteins, Transporters		Ion transport, Potassium transport, Sodium transport, Sodium/potassium transport, Transport		1589	483
P54753	EPHB3	EPHB3_HUMAN	Ephrin type-B receptor 3 (EPHB3_HUMAN)	Cancer-related genes, Enzymes, Predicted membrane proteins	Developmental protein, Kinase, Receptor, Transferase, Tyrosine-protein kinase	Angiogenesis, Neurogenesis	Cancer-related genes	5436	2049
P54920	NAPA	SNAA_HUMAN	Alpha-soluble NSF attachment protein (SNAA_HUMAN)	Predicted intracellular proteins		ER-Golgi transport, Protein transport, Transport		10711	8775
P55060	CSE1L	XPO2_HUMAN	Exportin-2 (XPO2_HUMAN)	Cancer-related genes, Plasma proteins, Predicted intracellular proteins, Transporters		Protein transport, Transport	Cancer-related genes	4076	1434
P55072	VCP	TERA_HUMAN	Transitional endoplasmic reticulum ATPase (TERA_HUMAN)	Disease related genes, Enzymes, Plasma proteins, Potential drug targets, Predicted intracellular proteins, Transporters	Hydrolase	Autophagy, DNA damage, DNA repair, Transport, Ubl conjugation pathway	Amyotrophic lateral sclerosis, Charcot-Marie-Tooth disease, Disease mutation, Neurodegeneration, Neuropathy	18475	7415
P55209	NAP1L1	NP1L1_HUMAN	Nucleosome assembly protein 1-like 1 (NP1L1_HUMAN)	Plasma proteins, Predicted intracellular proteins		Neurogenesis		10706	4673
P55290	CDH13	CAD13_HUMAN	Cadherin-13 (CAD13_HUMAN)	Plasma proteins, Predicted intracellular proteins		Cell adhesion		3118	1012
P55786	NPEPPS	PSA_HUMAN	Puromycin-sensitive aminopeptidase (PSA_HUMAN)	Enzymes, Plasma proteins, Predicted intracellular proteins	Aminopeptidase, Hydrolase, Metalloprotease, Protease			11175	9520
P55884	EIF3B	EIF3B_HUMAN	Eukaryotic translation initiation factor 3 subunit B (EIF3B_HUMAN)	Plasma proteins, Predicted intracellular proteins	Initiation factor, RNA-binding	Protein biosynthesis		5247	8662
P56192	MARS	SYMC_HUMAN	Methionine--tRNA ligase, cytoplasmic (SYMC_HUMAN)	Disease related genes, Enzymes, Potential drug targets, Predicted intracellular proteins, Predicted membrane proteins	Aminoacyl-tRNA synthetase, Ligase, RNA-binding, tRNA-binding	Protein biosynthesis	Charcot-Marie-Tooth disease, Disease mutation, Neurodegeneration, Neuropathy	9747	4141
P56199	ITGA1	ITA1_HUMAN	Integrin alpha-1 (ITA1_HUMAN)	Cancer-related genes, CD markers, Plasma proteins, Predicted membrane proteins, Transporters	Integrin, Receptor	Cell adhesion	Cancer-related genes	8267	3672
P60033	CD81	CD81_HUMAN	CD81 antigen (CD81_HUMAN)	CD markers, Disease related genes, Plasma proteins, Potential drug targets, Predicted membrane proteins, Transporters	Host cell receptor for virus entry, Receptor	Adaptive immunity, Host-virus interaction, Immunity		3057	975
P60174	TPI1	TPIS_HUMAN	Triosephosphate isomerase (TPIS_HUMAN)	Cancer-related genes, Disease related genes, Enzymes, Plasma proteins, Potential drug targets, Predicted intracellular proteins	Isomerase, Lyase	Gluconeogenesis, Glycolysis	Cancer-related genes, Disease mutation, Hereditary hemolytic anemia	17636	7167
P60228	EIF3E	EIF3E_HUMAN	Eukaryotic translation initiation factor 3 subunit E (EIF3E_HUMAN)	Cancer-related genes, Predicted intracellular proteins	Initiation factor	Protein biosynthesis	Cancer-related genes	5251	3646
P60660	MYL6	MYL6_HUMAN	Myosin light polypeptide 6 (MYL6_HUMAN)	Plasma proteins, Predicted intracellular proteins	Motor protein, Muscle protein, Myosin			10587	4637
P60709	ACTB	ACTB_HUMAN	Actin, cytoplasmic 1 (ACTB_HUMAN)	Disease related genes, Plasma proteins, Predicted intracellular proteins			Deafness, Disease mutation, Dystonia, Mental retardation	456	60
P60842	EIF4A1	IF4A1_HUMAN	Eukaryotic initiation factor 4A-I (IF4A1_HUMAN)	Enzymes, Plasma proteins, Predicted intracellular proteins	Helicase, Hydrolase, Initiation factor, RNA-binding	Host-virus interaction, Protein biosynthesis		5260	1973
P60866	RPS20	RS20_HUMAN	40S ribosomal protein S20 isoform Iso 1	Plasma proteins, Predicted intracellular proteins, Ribosomal proteins	Ribonucleoprotein, Ribosomal protein			14502	6224
P60900	PSMA6	PSA6_HUMAN	Proteasome subunit alpha type-6 isoform Iso 1	Enzymes, Plasma proteins, Predicted intracellular proteins	Hydrolase, Protease, Threonine protease			13475	5687
P60903	S100A10	S10AA_HUMAN	Protein S100-A10 (S10AA_HUMAN)	Predicted membrane proteins, Transporters				14660	6281
P60953	CDC42	CDC42_HUMAN	Cell division control protein 42 homolog (CDC42_HUMAN)	Disease related genes, Plasma proteins, Predicted intracellular proteins, RAS pathway related proteins	Hydrolase	Differentiation, Neurogenesis	Disease mutation, Mental retardation	3089	998
P60981	DSTN	DEST_HUMAN	Destrin (DEST_HUMAN)	Plasma proteins, Predicted intracellular proteins	Actin-binding			4998	11034
P61006	RAB8A	RAB8A_HUMAN	Ras-related protein Rab-8A (RAB8A_HUMAN)	Predicted intracellular proteins		Autophagy, Cilium biogenesis/degradation, Protein transport, Transport	Proto-oncogene	13772	4218
P61019	RAB2A	RAB2A_HUMAN	Ras-related protein Rab-2A (RAB2A_HUMAN)	Predicted intracellular proteins		ER-Golgi transport, Protein transport, Transport		13731	5862
P61026	RAB10	RAB10_HUMAN	Ras-related protein Rab-10 (RAB10_HUMAN)	Predicted intracellular proteins		Protein transport, Transport	Neurodegeneration	13703	10890
P61106	RAB14	RAB14_HUMAN	Ras-related protein Rab-14 (RAB14_HUMAN)	Plasma proteins, Predicted intracellular proteins		Protein transport, Transport		13713	51552
P61158	ACTR3	ARP3_HUMAN	Actin-related protein 3 (ARP3_HUMAN)	Plasma proteins, Predicted intracellular proteins	Actin-binding	Cilium biogenesis/degradation		476	10096
P61160	ACTR2	ARP2_HUMAN	Actin-related protein 2 (ARP2_HUMAN)	Plasma proteins, Predicted intracellular proteins	Actin-binding			475	10097
P61163	ACTR1A	ACTZ_HUMAN	Alpha-centractin (ACTZ_HUMAN)	Plasma proteins, Predicted intracellular proteins				473	10121
P61204	ARF3	ARF3_HUMAN	ADP-ribosylation factor 3 (ARF3_HUMAN)	Plasma proteins, Predicted intracellular proteins		ER-Golgi transport, Protein transport, Transport		1268	377
P61221	ABCE1	ABCE1_HUMAN	ATP-binding cassette sub-family E member 1 (ABCE1_HUMAN)	Predicted intracellular proteins	Chaperone	Host-virus interaction		68	6059
P61224	RAP1B	RAP1B_HUMAN	Ras-related protein Rap-1b (RAP1B_HUMAN)	Plasma proteins, Predicted intracellular proteins, RAS pathway related proteins				13852	5908
P61225	RAP2B	RAP2B_HUMAN	Ras-related protein Rap-2b (RAP2B_HUMAN)	Predicted intracellular proteins				13857	5912
P61247	RPS3A	RS3A_HUMAN	40S ribosomal protein S3a (RS3A_HUMAN)	Plasma proteins, Predicted intracellular proteins, Ribosomal proteins	Ribonucleoprotein, Ribosomal protein	Differentiation		14514	6189
P61313	RPL15	RL15_HUMAN	60S ribosomal protein L15 (RL15_HUMAN)	Disease related genes, Plasma proteins, Predicted intracellular proteins, Ribosomal proteins	Ribonucleoprotein, Ribosomal protein		Diamond-Blackfan anemia	14427	6138
P61421	ATP6V0D1	VA0D1_HUMAN	V-type proton ATPase subunit d 1 isoform Iso 1	Plasma proteins, Predicted intracellular proteins, Transporters		Cilium biogenesis/degradation, Hydrogen ion transport, Ion transport, Transport		1632	9114
P61586	RHOA	RHOA_HUMAN	Transforming protein RhoA (RHOA_HUMAN)	Cancer-related genes, Predicted intracellular proteins, RAS pathway related proteins	Hydrolase	Cell cycle, Cell division, Host-virus interaction	Cancer-related genes, Proto-oncogene	14176	387
P61769	B2M	B2MG_HUMAN	Beta-2-microglobulin (B2MG_HUMAN)	Cancer-related genes, Disease related genes, Plasma proteins, Predicted intracellular proteins		Immunity	Amyloidosis, Cancer-related genes, Disease mutation	1752	567
P61970	NUTF2	NTF2_HUMAN	Nuclear transport factor 2 (NTF2_HUMAN)	Plasma proteins, Predicted intracellular proteins		mRNA transport, Protein transport, Translocation, Transport		11416	10204
P61978	HNRNPK	HNRPK_HUMAN	Heterogeneous nuclear ribonucleoprotein K (HNRPK_HUMAN)	Disease related genes, Plasma proteins, Predicted intracellular proteins	Activator, DNA-binding, Repressor, Ribonucleoprotein, RNA-binding	Host-virus interaction, mRNA processing, mRNA splicing, Transcription, Transcription regulation	Mental retardation	7628	3190
P61981	YWHAG	1433G_HUMAN	14-3-3 protein gamma (1433G_HUMAN)	Disease related genes, Plasma proteins, Predicted intracellular proteins			Disease mutation, Epilepsy	18861	7532
P62136	PPP1CA	PP1A_HUMAN	Serine/threonine-protein phosphatase PP1-alpha catalytic subunit (PP1A_HUMAN)	Enzymes, Plasma proteins, Predicted intracellular proteins	Hydrolase, Protein phosphatase	Carbohydrate metabolism, Cell cycle, Cell division, Glycogen metabolism, Host-virus interaction		13091	5499
P62140	PPP1CB	PP1B_HUMAN	Serine/threonine-protein phosphatase PP1-beta catalytic subunit (PP1B_HUMAN)	Disease related genes, Enzymes, Plasma proteins, Potential drug targets, Predicted intracellular proteins	Hydrolase, Protein phosphatase	Biological rhythms, Carbohydrate metabolism, Cell cycle, Cell division, Glycogen metabolism	Disease mutation	13092	5500
P62191	PSMC1	PRS4_HUMAN	26S proteasome regulatory subunit 4 (PRS4_HUMAN)	Predicted intracellular proteins				13489	5700
P62195	PSMC5	PRS8_HUMAN	26S proteasome regulatory subunit 8 (PRS8_HUMAN)	Plasma proteins, Predicted intracellular proteins				13494	5705
P62241	RPS8	RS8_HUMAN	40S ribosomal protein S8 (RS8_HUMAN)	Plasma proteins, Predicted intracellular proteins, Ribosomal proteins	Ribonucleoprotein, Ribosomal protein			14531	6202
P62244	RPS15A	RS15A_HUMAN	40S ribosomal protein S15a isoform Iso 1	Predicted intracellular proteins, Predicted membrane proteins, Ribosomal proteins	Ribonucleoprotein, Ribosomal protein		Diamond-Blackfan anemia	14495	6210
P62249	RPS16	RS16_HUMAN	40S ribosomal protein S16 (RS16_HUMAN)	Plasma proteins, Predicted intracellular proteins, Ribosomal proteins	Ribonucleoprotein, Ribosomal protein			14496	6217
P62258	YWHAE	1433E_HUMAN	14-3-3 protein epsilon (1433E_HUMAN)	Cancer-related genes, Plasma proteins, Predicted intracellular proteins		Host-virus interaction	Cancer-related genes	18860	7531
P62263	RPS14	RS14_HUMAN	40S ribosomal protein S14 (RS14_HUMAN)	Plasma proteins, Predicted intracellular proteins, Ribosomal proteins	Ribonucleoprotein, Ribosomal protein			14493	6208
P62266	RPS23	RS23_HUMAN	40S ribosomal protein S23 (RS23_HUMAN)	Disease related genes, Predicted intracellular proteins, Ribosomal proteins	Ribonucleoprotein, Ribosomal protein		Deafness, Disease mutation, Dwarfism	14504	6228
P62269	RPS18	RS18_HUMAN	40S ribosomal protein S18 (RS18_HUMAN)	Plasma proteins, Predicted intracellular proteins, Ribosomal proteins	Ribonucleoprotein, Ribosomal protein, RNA-binding, rRNA-binding			14498	6222
P62277	RPS13	RS13_HUMAN	40S ribosomal protein S13 (RS13_HUMAN)	Plasma proteins, Predicted intracellular proteins, Ribosomal proteins	Ribonucleoprotein, Ribosomal protein			14492	6207
P62280	RPS11	RS11_HUMAN	40S ribosomal protein S11 (RS11_HUMAN)	Plasma proteins, Predicted intracellular proteins, Ribosomal proteins	Ribonucleoprotein, Ribosomal protein, RNA-binding, rRNA-binding			14490	6205
P62304	SNRPE	RUXE_HUMAN	Small nuclear ribonucleoprotein E isoform Iso 1	Disease related genes, Predicted intracellular proteins	Ribonucleoprotein, RNA-binding	mRNA processing, mRNA splicing	Disease mutation, Hypotrichosis	15855	6635
P62314	SNRPD1	SMD1_HUMAN	Small nuclear ribonucleoprotein Sm D1 (SMD1_HUMAN)	Plasma proteins, Predicted intracellular proteins	Ribonucleoprotein	mRNA processing, mRNA splicing		15852	6632
P62316	SNRPD2	SMD2_HUMAN	Small nuclear ribonucleoprotein Sm D2 isoform Iso 1	Predicted intracellular proteins	Ribonucleoprotein	mRNA processing, mRNA splicing		15853	6633
P62318	SNRPD3	SMD3_HUMAN	Small nuclear ribonucleoprotein Sm D3 isoform Iso 1	Plasma proteins, Predicted intracellular proteins	Ribonucleoprotein, RNA-binding	mRNA processing, mRNA splicing		15854	6634
P62330	ARF6	ARF6_HUMAN	ADP-ribosylation factor 6 (ARF6_HUMAN)	Predicted intracellular proteins, RAS pathway related proteins		Cell cycle, Cell division, Differentiation, Neurogenesis, Protein transport, Transport		1271	382
P62333	PSMC6	PRS10_HUMAN	26S proteasome regulatory subunit 10B (PRS10_HUMAN)	Predicted intracellular proteins				13495	5706
P62424	RPL7A	RL7A_HUMAN	60S ribosomal protein L7a isoform Iso 1	Disease related genes, Plasma proteins, Predicted intracellular proteins, Ribosomal proteins	Ribonucleoprotein, Ribosomal protein			14467	6130
P62491	RAB11A	RB11A_HUMAN	Ras-related protein Rab-11A (RB11A_HUMAN)	Predicted intracellular proteins		Cell cycle, Protein transport, Transport		13704	8766
P62495	ETF1	ERF1_HUMAN	Eukaryotic peptide chain release factor subunit 1 (ERF1_HUMAN)	Plasma proteins, Predicted intracellular proteins		Nonsense-mediated mRNA decay, Protein biosynthesis		5562	2107
P62701	RPS4X	RS4X_HUMAN	40S ribosomal protein S4, X isoform (RS4X_HUMAN)	Plasma proteins, Predicted intracellular proteins, Ribosomal proteins	Ribonucleoprotein, Ribosomal protein, RNA-binding, rRNA-binding			14515	6191
P62714	PPP2CB	PP2AB_HUMAN	Serine/threonine-protein phosphatase 2A catalytic subunit beta isoform (PP2AB_HUMAN)	Enzymes, Predicted intracellular proteins	Hydrolase, Protein phosphatase			13137	5516
P62736	ACTA2	ACTA_HUMAN	Actin, aortic smooth muscle (ACTA_HUMAN)	Disease related genes, Plasma proteins, Predicted intracellular proteins	Muscle protein		Aortic aneurysm, Disease mutation	455	59
P62753	RPS6	RS6_HUMAN	40S ribosomal protein S6 (RS6_HUMAN)	Predicted intracellular proteins, Ribosomal proteins	Ribonucleoprotein, Ribosomal protein			14519	6194
P62805	HIST1H4A	H4_HUMAN	Histone H4 (H4_HUMAN)	Disease related genes, Predicted intracellular proteins	DNA-binding			7538	8359
P62820	RAB1A	RAB1A_HUMAN	Ras-related protein Rab-1A (RAB1A_HUMAN)	Plasma proteins, Predicted intracellular proteins		Autophagy, ER-Golgi transport, Protein transport, Transport		13718	5861
P62826	RAN	RAN_HUMAN	GTP-binding nuclear protein Ran (RAN_HUMAN)	Plasma proteins, Predicted intracellular proteins, Transporters		Cell cycle, Cell division, Host-virus interaction, Mitosis, Protein transport, Transport		13840	5901
P62829	RPL23	RL23_HUMAN	60S ribosomal protein L23 isoform Iso 1	Plasma proteins, Predicted intracellular proteins, Ribosomal proteins	Ribonucleoprotein, Ribosomal protein			14436	9349
P62847	RPS24	RS24_HUMAN	40S ribosomal protein S24 (RS24_HUMAN)	Disease related genes, Plasma proteins, Predicted intracellular proteins, Ribosomal proteins	Ribonucleoprotein, Ribosomal protein		Diamond-Blackfan anemia	14505	6229
P62851	RPS25	RS25_HUMAN	40S ribosomal protein S25 isoform Iso 1	Predicted intracellular proteins, Ribosomal proteins	Ribonucleoprotein, Ribosomal protein			14506	6230
P62854	RPS26	RS26_HUMAN	40S ribosomal protein S26 (RS26_HUMAN)	Disease related genes, Predicted intracellular proteins, Ribosomal proteins	Ribonucleoprotein, Ribosomal protein		Diamond-Blackfan anemia, Disease mutation	14507	6231
P62873	GNB1	GBB1_HUMAN	Guanine nucleotide-binding protein G(I)/G(S)/G(T) subunit beta-1 (GBB1_HUMAN)	Cancer-related genes, Disease related genes, Plasma proteins, Potential drug targets, Predicted intracellular proteins, RAS pathway related proteins, Transporters	Transducer		Cancer-related genes, Disease mutation, Mental retardation	6830	2782
P62879	GNB2	GBB2_HUMAN	Guanine nucleotide-binding protein G(I)/G(S)/G(T) subunit beta-2 (GBB2_HUMAN)	Predicted intracellular proteins, RAS pathway related proteins	Transducer			6832	2783
P62888	RPL30	RL30_HUMAN	60S ribosomal protein L30 (RL30_HUMAN)	Plasma proteins, Predicted intracellular proteins, Ribosomal proteins	Ribonucleoprotein, Ribosomal protein			14446	6156
P62910	RPL32	RL32_HUMAN	60S ribosomal protein L32 isoform Iso 1	Plasma proteins, Predicted intracellular proteins, Ribosomal proteins	Ribonucleoprotein, Ribosomal protein			14448	6161
P62913	RPL11	RL11_HUMAN	60S ribosomal protein L11 (RL11_HUMAN)	Disease related genes, Plasma proteins, Predicted intracellular proteins, Ribosomal proteins	Ribonucleoprotein, Ribosomal protein, RNA-binding, rRNA-binding		Diamond-Blackfan anemia, Disease mutation	14422	6135
P62917	RPL8	RL8_HUMAN	60S ribosomal protein L8 isoform Iso 1	Plasma proteins, Predicted intracellular proteins, Ribosomal proteins	Ribonucleoprotein, Ribosomal protein, RNA-binding, rRNA-binding			14469	6132
P62937	PPIA	PPIA_HUMAN	Peptidyl-prolyl cis-trans isomerase A (PPIA_HUMAN)	Enzymes, Plasma proteins, Predicted intracellular proteins, Predicted secreted proteins	Isomerase, Rotamase	Host-virus interaction		13055	5478
P62979	RPS27A	RS27A_HUMAN	Ubiquitin-40S ribosomal protein S27a isoform Iso 1	Predicted intracellular proteins, Ribosomal proteins	Ribonucleoprotein, Ribosomal protein			14509	6233
P63000	RAC1	RAC1_HUMAN	Ras-related C3 botulinum toxin substrate 1 (RAC1_HUMAN)	Cancer-related genes, Predicted intracellular proteins, RAS pathway related proteins	Hydrolase		Cancer-related genes, Disease mutation, Mental retardation	13790	5879
P63010	AP2B1	AP2B1_HUMAN	AP-2 complex subunit beta (AP2B1_HUMAN)	Cancer-related genes, Predicted intracellular proteins		Endocytosis, Protein transport, Transport	Cancer-related genes	1175	163
P63027	VAMP2	VAMP2_HUMAN	Vesicle-associated membrane protein 2 (VAMP2_HUMAN)	FDA approved drug targets, Predicted membrane proteins, Transporters			FDA approved drug targets	18448	6844
P63092	GNAS	GNAS2_HUMAN	Guanine nucleotide-binding protein G(s) subunit alpha isoforms short (GNAS2_HUMAN)					19683	2778
P63096	GNAI1	GNAI1_HUMAN	Guanine nucleotide-binding protein G(i) subunit alpha-1 (GNAI1_HUMAN)	Cancer-related genes, Plasma proteins, Predicted intracellular proteins	Transducer	Cell cycle, Cell division, Mitosis, Transport	Cancer-related genes	6819	2770
P63104	YWHAZ	1433Z_HUMAN	14-3-3 protein zeta/delta (1433Z_HUMAN)	Plasma proteins, Predicted intracellular proteins, Transporters			Disease mutation, Mental retardation	18864	7534
P63241	EIF5A	IF5A1_HUMAN	Eukaryotic translation initiation factor 5A-1 (IF5A1_HUMAN)	Cancer-related genes, Plasma proteins, Predicted intracellular proteins, Transporters	Elongation factor, RNA-binding	mRNA transport, Protein biosynthesis, Protein transport, Translocation, Transport	Cancer-related genes	5277	1984
P63244	RACK1	RACK1_HUMAN	Receptor of activated protein C kinase 1 (RACK1_HUMAN)	Plasma proteins, Predicted intracellular proteins, Ribosomal proteins	Developmental protein, Ribonucleoprotein, Ribosomal protein	Apoptosis, Biological rhythms, Cell cycle, Gastrulation, Growth regulation, Host-virus interaction, Translation regulation		13794	10399
P63261	ACTG1	ACTG_HUMAN	Actin, cytoplasmic 2 (ACTG_HUMAN)	Disease related genes, Plasma proteins, Predicted intracellular proteins			Deafness, Disease mutation, Mental retardation, Non-syndromic deafness	459	71
P67809	YBX1	YBOX1_HUMAN	Nuclease-sensitive element-binding protein 1 (YBOX1_HUMAN)	Cancer-related genes, Plasma proteins, Predicted intracellular proteins, Transcription factors	Activator, DNA-binding, Mitogen, Repressor, RNA-binding	mRNA processing, mRNA splicing, Transcription, Transcription regulation	Cancer-related genes	18827	4904
P67870	CSNK2B	CSK2B_HUMAN	Casein kinase II subunit beta isoform Iso 1	Cancer-related genes, Plasma proteins, Predicted intracellular proteins		Wnt signaling pathway	Cancer-related genes	4107	1460
P68104	EEF1A1	EF1A1_HUMAN	Elongation factor 1-alpha 1 (EF1A1_HUMAN)	Cancer-related genes, Plasma proteins, Predicted intracellular proteins	Elongation factor	Protein biosynthesis, Transcription, Transcription regulation	Cancer-related genes	5148	1915
P68363	TUBA1B	TBA1B_HUMAN	Tubulin alpha-1B chain isoform Iso 1	Predicted intracellular proteins				18019	10376
P68366	TUBA4A	TBA4A_HUMAN	Tubulin alpha-4A chain (TBA4A_HUMAN)	Disease related genes, FDA approved drug targets, Plasma proteins, Predicted intracellular proteins			Amyotrophic lateral sclerosis, FDA approved drug targets, Neurodegeneration	18024	7277
P68371	TUBB4B	TBB4B_HUMAN	Tubulin beta-4B chain (TBB4B_HUMAN)	FDA approved drug targets, Plasma proteins, Predicted intracellular proteins			Deafness, Disease mutation, FDA approved drug targets, Leber congenital amaurosis	18034	10383
P68400	CSNK2A1	CSK21_HUMAN	Casein kinase II subunit alpha (CSK21_HUMAN)	Disease related genes, Enzymes, Potential drug targets, Predicted intracellular proteins	Kinase, Serine/threonine-protein kinase, Transferase	Apoptosis, Biological rhythms, Cell cycle, Transcription, Transcription regulation, Wnt signaling pathway	Disease mutation, Mental retardation	4104	1457
P68431	HIST1H3A	H31_HUMAN	Histone H3.1 (H31_HUMAN)	Disease related genes, Predicted intracellular proteins	DNA-binding		Disease mutation	7510	8350
P68871	HBB	HBB_HUMAN	Hemoglobin subunit beta (HBB_HUMAN)	Disease related genes, FDA approved drug targets, Plasma proteins, Predicted intracellular proteins, Transporters	Hypotensive agent, Vasoactive	Oxygen transport, Transport	Congenital dyserythropoietic anemia, Disease mutation, FDA approved drug targets, Hereditary hemolytic anemia	7317	3043
P69891	HBG1	HBG1_HUMAN	Hemoglobin subunit gamma-1 isoform Iso 1	Predicted intracellular proteins		Oxygen transport, Transport	Disease mutation	7321	3047
P69905	HBA1	HBA_HUMAN	Hemoglobin subunit alpha (HBA_HUMAN)	Disease related genes, FDA approved drug targets, Plasma proteins, Predicted intracellular proteins, Transporters		Oxygen transport, Transport	Disease mutation, FDA approved drug targets, Hereditary hemolytic anemia	7316	3039
P78371	CCT2	TCPB_HUMAN	T-complex protein 1 subunit beta (TCPB_HUMAN)	Plasma proteins, Predicted intracellular proteins	Chaperone			2968	10576
P78417	GSTO1	GSTO1_HUMAN	Glutathione S-transferase omega-1 (GSTO1_HUMAN)	Enzymes, Plasma proteins, Predicted intracellular proteins	Oxidoreductase, Transferase			7171	9446
P78527	PRKDC	PRKDC_HUMAN	DNA-dependent protein kinase catalytic subunit (PRKDC_HUMAN)	Cancer-related genes, Disease related genes, Enzymes, Plasma proteins, Potential drug targets, Predicted intracellular proteins	DNA-binding, Kinase, Serine/threonine-protein kinase, Transferase	Biological rhythms, DNA damage, DNA recombination, DNA repair, Immunity, Innate immunity	Cancer-related genes, Disease mutation, SCID	13291	5591
P78539	SRPX	SRPX_HUMAN	Sushi repeat-containing protein SRPX (SRPX_HUMAN)	Plasma proteins, Predicted secreted proteins		Cell adhesion		16210	8406
P80723	BASP1	BASP1_HUMAN	Brain acid soluble protein 1 (BASP1_HUMAN)	Plasma proteins, Predicted intracellular proteins, Transporters				1821	10409
P83731	RPL24	RL24_HUMAN	60S ribosomal protein L24 isoform Iso 1	Plasma proteins, Predicted intracellular proteins, Ribosomal proteins	Ribonucleoprotein, Ribosomal protein			14438	6152
P84077	ARF1	ARF1_HUMAN	ADP-ribosylation factor 1 (ARF1_HUMAN)	Predicted intracellular proteins		ER-Golgi transport, Protein transport, Transport	Disease mutation	1267	375
P84085	ARF5	ARF5_HUMAN	ADP-ribosylation factor 5 (ARF5_HUMAN)	Plasma proteins, Predicted intracellular proteins		ER-Golgi transport, Protein transport, Transport		1270	381
P84095	RHOG	RHOG_HUMAN	Rho-related GTP-binding protein RhoG (RHOG_HUMAN)	Plasma proteins, Predicted intracellular proteins				14184	391
P84103	SRSF3	SRSF3_HUMAN	Serine/arginine-rich splicing factor 3 (SRSF3_HUMAN)	Cancer-related genes, Plasma proteins, Predicted intracellular proteins	RNA-binding	mRNA processing, mRNA splicing, mRNA transport, Transport	Cancer-related genes	16225	6428
P84243	H3F3A	H33_HUMAN	Histone H3.3 isoform Iso 1	Cancer-related genes, Disease related genes, Predicted intracellular proteins	DNA-binding		Cancer-related genes, Disease mutation	7268	3020
P98095	FBLN2	FBLN2_HUMAN	Fibulin-2 (FBLN2_HUMAN)	Plasma proteins, Predicted intracellular proteins, Predicted secreted proteins				5972	2199
P98160	HSPG2	PGBM_HUMAN	Basement membrane-specific heparan sulfate proteoglycan core protein (PGBM_HUMAN)	Disease related genes, Plasma proteins, Predicted intracellular proteins, Predicted secreted proteins		Angiogenesis	Disease mutation	7799	3339
Q00341	HDLBP	VIGLN_HUMAN	Vigilin (VIGLN_HUMAN)	Plasma proteins, Predicted intracellular proteins	RNA-binding	Cholesterol metabolism, Lipid metabolism, Lipid transport, Steroid metabolism, Sterol metabolism, Transport		7366	3069
Q00610	CLTC	CLH1_HUMAN	Clathrin heavy chain 1 (CLH1_HUMAN)	Cancer-related genes, Plasma proteins, Predicted intracellular proteins		Autophagy, Cell cycle, Cell division, Mitosis	Cancer-related genes, Disease mutation, Mental retardation	3670	1213
Q00839	HNRNPU	HNRPU_HUMAN	Heterogeneous nuclear ribonucleoprotein U (HNRPU_HUMAN)	Disease related genes, Plasma proteins, Predicted intracellular proteins	Activator, Chromatin regulator, Developmental protein, DNA-binding, Repressor, Ribonucleoprotein, RNA-binding	Biological rhythms, Cell cycle, Cell division, Differentiation, Host-virus interaction, Mitosis, mRNA processing, mRNA splicing, Transcription, Transcription regulation	Disease mutation, Epilepsy	7633	3192
Q01518	CAP1	CAP1_HUMAN	Adenylyl cyclase-associated protein 1 (CAP1_HUMAN)	Plasma proteins, Predicted intracellular proteins	Actin-binding			2600	10487
Q01650	SLC7A5	LAT1_HUMAN	Large neutral amino acids transporter small subunit 1 (LAT1_HUMAN)	Predicted membrane proteins, Transporters		Amino-acid transport, Transport		15630	8140
Q01664	TFAP4	TFAP4_HUMAN	Transcription factor AP-4 isoform Iso 1	Predicted intracellular proteins, Transcription factors	Activator, DNA-binding	Transcription, Transcription regulation		16952	7023
Q01813	PFKP	K6PP_HUMAN	ATP-dependent 6-phosphofructokinase, platelet type (PFKAP_HUMAN)	Enzymes, Plasma proteins, Predicted intracellular proteins	Allosteric enzyme, Kinase, Transferase	Glycolysis		12467	5214
Q01995	TAGLN	TAGL_HUMAN	Transgelin (TAGL_HUMAN)	Cancer-related genes, Plasma proteins, Predicted intracellular proteins	Actin-binding, Muscle protein		Cancer-related genes	16637	6876
Q02241	KIF23	KIF23_HUMAN	Kinesin-like protein KIF23 (KIF23_HUMAN)	Predicted intracellular proteins	Motor protein	Cell cycle, Cell division, Mitosis		8640	9493
Q02543	RPL18A	RL18A_HUMAN	60S ribosomal protein L18a (RL18A_HUMAN)	Plasma proteins, Predicted intracellular proteins, Ribosomal proteins	Ribonucleoprotein, Ribosomal protein			14431	6142
Q02790	FKBP4	FKBP4_HUMAN	Peptidyl-prolyl cis-trans isomerase FKBP4 (FKBP4_HUMAN)	Enzymes, Plasma proteins, Predicted intracellular proteins	Chaperone, Isomerase, Rotamase			6186	2288
Q02809	PLOD1	PLOD1_HUMAN	Procollagen-lysine,2-oxoglutarate 5-dioxygenase 1 (PLOD1_HUMAN)	Disease related genes, Enzymes, Plasma proteins, Potential drug targets, Predicted intracellular proteins	Dioxygenase, Oxidoreductase		Disease mutation, Ehlers-Danlos syndrome	12814	5351
Q02878	RPL6	RL6_HUMAN	60S ribosomal protein L6 (RL6_HUMAN)	Predicted intracellular proteins, Ribosomal proteins	Ribonucleoprotein, Ribosomal protein			14465	6128
Q03135	CAV1	CAV1_HUMAN	Caveolin-1 (CAV1_HUMAN)	Cancer-related genes, Disease related genes, Potential drug targets, Predicted membrane proteins, Transporters		Host-virus interaction	Cancer-related genes, Congenital generalized lipodystrophy, Diabetes mellitus, Disease mutation	2689	857
Q03169	TNFAIP2	TNAP2_HUMAN	Tumor necrosis factor alpha-induced protein 2 (TNAP2_HUMAN)	Cancer-related genes, Plasma proteins, Predicted intracellular proteins, Transporters	Developmental protein	Angiogenesis, Differentiation	Cancer-related genes	17490	7127
Q03405	PLAUR	UPAR_HUMAN	Urokinase plasminogen activator surface receptor (UPAR_HUMAN)	Cancer-related genes, CD markers, FDA approved drug targets, Predicted intracellular proteins, Predicted membrane proteins	Receptor		Cancer-related genes, FDA approved drug targets	12734	5329
Q04637	EIF4G1	IF4G1_HUMAN	Eukaryotic translation initiation factor 4 gamma 1 (IF4G1_HUMAN)	Cancer-related genes, Disease related genes, Plasma proteins, Predicted intracellular proteins	Initiation factor, RNA-binding, Translational shunt	Host-virus interaction, Protein biosynthesis, Translation regulation	Cancer-related genes, Disease mutation, Neurodegeneration, Parkinson disease, Parkinsonism	5272	1981
Q04828	AKR1C1	AK1C1_HUMAN	Aldo-keto reductase family 1 member C1 (AK1C1_HUMAN)	Enzymes, Predicted intracellular proteins	Oxidoreductase			771	1645
Q04917	YWHAH	1433F_HUMAN	14-3-3 protein eta (1433F_HUMAN)	Cancer-related genes, Plasma proteins, Predicted intracellular proteins			Cancer-related genes	18862	7533
Q04941	PLP2	PLP2_HUMAN	Proteolipid protein 2 (PLP2_HUMAN)	Predicted membrane proteins, Transporters				12818	5355
Q06033	ITIH3	ITIH3_HUMAN	Inter-alpha-trypsin inhibitor heavy chain H3 (ITIH3_HUMAN)	Plasma proteins, Predicted secreted proteins	Protease inhibitor, Serine protease inhibitor			8299	3699
Q06210	GFPT1	GFPT1_HUMAN	Glutamine--fructose-6-phosphate aminotransferase [isomerizing] 1 (GFPT1_HUMAN)	Disease related genes, Enzymes, Potential drug targets, Predicted intracellular proteins, Predicted membrane proteins	Aminotransferase, Transferase	Biological rhythms	Congenital myasthenic syndrome, Disease mutation	6382	2673
Q06830	PRDX1	PRDX1_HUMAN	Peroxiredoxin-1 (PRDX1_HUMAN)	Enzymes, Plasma proteins, Predicted intracellular proteins	Antioxidant, Oxidoreductase, Peroxidase			13234	5052
Q07020	RPL18	RL18_HUMAN	60S ribosomal protein L18 (RL18_HUMAN)	Plasma proteins, Predicted intracellular proteins, Ribosomal proteins	Ribonucleoprotein, Ribosomal protein		Diamond-Blackfan anemia, Disease mutation	14430	6141
Q07065	CKAP4	CKAP4_HUMAN	Cytoskeleton-associated protein 4 (CKAP4_HUMAN)	Predicted intracellular proteins, Predicted membrane proteins				3537	10970
Q07954	LRP1	LRP1_HUMAN	Prolow-density lipoprotein receptor-related protein 1 isoform Iso 1	Candidate cardiovascular disease genes, CD markers, Disease related genes, Plasma proteins, Predicted intracellular proteins, Predicted membrane proteins	Developmental protein, Receptor	Endocytosis	Disease mutation	9332	4035
Q07955	SRSF1	SRSF1_HUMAN	Serine/arginine-rich splicing factor 1 (SRSF1_HUMAN)	Plasma proteins, Predicted intracellular proteins	RNA-binding	mRNA processing, mRNA splicing, mRNA transport, Transport		16220	6426
Q08211	DHX9	DHX9_HUMAN	ATP-dependent RNA helicase A (DHX9_HUMAN)	Cancer-related genes, Enzymes, Plasma proteins, Predicted intracellular proteins	Activator, DNA-binding, Helicase, Hydrolase, RNA-binding	Biological rhythms, DNA replication, Host-virus interaction, Immunity, Inflammatory response, Innate immunity, mRNA processing, mRNA splicing, mRNA transport, RNA-mediated gene silencing, Transcription, Transcription regulation, Transcription termination,	Cancer-related genes	4710	1660
Q08380	LGALS3BP	LG3BP_HUMAN	Galectin-3-binding protein (LG3BP_HUMAN)	Cancer-related genes, Plasma proteins, Predicted secreted proteins		Cell adhesion	Cancer-related genes	9139	3959
Q08431	MFGE8	MFGM_HUMAN	Lactadherin (MFGM_HUMAN)	Cancer-related genes, Predicted secreted proteins		Angiogenesis, Cell adhesion, Fertilization	Cancer-related genes	9981	4240
Q08722	CD47	CD47_HUMAN	Leukocyte surface antigen CD47 (CD47_HUMAN)	CD markers, Predicted intracellular proteins, Predicted membrane proteins, Transporters		Cell adhesion		3037	961
Q08945	SSRP1	SSRP1_HUMAN	FACT complex subunit SSRP1 isoform Iso 1	Plasma proteins, Predicted intracellular proteins, Transcription factors	DNA-binding	DNA damage, DNA repair, DNA replication, Host-virus interaction, Transcription, Transcription regulation		16256	6749
Q08J23	NSUN2	NSUN2_HUMAN	tRNA (cytosine(34)-C(5))-methyltransferase (NSUN2_HUMAN)	Disease related genes, Enzymes, Potential drug targets, Predicted intracellular proteins	Methyltransferase, RNA-binding, Transferase, tRNA-binding	Cell cycle, Cell division, Differentiation, Mitosis, Spermatogenesis, tRNA processing	Disease mutation, Mental retardation	11308	54888
Q09028	RBBP4	RBBP4_HUMAN	Histone-binding protein RBBP4 (RBBP4_HUMAN)	Cancer-related genes, Plasma proteins, Predicted intracellular proteins	Chromatin regulator, Repressor	Cell cycle, DNA replication, Transcription, Transcription regulation	Cancer-related genes	13920	5928
Q09666	AHNAK	AHNK_HUMAN	Neuroblast differentiation-associated protein AHNAK (AHNK_HUMAN)	Plasma proteins, Predicted intracellular proteins				712	79026
Q10471	GALNT2	GALT2_HUMAN	Polypeptide N-acetylgalactosaminyltransferase 2 (GALT2_HUMAN)	Enzymes, Plasma proteins, Predicted intracellular proteins	Glycosyltransferase, Transferase			6552	2590
Q10567	AP1B1	AP1B1_HUMAN	AP-1 complex subunit beta-1 (AP1B1_HUMAN)	Plasma proteins, Predicted intracellular proteins, Transporters		Protein transport, Transport		1165	162
Q12765	SCRN1	SCRN1_HUMAN	Secernin-1 (SCRN1_HUMAN)	Enzymes, Predicted intracellular proteins		Exocytosis		14840	9805
Q12904	AIMP1	AIMP1_HUMAN	Aminoacyl tRNA synthase complex-interacting multifunctional protein 1 isoform Iso 1	Disease related genes, Predicted intracellular proteins, Predicted secreted proteins	Cytokine, RNA-binding, tRNA-binding	Angiogenesis, Apoptosis, Inflammatory response, Protein biosynthesis	Leukodystrophy	728	9255
Q12905	ILF2	ILF2_HUMAN	Interleukin enhancer-binding factor 2 (ILF2_HUMAN)	Plasma proteins, Predicted intracellular proteins	Activator, DNA-binding	Transcription, Transcription regulation		8091	3608
Q12959	DLG1	DLG1_HUMAN	Disks large homolog 1 (DLG1_HUMAN)	Predicted intracellular proteins, Transporters		Host-virus interaction		4751	1739
Q13103	SPP2	SPP24_HUMAN	Secreted phosphoprotein 24 isoform Iso 1	Plasma proteins, Predicted intracellular proteins, Predicted secreted proteins				16122	6694
Q13200	PSMD2	PSMD2_HUMAN	26S proteasome non-ATPase regulatory subunit 2 (PSMD2_HUMAN)	Plasma proteins, Predicted intracellular proteins, Predicted membrane proteins				13502	5708
Q13247	SRSF6	SRSF6_HUMAN	Serine/arginine-rich splicing factor 6 isoform SRP55-1	Predicted intracellular proteins	Repressor, RNA-binding	mRNA processing, mRNA splicing		16228	6431
Q13263	TRIM28	TIF1B_HUMAN	Transcription intermediary factor 1-beta (TIF1B_HUMAN)	Enzymes, Plasma proteins, Predicted intracellular proteins	Chromatin regulator, Repressor, Transferase	Host-virus interaction, Transcription, Transcription regulation, Ubl conjugation pathway		17743	10155
Q13308	PTK7	PTK7_HUMAN	Inactive tyrosine-protein kinase 7 (PTK7_HUMAN)	Enzymes, Plasma proteins, Predicted intracellular proteins, Predicted membrane proteins, Predicted secreted proteins	Receptor	Cell adhesion, Wnt signaling pathway		13574	5754
Q13347	EIF3I	EIF3I_HUMAN	Eukaryotic translation initiation factor 3 subunit I (EIF3I_HUMAN)	Predicted intracellular proteins	Initiation factor	Protein biosynthesis		5255	8668
Q13418	ILK	ILK_HUMAN	Integrin-linked protein kinase isoform Iso 1	Cancer-related genes, Enzymes, Plasma proteins, Predicted intracellular proteins	Kinase, Serine/threonine-protein kinase, Transferase		Cancer-related genes	8093	3611
Q13443	ADAM9	ADAM9_HUMAN	Disintegrin and metalloproteinase domain-containing protein 9 (ADAM9_HUMAN)	Cancer-related genes, Disease related genes, Plasma proteins, Predicted membrane proteins, Predicted secreted proteins	Hydrolase, Metalloprotease, Protease		Cancer-related genes, Cone-rod dystrophy	519	8754
Q13491	GPM6B	GPM6B_HUMAN	Isoform 3 of Neuronal membrane glycoprotein M6-b (GPM6B_HUMAN)	Predicted membrane proteins	Developmental protein	Differentiation, Neurogenesis, Osteogenesis, Protein transport, Transport		6960	2824
Q13501	SQSTM1	SQSTM_HUMAN	Sequestosome-1 isoform Iso 1	Disease related genes, Predicted intracellular proteins		Apoptosis, Autophagy, Differentiation, Immunity	Amyotrophic lateral sclerosis, Disease mutation, Neurodegeneration	16173	8878
Q13509	TUBB3	TBB3_HUMAN	Tubulin beta-3 chain (TBB3_HUMAN)	Disease related genes, FDA approved drug targets, Plasma proteins, Predicted intracellular proteins			Disease mutation, FDA approved drug targets	18032	10381
Q13557	CAMK2D	KCC2D_HUMAN	Calcium/calmodulin-dependent protein kinase type II subunit delta (KCC2D_HUMAN)	Enzymes, Plasma proteins, Predicted intracellular proteins, Predicted membrane proteins	Calmodulin-binding, Kinase, Serine/threonine-protein kinase, Transferase			2580	817
Q13620	CUL4B	CUL4B_HUMAN	Cullin-4B (CUL4B_HUMAN)	Cancer-related genes, Disease related genes, Plasma proteins, Predicted intracellular proteins		Cell cycle, DNA damage, DNA repair, Ubl conjugation pathway	Cancer-related genes, Disease mutation, Dwarfism, Mental retardation	4239	8450
Q13636	RAB31	RAB31_HUMAN	Ras-related protein Rab-31 (RAB31_HUMAN)	Predicted intracellular proteins				13734	11031
Q13641	TPBG	TPBG_HUMAN	Trophoblast glycoprotein (TPBG_HUMAN)	Predicted membrane proteins				17624	7162
Q13683	ITGA7	ITA7_HUMAN	Isoform 2 of Integrin alpha-7 (ITA7_HUMAN)	Disease related genes, Predicted intracellular proteins, Predicted membrane proteins	Integrin, Receptor	Cell adhesion, Cell shape	Congenital muscular dystrophy	8276	3679
Q13740	ALCAM	CD166_HUMAN	CD166 antigen (CD166_HUMAN)	Cancer-related genes, CD markers, Plasma proteins, Predicted membrane proteins, Transporters		Adaptive immunity, Cell adhesion, Immunity	Cancer-related genes	862	214
Q13748	TUBA3C	TBA3C_HUMAN	Tubulin alpha-3C/D chain (TBA3C_HUMAN)	Predicted intracellular proteins				18022	7278
Q13885	TUBB2A	TBB2A_HUMAN	Tubulin beta-2A chain (TBB2A_HUMAN)	Disease related genes, Predicted intracellular proteins			Disease mutation	18030	7280
Q14103	HNRNPD	HNRPD_HUMAN	Heterogeneous nuclear ribonucleoprotein D0 (HNRPD_HUMAN)	Plasma proteins, Predicted intracellular proteins	DNA-binding, Ribonucleoprotein, RNA-binding	Biological rhythms, Transcription, Transcription regulation		7622	3184
Q14152	EIF3A	EIF3A_HUMAN	Eukaryotic translation initiation factor 3 subunit A (EIF3A_HUMAN)	Predicted intracellular proteins	Initiation factor, RNA-binding	Host-virus interaction, Protein biosynthesis		5246	8661
Q14195	DPYSL3	DPYL3_HUMAN	Dihydropyrimidinase-related protein 3 (DPYL3_HUMAN)	Predicted intracellular proteins				4959	1809
Q14204	DYNC1H1	DYHC1_HUMAN	Cytoplasmic dynein 1 heavy chain 1 (DYHC1_HUMAN)	Disease related genes, Plasma proteins, Predicted intracellular proteins	Motor protein	Cell cycle, Cell division, Mitosis, Transport	Charcot-Marie-Tooth disease, Disease mutation, Mental retardation, Neurodegeneration, Neuropathy	5061	1778
Q14240	EIF4A2	IF4A2_HUMAN	Eukaryotic initiation factor 4A-II isoform Iso 1	Cancer-related genes, Enzymes, Plasma proteins, Predicted intracellular proteins	Helicase, Hydrolase, Initiation factor, RNA-binding	Host-virus interaction, Protein biosynthesis	Cancer-related genes	5261	1974
Q14254	FLOT2	FLOT2_HUMAN	Flotillin-2 (FLOT2_HUMAN)	Plasma proteins, Predicted intracellular proteins		Cell adhesion		6205	2319
Q14315	FLNC	FLNC_HUMAN	Filamin-C (FLNC_HUMAN)	Disease related genes, Plasma proteins, Potential drug targets, Predicted intracellular proteins, Transporters	Actin-binding		Cardiomyopathy, Disease mutation, Myofibrillar myopathy	6203	2318
Q14344	GNA13	GNA13_HUMAN	Guanine nucleotide-binding protein subunit alpha-13 (GNA13_HUMAN)	Cancer-related genes, Plasma proteins, Predicted intracellular proteins	Transducer		Cancer-related genes	6816	10672
Q14520	HABP2	HABP2_HUMAN	Hyaluronan-binding protein 2 isoform Iso 1	Candidate cardiovascular disease genes, Disease related genes, Enzymes, Plasma proteins, Potential drug targets, Predicted intracellular proteins, Predicted secreted proteins	Hydrolase, Protease, Serine protease			7272	3026
Q14627	IL13RA2	I13R2_HUMAN	Interleukin-13 receptor subunit alpha-2 (I13R2_HUMAN)	Cancer-related genes, CD markers, Predicted membrane proteins	Receptor		Cancer-related genes	8015	3598
Q14697	GANAB	GANAB_HUMAN	Neutral alpha-glucosidase AB (GANAB_HUMAN)	Disease related genes, Enzymes, FDA approved drug targets, Plasma proteins, Predicted intracellular proteins	Glycosidase, Hydrolase		Disease mutation, FDA approved drug targets	6569	23193
Q14699	RFTN1	RFTN1_HUMAN	Raftlin (RFTN1_HUMAN)	Predicted intracellular proteins				14104	23180
Q14764	MVP	MVP_HUMAN	Major vault protein (MVP_HUMAN)	Cancer-related genes, Predicted intracellular proteins, Transporters	Ribonucleoprotein	mRNA transport, Protein transport, Translocation, Transport	Cancer-related genes	10531	9961
Q14974	KPNB1	IMB1_HUMAN	Importin subunit beta-1 (IMB1_HUMAN)	Plasma proteins, Predicted intracellular proteins, Transporters		Host-virus interaction, Protein transport, Transport		8802	3837
Q15019	SEPT2	SEPT2_HUMAN	Septin-2 (SEPT2_HUMAN)	Cancer-related genes, Plasma proteins, Predicted intracellular proteins		Cell cycle, Cell division, Differentiation, Mitosis, Spermatogenesis	Cancer-related genes	14976	4735
Q15029	EFTUD2	U5S1_HUMAN	116 kDa U5 small nuclear ribonucleoprotein component (U5S1_HUMAN)	Disease related genes, Plasma proteins, Predicted intracellular proteins		mRNA processing, mRNA splicing	Disease mutation, Mental retardation	5197	9343
Q15043	SLC39A14	S39AE_HUMAN	Zinc transporter ZIP14 (S39AE_HUMAN)	Disease related genes, Predicted intracellular proteins, Predicted membrane proteins		Ion transport, Transport, Zinc transport	Disease mutation, Dystonia, Neurodegeneration, Parkinsonism	15540	23516
Q15149	PLEC	PLEC_HUMAN	Plectin (PLEC_HUMAN)	Cancer-related genes, Disease related genes, Plasma proteins, Predicted intracellular proteins	Actin-binding		Cancer-related genes, Disease mutation, Epidermolysis bullosa, Limb-girdle muscular dystrophy	12762	5339
Q15185	PTGES3	TEBP_HUMAN	Prostaglandin E synthase 3 (TEBP_HUMAN)	Enzymes, Plasma proteins, Predicted intracellular proteins	Chaperone, Isomerase	Fatty acid biosynthesis, Fatty acid metabolism, Lipid biosynthesis, Lipid metabolism, Prostaglandin biosynthesis, Prostaglandin metabolism		13555	10728
Q15233	NONO	NONO_HUMAN	Non-POU domain-containing octamer-binding protein (NONO_HUMAN)	Cancer-related genes, Disease related genes, Plasma proteins, Predicted intracellular proteins, Transcription factors	Activator, DNA-binding, Repressor, RNA-binding	Biological rhythms, DNA damage, DNA recombination, DNA repair, Immunity, Innate immunity, mRNA processing, mRNA splicing, Transcription, Transcription regulation	Cancer-related genes, Mental retardation	11129	4841
Q15262	PTPRK	PTPRK_HUMAN	Receptor-type tyrosine-protein phosphatase kappa (PTPRK_HUMAN)	Cancer-related genes, Enzymes, Plasma proteins, Predicted intracellular proteins, Predicted membrane proteins	Hydrolase, Protein phosphatase, Receptor		Cancer-related genes	13612	5796
Q15286	RAB35	RAB35_HUMAN	Ras-related protein Rab-35 (RAB35_HUMAN)	Predicted intracellular proteins		Protein transport, Transport		13739	11021
Q15365	PCBP1	PCBP1_HUMAN	Poly(rC)-binding protein 1 (PCBP1_HUMAN)	Cancer-related genes, Plasma proteins, Predicted intracellular proteins	DNA-binding, Ribonucleoprotein, RNA-binding	Viral RNA replication	Cancer-related genes	12195	5093
Q15366	PCBP2	PCBP2_HUMAN	Poly(rC)-binding protein 2 (PCBP2_HUMAN)	Plasma proteins, Predicted intracellular proteins	DNA-binding, Ribonucleoprotein, RNA-binding	Antiviral defense, Host-virus interaction, Immunity, Innate immunity, Viral RNA replication		12196	5094
Q15375	EPHA7	EPHA7_HUMAN	Ephrin type-A receptor 7 isoform Iso 1	Cancer-related genes, Enzymes, Plasma proteins, Predicted intracellular proteins, Predicted membrane proteins	Developmental protein, Kinase, Receptor, Transferase, Tyrosine-protein kinase	Apoptosis, Neurogenesis	Cancer-related genes	5432	2045
Q15393	SF3B3	SF3B3_HUMAN	Splicing factor 3B subunit 3 (SF3B3_HUMAN)	Plasma proteins, Predicted intracellular proteins		mRNA processing, mRNA splicing		15067	23450
Q15436	SEC23A	SC23A_HUMAN	Protein transport protein Sec23A (SC23A_HUMAN)	Disease related genes, Plasma proteins, Predicted intracellular proteins		ER-Golgi transport, Protein transport, Transport	Disease mutation	14899	10484
Q15582	TGFBI	BGH3_HUMAN	Transforming growth factor-beta-induced protein ig-h3 (BGH3_HUMAN)	Disease related genes, Plasma proteins, Predicted intracellular proteins, Predicted secreted proteins		Cell adhesion, Sensory transduction, Vision	Amyloidosis, Corneal dystrophy, Disease mutation	16980	7045
Q15758	SLC1A5	AAAT_HUMAN	Neutral amino acid transporter B(0) (AAAT_HUMAN)	FDA approved drug targets, Plasma proteins, Predicted intracellular proteins, Predicted membrane proteins, Transporters	Host cell receptor for virus entry, Receptor	Amino-acid transport, Host-virus interaction, Symport, Transport	FDA approved drug targets	15345	6510
Q15836	VAMP3	VAMP3_HUMAN	Vesicle-associated membrane protein 3 (VAMP3_HUMAN)	Cancer-related genes, Predicted membrane proteins, Transporters		Protein transport, Transport	Cancer-related genes	18449	9341
Q15907	RAB11B	RB11B_HUMAN	Ras-related protein Rab-11B (RB11B_HUMAN)	Predicted intracellular proteins		Protein transport, Transport	Disease mutation, Mental retardation	13705	9230
Q16181	SEPT7	SEPT7_HUMAN	Septin-7 (SEPT7_HUMAN)	Plasma proteins, Predicted intracellular proteins		Cell cycle, Cell division, Differentiation, Mitosis, Spermatogenesis		14981	989
Q16401	PSMD5	PSMD5_HUMAN	26S proteasome non-ATPase regulatory subunit 5 (PSMD5_HUMAN)	Plasma proteins, Predicted intracellular proteins	Chaperone			13505	5711
Q16555	DPYSL2	DPYL2_HUMAN	Dihydropyrimidinase-related protein 2 (DPYL2_HUMAN)	Plasma proteins, Predicted intracellular proteins	Developmental protein	Differentiation, Neurogenesis		4958	1808
Q16629	SRSF7	SRSF7_HUMAN	Serine/arginine-rich splicing factor 7 isoform Iso 1	Plasma proteins, Predicted intracellular proteins	Repressor, RNA-binding	mRNA processing, mRNA splicing, mRNA transport, Transport		16229	6432
Q16658	FSCN1	FSCN1_HUMAN	Fascin (FSCN1_HUMAN)	Cancer-related genes, Plasma proteins, Predicted intracellular proteins	Actin-binding		Cancer-related genes	6397	6624
Q16777	HIST2H2AC	H2A2C_HUMAN	Histone H2A type 2-C (H2A2C_HUMAN)	Predicted intracellular proteins	DNA-binding			7526	8338
Q16790	CA9	CAH9_HUMAN	Carbonic anhydrase 9 (CAH9_HUMAN)	Enzymes, Predicted intracellular proteins, Predicted membrane proteins	Lyase			2494	768
Q16819	MEP1A	MEP1A_HUMAN	Meprin A subunit alpha isoform Iso 1	Enzymes, Plasma proteins, Predicted membrane proteins	Hydrolase, Metalloprotease, Protease			9929	4224
Q1KMD3	HNRNPUL2	HNRL2_HUMAN	Heterogeneous nuclear ribonucleoprotein U-like protein 2 (HNRL2_HUMAN)	Predicted intracellular proteins				7635	221092
Q2KHM9	KIAA0753	K0753_HUMAN	Protein moonraker isoform Iso 1	Disease related genes, Predicted intracellular proteins			Ciliopathy	8586	9851
Q5EBL2	ZNF628	ZN628_HUMAN	Zinc finger protein 628 isoform Iso 1	Predicted intracellular proteins, Transcription factors	DNA-binding	Transcription, Transcription regulation		19434	89887
Q5JNZ5	RPS26P11	RS26L_HUMAN	Putative 40S ribosomal protein S26-like 1 isoform Iso 1					19684	441502
Q5JWF2	GNAS	GNAS1_HUMAN	Guanine nucleotide-binding protein G(s) subunit alpha isoforms XLas isoform XLas-1					19685	2778
Q5QNW6	HIST2H2BF	H2B2F_HUMAN	Histone H2B type 2-F isoform Iso 1	Predicted intracellular proteins	DNA-binding			7528	440689
Q5SSJ5	HP1BP3	HP1B3_HUMAN	Heterochromatin protein 1-binding protein 3 isoform Iso 1	Predicted intracellular proteins	DNA-binding			7687	50809
Q5T4S7	UBR4	UBR4_HUMAN	E3 ubiquitin-protein ligase UBR4 (UBR4_HUMAN)	Enzymes, Predicted intracellular proteins, Predicted membrane proteins	Calmodulin-binding, Transferase	Host-virus interaction, Ubl conjugation pathway		18196	23352
Q5VTE0	EEF1A1P5	EF1A3_HUMAN	Putative elongation factor 1-alpha-like 3 isoform Iso 1					19686	158078
Q5VYK3	ECPAS	ECM29_HUMAN	Proteasome adapter and scaffold protein ECM29 (ECM29_HUMAN)	Predicted intracellular proteins				5122	23392
Q5ZPR3	CD276	CD276_HUMAN	CD276 antigen (CD276_HUMAN)	CD markers, Predicted intracellular proteins, Predicted membrane proteins				3010	80381
Q658P3	STEAP3	STEA3_HUMAN	Metalloreductase STEAP3 isoform Iso 1	Disease related genes, Predicted membrane proteins	Oxidoreductase	Apoptosis, Cell cycle, Ion transport, Iron transport, Transport		16350	55240
Q66K79	CPZ	CBPZ_HUMAN	Carboxypeptidase Z isoform Iso 1	Enzymes, Predicted intracellular proteins, Predicted secreted proteins	Carboxypeptidase, Hydrolase, Metalloprotease, Protease	Wnt signaling pathway		3978	8532
Q6FI13	HIST2H2AA4	H2A2A_HUMAN	Histone H2A type 2-A isoform Iso 1	Predicted intracellular proteins	DNA-binding			7524	723790
Q6IS14	EIF5AL1	IF5AL_HUMAN	Eukaryotic translation initiation factor 5A-1-like isoform Iso 1	Predicted intracellular proteins, Transporters	Elongation factor, RNA-binding	mRNA transport, Protein biosynthesis, Protein transport, Translocation, Transport		5279	143244
Q6N022	TENM4	TEN4_HUMAN	Teneurin-4 (TEN4_HUMAN)	Disease related genes, Predicted intracellular proteins, Predicted membrane proteins	Developmental protein	Differentiation	Disease mutation	16889	26011
Q6P2Q9	PRPF8	PRP8_HUMAN	Pre-mRNA-processing-splicing factor 8 (PRP8_HUMAN)	Cancer-related genes, Disease related genes, Plasma proteins, Predicted intracellular proteins	Ribonucleoprotein, RNA-binding	mRNA processing, mRNA splicing	Cancer-related genes, Disease mutation, Retinitis pigmentosa	13348	10594
Q6UVY6	MOXD1	MOXD1_HUMAN	DBH-like monooxygenase protein 1 (MOXD1_HUMAN)	Predicted intracellular proteins, Predicted membrane proteins	Monooxygenase, Oxidoreductase			10197	26002
Q6UXN9	WDR82	WDR82_HUMAN	WD repeat-containing protein 82 (WDR82_HUMAN)	Predicted intracellular proteins				18684	80335
Q6XQN6	NAPRT	PNCB_HUMAN	Nicotinate phosphoribosyltransferase isoform Iso 1	Enzymes, Predicted intracellular proteins	Ligase, Transferase	Pyridine nucleotide biosynthesis		10715	93100
Q6YHK3	CD109	CD109_HUMAN	CD109 antigen (CD109_HUMAN)	CD markers, Plasma proteins, Predicted membrane proteins	Protease inhibitor, Serine protease inhibitor			2980	135228
Q71DI3	HIST2H3A	H32_HUMAN	Histone H3.2 (H32_HUMAN)	Predicted intracellular proteins	DNA-binding			7531	333932
Q71U36	TUBA1A	TBA1A_HUMAN	Tubulin alpha-1A chain isoform Iso 1	Cancer-related genes, Disease related genes, FDA approved drug targets, Predicted intracellular proteins			Cancer-related genes, Disease mutation, FDA approved drug targets, Lissencephaly	18018	7846
Q7KZF4	SND1	SND1_HUMAN	Staphylococcal nuclease domain-containing protein 1 (SND1_HUMAN)	Cancer-related genes, Plasma proteins, Predicted intracellular proteins	Endonuclease, Hydrolase, Nuclease	Host-virus interaction, Transcription, Transcription regulation	Cancer-related genes	15832	27044
Q7L1W4	LRRC8D	LRC8D_HUMAN	Volume-regulated anion channel subunit LRRC8D isoform Iso 1	Predicted intracellular proteins, Predicted membrane proteins, Transporters	Ion channel	Ion transport, Transport		9415	55144
Q7L576	CYFIP1	CYFP1_HUMAN	Cytoplasmic FMR1-interacting protein 1 (CYFP1_HUMAN)	Predicted intracellular proteins	Actin-binding, Developmental protein	Cell shape, Differentiation, Neurogenesis		4314	23191
Q7LBR1	CHMP1B	CHM1B_HUMAN	Charged multivesicular body protein 1b isoform Iso 1	Predicted intracellular proteins		Cell cycle, Cell division, Protein transport, Transport		3158	57132
Q7Z5J8	ANKAR	ANKAR_HUMAN	Ankyrin and armadillo repeat-containing protein isoform Iso 1	Predicted intracellular proteins				1019	150709
Q86UX7	FERMT3	URP2_HUMAN	Fermitin family homolog 3 (URP2_HUMAN)	Disease related genes, Plasma proteins, Predicted intracellular proteins		Cell adhesion	Disease mutation	6093	83706
Q86VP6	CAND1	CAND1_HUMAN	Cullin-associated NEDD8-dissociated protein 1 (CAND1_HUMAN)	Plasma proteins, Predicted intracellular proteins		Ubl conjugation pathway		2596	55832
Q86XK2	FBXO11	FBX11_HUMAN	F-box only protein 11 isoform Iso 1	Cancer-related genes, Disease related genes, Plasma proteins, Predicted intracellular proteins		Ubl conjugation pathway	Cancer-related genes, Disease mutation, Mental retardation	6000	80204
Q86XX4	FRAS1	FRAS1_HUMAN	Extracellular matrix protein FRAS1 (FRAS1_HUMAN)	Disease related genes, Predicted intracellular proteins, Predicted membrane proteins				6328	80144
Q86YQ8	CPNE8	CPNE8_HUMAN	Copine-8 (CPNE8_HUMAN)	Predicted intracellular proteins				3955	144402
Q8IVF7	FMNL3	FMNL3_HUMAN	Formin-like protein 3 (FMNL3_HUMAN)	Predicted intracellular proteins	Developmental protein	Angiogenesis		6222	91010
Q8IVL1	NAV2	NAV2_HUMAN	Neuron navigator 2 isoform Iso 1	Enzymes, Predicted intracellular proteins	Helicase, Hydrolase			10733	89797
Q8IWA5	SLC44A2	CTL2_HUMAN	Choline transporter-like protein 2 (CTL2_HUMAN)	Predicted intracellular proteins, Predicted membrane proteins, Transporters		Transport		15559	57153
Q8IZ83	ALDH16A1	A16A1_HUMAN	Aldehyde dehydrogenase family 16 member A1 (A16A1_HUMAN)	Plasma proteins, Predicted membrane proteins				863	126133
Q8IZL8	PELP1	PELP1_HUMAN	Proline-, glutamic acid- and leucine-rich protein 1 (PELP1_HUMAN)	Predicted intracellular proteins	Activator, Repressor	Transcription		12424	27043
Q8N0Y7	PGAM4	PGAM4_HUMAN	Probable phosphoglycerate mutase 4 isoform Iso 1	Enzymes, Predicted intracellular proteins	Hydrolase, Isomerase	Glycolysis		12477	441531
Q8N257	HIST3H2BB	H2B3B_HUMAN	Histone H2B type 3-B isoform Iso 1	Predicted intracellular proteins	DNA-binding			7536	128312
Q8N474	SFRP1	SFRP1_HUMAN	Secreted frizzled-related protein 1 isoform Iso 1	Predicted intracellular proteins, Predicted secreted proteins	Developmental protein	Differentiation, Wnt signaling pathway		15077	6422
Q8N6Y2	LRRC17	LRC17_HUMAN	Leucine-rich repeat-containing protein 17 isoform Iso 1	Predicted secreted proteins		Osteogenesis		9354	10234
Q8NCH0	CHST14	CHSTE_HUMAN	Carbohydrate sulfotransferase 14 (CHSTE_HUMAN)	Disease related genes, Enzymes, Potential drug targets, Predicted membrane proteins	Transferase	Carbohydrate metabolism	Disease mutation, Ehlers-Danlos syndrome	3489	113189
Q8NE01	CNNM3	CNNM3_HUMAN	Metal transporter CNNM3 (CNNM3_HUMAN)	Predicted membrane proteins, Transporters		Ion transport, Transport		3728	26505
Q8NEV1	CSNK2A3	CSK23_HUMAN	Casein kinase II subunit alpha 3 isoform Iso 1	Enzymes, Predicted intracellular proteins	Kinase, Serine/threonine-protein kinase, Transferase		Proto-oncogene	4106	283106
Q8NFC6	BOD1L1	BD1L1_HUMAN	Biorientation of chromosomes in cell division protein 1-like 1 isoform Iso 1	Predicted intracellular proteins		DNA damage, DNA repair		1685	259282
Q8NFI4	ST13P5	F10A5_HUMAN	Putative protein FAM10A5 isoform Iso 1					19687	144106
Q8NG11	TSPAN14	TSN14_HUMAN	Tetraspanin-14 isoform Iso 1	Predicted membrane proteins, Transporters				17903	81619
Q8NI27	THOC2	THOC2_HUMAN	THO complex subunit 2 (THOC2_HUMAN)	Disease related genes, Plasma proteins, Predicted intracellular proteins	RNA-binding	mRNA processing, mRNA splicing, mRNA transport, Transport	Disease mutation, Mental retardation	17030	57187
Q8TB61	SLC35B2	S35B2_HUMAN	Adenosine 3'-phospho 5'-phosphosulfate transporter 1 (S35B2_HUMAN)	Predicted membrane proteins, Transporters		Transport		15491	347734
Q8TDB8	SLC2A14	GTR14_HUMAN	Solute carrier family 2, facilitated glucose transporter member 14 isoform Iso 1	Predicted intracellular proteins, Predicted membrane proteins, Transporters	Developmental protein	Differentiation, Spermatogenesis, Sugar transport, Transport		15458	144195
Q8TEQ6	GEMIN5	GEMI5_HUMAN	Gem-associated protein 5 (GEMI5_HUMAN)	Predicted intracellular proteins	RNA-binding	mRNA processing, mRNA splicing, Protein biosynthesis, Translation regulation		6368	25929
Q8TER0	SNED1	SNED1_HUMAN	Sushi, nidogen and EGF-like domain-containing protein 1 isoform Iso 1	Predicted intracellular proteins, Predicted secreted proteins				15833	25992
Q8WUM4	PDCD6IP	PDC6I_HUMAN	Programmed cell death 6-interacting protein (PDC6I_HUMAN)	Plasma proteins, Predicted intracellular proteins		Apoptosis, Cell cycle, Cell division, Host-virus interaction, Protein transport, Transport		12322	10015
Q92499	DDX1	DDX1_HUMAN	ATP-dependent RNA helicase DDX1 isoform Iso 1	Enzymes, Plasma proteins, Predicted intracellular proteins	Activator, DNA-binding, Exonuclease, Helicase, Hydrolase, Nuclease, RNA-binding	Antiviral defense, Host-virus interaction, Immunity, Innate immunity, mRNA processing, Transcription, Transcription regulation, tRNA processing		4524	1653
Q92522	H1FX	H1X_HUMAN	Histone H1x (H1X_HUMAN)	Plasma proteins, Predicted intracellular proteins	DNA-binding			7252	8971
Q92542	NCSTN	NICA_HUMAN	Nicastrin (NICA_HUMAN)	Disease related genes, Predicted intracellular proteins, Predicted membrane proteins		Notch signaling pathway	Disease mutation	10803	23385
Q92598	HSPH1	HS105_HUMAN	Heat shock protein 105 kDa (HS105_HUMAN)	Cancer-related genes, Predicted intracellular proteins		Stress response	Cancer-related genes	7800	10808
Q92616	GCN1	GCN1L_HUMAN	eIF-2-alpha kinase activator GCN1 (GCN1_HUMAN)	Plasma proteins, Predicted intracellular proteins	Activator	Stress response, Translation regulation		6635	10985
Q92626	PXDN	PXDN_HUMAN	Peroxidasin homolog (PXDN_HUMAN)	Disease related genes, Enzymes, Plasma proteins, Potential drug targets, Predicted intracellular proteins, Predicted secreted proteins	Oxidoreductase, Peroxidase	Hydrogen peroxide	Disease mutation	13655	7837
Q92688	ANP32B	AN32B_HUMAN	Acidic leucine-rich nuclear phosphoprotein 32 family member B isoform Iso 1	Plasma proteins, Predicted intracellular proteins	Chaperone			1115	10541
Q92743	HTRA1	HTRA1_HUMAN	Serine protease HTRA1 (HTRA1_HUMAN)	Disease related genes, Enzymes, Plasma proteins, Potential drug targets, Predicted intracellular proteins, Predicted secreted proteins	Growth factor binding, Hydrolase, Protease, Serine protease		Age-related macular degeneration, Disease mutation	7823	5654
Q92747	ARPC1A	ARC1A_HUMAN	Actin-related protein 2/3 complex subunit 1A (ARC1A_HUMAN)	Plasma proteins, Predicted intracellular proteins	Actin-binding			1414	10552
Q92841	DDX17	DDX17_HUMAN	Probable ATP-dependent RNA helicase DDX17 (DDX17_HUMAN)	Enzymes, Plasma proteins, Predicted intracellular proteins	Helicase, Hydrolase, RNA-binding	Antiviral defense, Immunity, mRNA processing, mRNA splicing, RNA-mediated gene silencing, rRNA processing, Transcription, Transcription regulation		4527	10521
Q92896	GLG1	GSLG1_HUMAN	Golgi apparatus protein 1 (GSLG1_HUMAN)	Predicted intracellular proteins, Predicted membrane proteins				6752	2734
Q92930	RAB8B	RAB8B_HUMAN	Ras-related protein Rab-8B (RAB8B_HUMAN)	Predicted intracellular proteins		Protein transport, Transport		13773	51762
Q92973	TNPO1	TNPO1_HUMAN	Transportin-1 (TNPO1_HUMAN)	Plasma proteins, Predicted intracellular proteins, Transporters		Host-virus interaction, Protein transport, Transport		17552	3842
Q92974	ARHGEF2	ARHG2_HUMAN	Rho guanine nucleotide exchange factor 2 isoform Iso 1	Disease related genes, Plasma proteins, Predicted intracellular proteins	Developmental protein, Guanine-nucleotide releasing factor	Cell cycle, Cell division, Differentiation, Immunity, Innate immunity, Mitosis, Neurogenesis	Mental retardation	1333	9181
Q93008	USP9X	USP9X_HUMAN	Probable ubiquitin carboxyl-terminal hydrolase FAF-X (USP9X_HUMAN)	Disease related genes, Enzymes, Potential drug targets, Predicted intracellular proteins	Hydrolase, Protease, Thiol protease	Biological rhythms, Cell cycle, Cell division, Chromosome partition, Mitosis, Ubl conjugation pathway	Disease mutation, Mental retardation	18422	8239
Q93088	BHMT	BHMT1_HUMAN	Betaine--homocysteine S-methyltransferase 1 (BHMT1_HUMAN)	Enzymes, Plasma proteins, Predicted intracellular proteins	Methyltransferase, Transferase			1931	635
Q969P0	IGSF8	IGSF8_HUMAN	Immunoglobulin superfamily member 8 (IGSF8_HUMAN)	CD markers, Predicted intracellular proteins, Predicted membrane proteins				7990	93185
Q96A65	EXOC4	EXOC4_HUMAN	Exocyst complex component 4 (EXOC4_HUMAN)	Plasma proteins, Predicted intracellular proteins, Transporters		Exocytosis, Protein transport, Transport		5609	60412
Q96AC1	FERMT2	FERM2_HUMAN	Fermitin family homolog 2 (FERM2_HUMAN)	Predicted intracellular proteins		Cell adhesion, Cell shape, Wnt signaling pathway		6092	10979
Q96AE4	FUBP1	FUBP1_HUMAN	Far upstream element-binding protein 1 (FUBP1_HUMAN)	Cancer-related genes, Plasma proteins, Predicted intracellular proteins	DNA-binding	Transcription, Transcription regulation	Cancer-related genes	6421	8880
Q96AM1	MRGPRF	MRGRF_HUMAN	Mas-related G-protein coupled receptor member F (MRGRF_HUMAN)	G-protein coupled receptors, Predicted intracellular proteins, Predicted membrane proteins, Transporters	G-protein coupled receptor, Receptor, Transducer			10247	116535
Q96BD0	SLCO4A1	SO4A1_HUMAN	Solute carrier organic anion transporter family member 4A1 (SO4A1_HUMAN)	Predicted membrane proteins, Transporters		Ion transport, Transport		15663	28231
Q96CX2	KCTD12	KCD12_HUMAN	BTB/POZ domain-containing protein KCTD12 (KCD12_HUMAN)	Plasma proteins, Predicted intracellular proteins				8515	115207
Q96FJ2	DYNLL2	DYL2_HUMAN	Dynein light chain 2, cytoplasmic isoform Iso 1	Predicted intracellular proteins	Motor protein	Transport		5069	140735
Q96FW1	OTUB1	OTUB1_HUMAN	Ubiquitin thioesterase OTUB1 (OTUB1_HUMAN)	Enzymes, Plasma proteins, Predicted intracellular proteins	Hydrolase, Protease, Thiol protease	Adaptive immunity, DNA damage, DNA repair, Immunity, Ubl conjugation pathway		11983	55611
Q96KG7	MEGF10	MEG10_HUMAN	Multiple epidermal growth factor-like domains protein 10 (MEG10_HUMAN)	Disease related genes, Predicted intracellular proteins, Predicted membrane proteins		Cell adhesion, Myogenesis, Phagocytosis	Disease mutation	9909	84466
Q96LB3	IFT74	IFT74_HUMAN	Intraflagellar transport protein 74 homolog isoform Iso 1	Disease related genes, Predicted intracellular proteins		Cilium biogenesis/degradation	Bardet-Biedl syndrome, Ciliopathy, Obesity	7946	80173
Q96M42	LINC00479	CU129_HUMAN	Putative uncharacterized protein encoded by LINC00479 isoform Iso 1					19688	150135
Q96QD8	SLC38A2	S38A2_HUMAN	Sodium-coupled neutral amino acid transporter 2 isoform Iso 1	Predicted membrane proteins		Amino-acid transport, Ion transport, Sodium transport, Symport, Transport		15527	54407
Q96QK1	VPS35	VPS35_HUMAN	Vacuolar protein sorting-associated protein 35 (VPS35_HUMAN)	Disease related genes, Plasma proteins, Predicted intracellular proteins		Host-virus interaction, Protein transport, Transport	Neurodegeneration, Parkinson disease, Parkinsonism	18543	55737
Q96TA1	FAM129B	NIBL1_HUMAN	Niban-like protein 1 (NIBL1_HUMAN)	Plasma proteins, Predicted intracellular proteins				5721	64855
Q99447	PCYT2	PCY2_HUMAN	Ethanolamine-phosphate cytidylyltransferase (PCY2_HUMAN)	Enzymes, Plasma proteins, Predicted intracellular proteins	Nucleotidyltransferase, Transferase	Lipid biosynthesis, Lipid metabolism, Phospholipid biosynthesis, Phospholipid metabolism		12310	5833
Q99460	PSMD1	PSMD1_HUMAN	26S proteasome non-ATPase regulatory subunit 1 (PSMD1_HUMAN)	Plasma proteins, Predicted intracellular proteins, Predicted membrane proteins				13496	5707
Q99536	VAT1	VAT1_HUMAN	Synaptic vesicle membrane protein VAT-1 homolog (VAT1_HUMAN)	Plasma proteins, Predicted intracellular proteins	Oxidoreductase			18464	10493
Q99653	CHP1	CHP1_HUMAN	Calcineurin B homologous protein 1 (CHP1_HUMAN)	Plasma proteins, Predicted intracellular proteins, Transporters	Protein kinase inhibitor	Protein transport, Transport		3172	11261
Q99715	COL12A1	COCA1_HUMAN	Collagen alpha-1(XII) chain (COCA1_HUMAN)	Disease related genes, Plasma proteins, Predicted intracellular proteins, Predicted secreted proteins		Cell adhesion	Congenital muscular dystrophy, Disease mutation	3793	1303
Q99733	NAP1L4	NP1L4_HUMAN	Nucleosome assembly protein 1-like 4 (NP1L4_HUMAN)	Plasma proteins, Predicted intracellular proteins	Chaperone			10709	4676
Q99805	TM9SF2	TM9S2_HUMAN	Transmembrane 9 superfamily member 2 isoform Iso 1	Predicted intracellular proteins, Predicted membrane proteins, Transporters				17156	9375
Q99808	SLC29A1	S29A1_HUMAN	Equilibrative nucleoside transporter 1 (S29A1_HUMAN)	Predicted intracellular proteins, Predicted membrane proteins, Transporters		Transport		15449	2030
Q99816	TSG101	TS101_HUMAN	Tumor susceptibility gene 101 protein (TS101_HUMAN)	Cancer-related genes, Plasma proteins, Predicted intracellular proteins		Cell cycle, Cell division, Growth regulation, Host-virus interaction, Protein transport, Transport	Cancer-related genes	17882	7251
Q99829	CPNE1	CPNE1_HUMAN	Copine-1 (CPNE1_HUMAN)	Plasma proteins, Predicted intracellular proteins	Repressor	Differentiation, Transcription, Transcription regulation		3948	8904
Q99832	CCT7	TCPH_HUMAN	T-complex protein 1 subunit eta (TCPH_HUMAN)	Plasma proteins, Predicted intracellular proteins	Chaperone			2974	10574
Q99873	PRMT1	ANM1_HUMAN	Protein arginine N-methyltransferase 1 (ANM1_HUMAN)	Enzymes, Plasma proteins, Predicted intracellular proteins	Methyltransferase, Transferase			13305	3276
Q99943	AGPAT1	PLCA_HUMAN	1-acyl-sn-glycerol-3-phosphate acyltransferase alpha isoform Iso 1	Enzymes, Predicted membrane proteins	Acyltransferase, Transferase	Lipid biosynthesis, Lipid metabolism, Phospholipid biosynthesis, Phospholipid metabolism		689	10554
Q9BQE3	TUBA1C	TBA1C_HUMAN	Tubulin alpha-1C chain (TBA1C_HUMAN)	Plasma proteins, Predicted intracellular proteins				18020	84790
Q9BQG0	MYBBP1A	MBB1A_HUMAN	Myb-binding protein 1A (MBB1A_HUMAN)	Plasma proteins, Predicted intracellular proteins	Activator, Repressor	Biological rhythms, Ribosome biogenesis, Transcription, Transcription regulation		10544	10514
Q9BSJ8	ESYT1	ESYT1_HUMAN	Extended synaptotagmin-1 isoform Iso 1	Predicted intracellular proteins, Predicted membrane proteins, Transporters		Lipid transport, Transport		5543	23344
Q9BUF5	TUBB6	TBB6_HUMAN	Tubulin beta-6 chain (TBB6_HUMAN)	Disease related genes, Plasma proteins, Predicted intracellular proteins			Disease mutation	18035	84617
Q9BV40	VAMP8	VAMP8_HUMAN	Vesicle-associated membrane protein 8 isoform Iso 1	Predicted intracellular proteins, Predicted membrane proteins, Transporters		Autophagy, Protein transport, Transport		18453	8673
Q9BVA1	TUBB2B	TBB2B_HUMAN	Tubulin beta-2B chain (TBB2B_HUMAN)	Disease related genes, Predicted intracellular proteins		Neurogenesis	Disease mutation, Mental retardation	18031	347733
Q9BVC6	TMEM109	TM109_HUMAN	Transmembrane protein 109 isoform Iso 1	Predicted membrane proteins, Transporters	Ion channel, Voltage-gated channel	Ion transport, Transport		17204	79073
Q9BW66	CINP	CINP_HUMAN	Cyclin-dependent kinase 2-interacting protein isoform Iso 1	Predicted intracellular proteins		Cell cycle, Cell division, DNA damage, DNA repair, DNA replication		3521	51550
Q9BXJ4	C1QTNF3	C1QT3_HUMAN	Complement C1q tumor necrosis factor-related protein 3 isoform Iso 1	Plasma proteins, Predicted secreted proteins				2283	114899
Q9BXS4	TMEM59	TMM59_HUMAN	Transmembrane protein 59 isoform Iso 1	Predicted intracellular proteins, Predicted membrane proteins		Autophagy		17403	9528
Q9BY32	ITPA	ITPA_HUMAN	Inosine triphosphate pyrophosphatase (ITPA_HUMAN)	Disease related genes, Enzymes, Potential drug targets, Predicted intracellular proteins	Hydrolase	Nucleotide metabolism	Disease mutation, Epilepsy	8309	3704
Q9BZG1	RAB34	RAB34_HUMAN	Ras-related protein Rab-34 (RAB34_HUMAN)					19689	83871
Q9BZQ8	FAM129A	NIBAN_HUMAN	Protein Niban (NIBAN_HUMAN)	Cancer-related genes, Predicted intracellular proteins		Stress response, Translation regulation	Cancer-related genes	5720	116496
Q9C0H2	TTYH3	TTYH3_HUMAN	Protein tweety homolog 3 (TTYH3_HUMAN)	Predicted membrane proteins	Chloride channel, Ion channel	Ion transport, Transport		18016	80727
Q9H0H5	RACGAP1	RGAP1_HUMAN	Rac GTPase-activating protein 1 isoform Iso 1	Predicted intracellular proteins	Developmental protein, GTPase activation	Cell cycle, Cell division, Differentiation, Ion transport, Spermatogenesis, Transport		13793	29127
Q9H0R1	AP5M1	AP5M1_HUMAN	AP-5 complex subunit mu-1 isoform Iso 1	Predicted intracellular proteins		Protein transport, Transport		1190	55745
Q9H0U4	RAB1B	RAB1B_HUMAN	Ras-related protein Rab-1B (RAB1B_HUMAN)	Plasma proteins, Predicted intracellular proteins		Autophagy, Protein transport, Transport		13719	81876
Q9H223	EHD4	EHD4_HUMAN	EH domain-containing protein 4 (EHD4_HUMAN)	Plasma proteins, Predicted intracellular proteins				5216	30844
Q9H444	CHMP4B	CHM4B_HUMAN	Charged multivesicular body protein 4b (CHM4B_HUMAN)	Disease related genes, Predicted intracellular proteins		Host-virus interaction, Protein transport, Transport	Cataract, Disease mutation	3163	128866
Q9H4B7	TUBB1	TBB1_HUMAN	Tubulin beta-1 chain (TBB1_HUMAN)	Disease related genes, FDA approved drug targets, Plasma proteins, Predicted intracellular proteins			Disease mutation, FDA approved drug targets	18029	81027
Q9H4G4	GLIPR2	GAPR1_HUMAN	Golgi-associated plant pathogenesis-related protein 1 isoform Iso 1	Plasma proteins, Predicted intracellular proteins				6760	152007
Q9H4M9	EHD1	EHD1_HUMAN	EH domain-containing protein 1 (EHD1_HUMAN)	Plasma proteins, Predicted intracellular proteins		Cilium biogenesis/degradation, Protein transport, Transport		5213	10938
Q9H5V8	CDCP1	CDCP1_HUMAN	CUB domain-containing protein 1 (CDCP1_HUMAN)	CD markers, Predicted intracellular proteins, Predicted membrane proteins				3112	64866
Q9H8M9	EVA1A	F176A_HUMAN	Protein eva-1 homolog A (EVA1A_HUMAN)	Predicted intracellular proteins, Predicted membrane proteins, Transporters		Apoptosis, Autophagy		5582	84141
Q9HAV0	GNB4	GBB4_HUMAN	Guanine nucleotide-binding protein subunit beta-4 (GBB4_HUMAN)	Disease related genes, Predicted intracellular proteins, RAS pathway related proteins	Transducer		Charcot-Marie-Tooth disease, Disease mutation, Neurodegeneration, Neuropathy	6834	59345
Q9HAV4	XPO5	XPO5_HUMAN	Exportin-5 (XPO5_HUMAN)	Predicted intracellular proteins, Transporters	RNA-binding, tRNA-binding	Host-virus interaction, Protein transport, RNA-mediated gene silencing, Transport		18803	57510
Q9HCJ1	ANKH	ANKH_HUMAN	Progressive ankylosis protein homolog (ANKH_HUMAN)	Disease related genes, Potential drug targets, Predicted membrane proteins, Transporters		Phosphate transport, Transport	Deafness, Disease mutation	1025	56172
Q9HD42	CHMP1A	CHM1A_HUMAN	Charged multivesicular body protein 1a isoform Iso 1	Disease related genes, Predicted intracellular proteins	Repressor	Cell cycle, Cell division, Protein transport, Transcription, Transcription regulation, Transport	Neurodegeneration	3157	5119
Q9NP79	VTA1	VTA1_HUMAN	Vacuolar protein sorting-associated protein VTA1 homolog isoform Iso 1	Plasma proteins, Predicted intracellular proteins		Protein transport, Transport		18584	51534
Q9NQC3	RTN4	RTN4_HUMAN	Reticulon-4 (RTN4_HUMAN)	Plasma proteins, Predicted intracellular proteins, Predicted membrane proteins		Neurogenesis		14612	57142
Q9NQX7	ITM2C	ITM2C_HUMAN	Integral membrane protein 2C (ITM2C_HUMAN)	Predicted intracellular proteins, Predicted membrane proteins				8308	81618
Q9NRX5	SERINC1	SERC1_HUMAN	Serine incorporator 1 (SERC1_HUMAN)	Plasma proteins, Predicted membrane proteins		Lipid biosynthesis, Lipid metabolism, Phospholipid biosynthesis, Phospholipid metabolism		14991	57515
Q9NRY6	PLSCR3	PLS3_HUMAN	Phospholipid scramblase 3 (PLS3_HUMAN)	Predicted intracellular proteins, Predicted membrane proteins, Transporters		Apoptosis		12837	57048
Q9NTK5	OLA1	OLA1_HUMAN	Obg-like ATPase 1 (OLA1_HUMAN)	Plasma proteins, Predicted intracellular proteins	Hydrolase			11499	29789
Q9NUT2	ABCB8	ABCB8_HUMAN	ATP-binding cassette sub-family B member 8, mitochondrial isoform Iso 1	Predicted intracellular proteins, Predicted membrane proteins, Transporters		Ion transport, Potassium transport, Transport		51	11194
Q9NVA2	SEPT11	SEP11_HUMAN	Septin-11 (SEP11_HUMAN)	Disease related genes, Plasma proteins, Predicted intracellular proteins		Cell cycle, Cell division		14973	55752
Q9NVM1	EVA1B	F176B_HUMAN	Protein eva-1 homolog B (EVA1B_HUMAN)	Predicted intracellular proteins				5583	55194
Q9NZM1	MYOF	MYOF_HUMAN	Myoferlin (MYOF_HUMAN)	Plasma proteins, Predicted intracellular proteins, Predicted membrane proteins				10629	26509
Q9NZN3	EHD3	EHD3_HUMAN	EH domain-containing protein 3 (EHD3_HUMAN)	Plasma proteins, Predicted intracellular proteins		Cilium biogenesis/degradation, Protein transport, Transport		5215	30845
Q9NZN4	EHD2	EHD2_HUMAN	EH domain-containing protein 2 (EHD2_HUMAN)	Predicted intracellular proteins	Hydrolase			5214	30846
Q9NZZ3	CHMP5	CHMP5_HUMAN	Charged multivesicular body protein 5 isoform Iso 1	Plasma proteins, Predicted intracellular proteins		Protein transport, Transport		3165	51510
Q9P0M6	H2AFY2	H2AW_HUMAN	Core histone macro-H2A.2 isoform Iso 1	Predicted intracellular proteins	Chromatin regulator, DNA-binding			7260	55506
Q9P0V3	SH3BP4	SH3B4_HUMAN	SH3 domain-binding protein 4 (SH3B4_HUMAN)	Predicted intracellular proteins		Endocytosis		15141	23677
Q9P265	DIP2B	DIP2B_HUMAN	Disco-interacting protein 2 homolog B (DIP2B_HUMAN)	Predicted intracellular proteins				4724	57609
Q9P2B2	PTGFRN	FPRP_HUMAN	Prostaglandin F2 receptor negative regulator (FPRP_HUMAN)	CD markers, Predicted membrane proteins				13559	5738
Q9P2J5	LARS	SYLC_HUMAN	Leucine--tRNA ligase, cytoplasmic (SYLC_HUMAN)	Disease related genes, Enzymes, Plasma proteins, Potential drug targets, Predicted intracellular proteins	Aminoacyl-tRNA synthetase, Ligase	Protein biosynthesis	Disease mutation	9033	51520
Q9UBI6	GNG12	GBG12_HUMAN	Guanine nucleotide-binding protein G(I)/G(S)/G(O) subunit gamma-12 (GBG12_HUMAN)	Predicted intracellular proteins, RAS pathway related proteins	Transducer			6839	55970
Q9UBT2	UBA2	SAE2_HUMAN	SUMO-activating enzyme subunit 2 (SAE2_HUMAN)	Predicted intracellular proteins, Predicted membrane proteins	Transferase	Ubl conjugation pathway		18115	10054
Q9UBV8	PEF1	PEF1_HUMAN	Peflin (PEF1_HUMAN)	Predicted intracellular proteins				12417	553115
Q9UDX3	SEC14L4	S14L4_HUMAN	SEC14-like protein 4 isoform Iso 1	Predicted intracellular proteins		Transport		14891	284904
Q9UGM3	DMBT1	DMBT1_HUMAN	Deleted in malignant brain tumors 1 protein isoform Iso 9	Disease related genes, Predicted secreted proteins	Developmental protein	Antiviral defense, Differentiation, Host-virus interaction, Protein transport, Transport	Tumor suppressor	4776	1755
Q9UHI8	ADAMTS1	ATS1_HUMAN	A disintegrin and metalloproteinase with thrombospondin motifs 1 isoform Iso 1	Cancer-related genes, Plasma proteins, Predicted intracellular proteins, Predicted membrane proteins, Predicted secreted proteins, Transporters	Heparin-binding, Hydrolase, Metalloprotease, Protease		Cancer-related genes	521	9510
Q9UIW2	PLXNA1	PLXA1_HUMAN	Plexin-A1 (PLXA1_HUMAN)	Predicted membrane proteins				12844	5361
Q9UKK3	PARP4	PARP4_HUMAN	Poly [ADP-ribose] polymerase 4 (PARP4_HUMAN)	Enzymes, Predicted intracellular proteins	Glycosyltransferase, Ribonucleoprotein, Transferase			12150	143
Q9UKS6	PACSIN3	PACN3_HUMAN	Protein kinase C and casein kinase substrate in neurons protein 3 (PACN3_HUMAN)	Plasma proteins, Predicted intracellular proteins		Endocytosis		12059	29763
Q9UKU9	ANGPTL2	ANGL2_HUMAN	Angiopoietin-related protein 2 isoform Iso 1	Predicted intracellular proteins, Predicted secreted proteins				1008	23452
Q9UL25	RAB21	RAB21_HUMAN	Ras-related protein Rab-21 (RAB21_HUMAN)	Plasma proteins, Predicted intracellular proteins		Protein transport, Transport		13721	23011
Q9ULH0	KIDINS220	KDIS_HUMAN	Kinase D-interacting substrate of 220 kDa isoform Iso 1	Disease related genes, Predicted intracellular proteins, Predicted membrane proteins		Neurogenesis	Disease mutation, Hereditary spastic paraplegia, Mental retardation, Neurodegeneration, Obesity	8619	57498
Q9ULV4	CORO1C	COR1C_HUMAN	Coronin-1C (COR1C_HUMAN)	Plasma proteins, Predicted intracellular proteins	Actin-binding			3889	23603
Q9UMS4	PRPF19	PRP19_HUMAN	Pre-mRNA-processing factor 19 (PRP19_HUMAN)	Enzymes, Plasma proteins, Predicted intracellular proteins	Transferase	DNA damage, DNA repair, mRNA processing, mRNA splicing, Ubl conjugation pathway		13337	27339
Q9UNM6	PSMD13	PSD13_HUMAN	26S proteasome non-ATPase regulatory subunit 13 (PSD13_HUMAN)	Predicted intracellular proteins				13500	5719
Q9UNN8	PROCR	EPCR_HUMAN	Endothelial protein C receptor isoform Iso 1	Candidate cardiovascular disease genes, CD markers, Plasma proteins, Predicted intracellular proteins, Predicted membrane proteins	Receptor	Blood coagulation, Hemostasis		13318	10544
Q9UQ80	PA2G4	PA2G4_HUMAN	Proliferation-associated protein 2G4 (PA2G4_HUMAN)	Enzymes, Plasma proteins, Predicted intracellular proteins	Repressor, Ribonucleoprotein, RNA-binding	rRNA processing, Transcription, Transcription regulation, Translation regulation		12041	5036
Q9Y224	RTRAF	RTRAF_HUMAN	RNA transcription, translation and transport factor protein (RTRAF_HUMAN)	Predicted intracellular proteins	RNA-binding	Host-virus interaction, Transcription, Transcription regulation		14622	51637
Q9Y230	RUVBL2	RUVB2_HUMAN	RuvB-like 2 (RUVB2_HUMAN)	Enzymes, Plasma proteins, Predicted intracellular proteins	Activator, Chromatin regulator, Helicase, Hydrolase	DNA damage, DNA recombination, DNA repair, Growth regulation, Transcription, Transcription regulation		14640	10856
Q9Y262	EIF3L	EIF3L_HUMAN	Eukaryotic translation initiation factor 3 subunit L (EIF3L_HUMAN)	Predicted intracellular proteins, Predicted membrane proteins	Initiation factor	Protein biosynthesis		5258	51386
Q9Y265	RUVBL1	RUVB1_HUMAN	RuvB-like 1 (RUVB1_HUMAN)	Enzymes, Plasma proteins, Predicted intracellular proteins	Activator, Chromatin regulator, Helicase, Hydrolase	Cell cycle, Cell division, DNA damage, DNA recombination, DNA repair, Growth regulation, Mitosis, Transcription, Transcription regulation		14639	8607
Q9Y285	FARSA	SYFA_HUMAN	Phenylalanine--tRNA ligase alpha subunit (SYFA_HUMAN)	Enzymes, Predicted intracellular proteins	Aminoacyl-tRNA synthetase, Ligase	Protein biosynthesis		5949	2193
Q9Y2A7	NCKAP1	NCKP1_HUMAN	Nck-associated protein 1 (NCKP1_HUMAN)	Predicted membrane proteins		Host-virus interaction		10781	10787
Q9Y2J2	EPB41L3	E41L3_HUMAN	Band 4.1-like protein 3 (E41L3_HUMAN)	Plasma proteins, Predicted intracellular proteins, Predicted membrane proteins	Actin-binding	Apoptosis	Tumor suppressor	5414	23136
Q9Y315	DERA	DEOC_HUMAN	Deoxyribose-phosphate aldolase isoform Iso 1	Enzymes, Predicted intracellular proteins	Lyase			4641	51071
Q9Y3F4	STRAP	STRAP_HUMAN	Serine-threonine kinase receptor-associated protein (STRAP_HUMAN)	Cancer-related genes, Plasma proteins, Predicted intracellular proteins		mRNA processing, mRNA splicing	Cancer-related genes	16406	11171
Q9Y3I0	RTCB	RTCB_HUMAN	tRNA-splicing ligase RtcB homolog (RTCB_HUMAN)	Enzymes, Predicted intracellular proteins	Ligase	tRNA processing		14593	51493
Q9Y3L5	RAP2C	RAP2C_HUMAN	Ras-related protein Rap-2c (RAP2C_HUMAN)	Predicted intracellular proteins				13858	57826
Q9Y490	TLN1	TLN1_HUMAN	Talin-1 (TLN1_HUMAN)	Plasma proteins, Predicted intracellular proteins		Host-virus interaction		17126	7094
Q9Y4B5	MTCL1	SOGA2_HUMAN	Microtubule cross-linking factor 1 isoform Iso 1	Plasma proteins, Predicted intracellular proteins				10432	23255
Q9Y4F1	FARP1	FARP1_HUMAN	FERM, ARHGEF and pleckstrin domain-containing protein 1 (FARP1_HUMAN)	Predicted intracellular proteins	Developmental protein, Guanine-nucleotide releasing factor			5946	10160
Q9Y4K0	LOXL2	LOXL2_HUMAN	Lysyl oxidase homolog 2 (LOXL2_HUMAN)	Enzymes, Predicted intracellular proteins, Predicted secreted proteins	Chromatin regulator, Oxidoreductase, Repressor	Transcription, Transcription regulation		9287	4017
Q9Y4L1	HYOU1	HYOU1_HUMAN	Hypoxia up-regulated protein 1 (HYOU1_HUMAN)	Plasma proteins, Predicted intracellular proteins	Chaperone	Stress response	Disease mutation	7841	10525
Q9Y5B9	SUPT16H	SP16H_HUMAN	FACT complex subunit SPT16 (SP16H_HUMAN)	Enzymes, Plasma proteins, Predicted intracellular proteins		DNA damage, DNA repair, DNA replication, Host-virus interaction, Transcription, Transcription regulation		16483	11198
Q9Y617	PSAT1	SERC_HUMAN	Phosphoserine aminotransferase (SERC_HUMAN)	Disease related genes, Enzymes, Plasma proteins, Potential drug targets, Predicted intracellular proteins	Aminotransferase, Transferase	Amino-acid biosynthesis, Serine biosynthesis	Disease mutation	13448	29968
Q9Y639	NPTN	NPTN_HUMAN	Neuroplastin (NPTN_HUMAN)	Predicted intracellular proteins, Predicted membrane proteins, Transporters		Cell adhesion, Neurogenesis		11219	27020
Q9Y678	COPG1	COPG1_HUMAN	Coatomer subunit gamma-1 (COPG1_HUMAN)	Plasma proteins, Predicted intracellular proteins		ER-Golgi transport, Protein transport, Transport		3861	22820
Q9Y696	CLIC4	CLIC4_HUMAN	Chloride intracellular channel protein 4 (CLIC4_HUMAN)	Predicted intracellular proteins, Transporters	Chloride channel, Ion channel, Voltage-gated channel	Ion transport, Transport		3630	25932
Q9Y6C2	EMILIN1	EMIL1_HUMAN	EMILIN-1 (EMIL1_HUMAN)	Plasma proteins, Predicted intracellular proteins, Predicted secreted proteins		Cell adhesion		5350	11117
Q9Y6M7	SLC4A7	S4A7_HUMAN	Sodium bicarbonate cotransporter 3 (S4A7_HUMAN)	Predicted membrane proteins, Transporters		Ion transport, Sodium transport, Symport, Transport		15582	9497
Q9Y6W5	WASF2	WASF2_HUMAN	Wiskott-Aldrich syndrome protein family member 2 (WASF2_HUMAN)	Predicted intracellular proteins	Actin-binding	Host-virus interaction		18609	10163

## Sheet: MenGenProt
SitID	Glia	Accession	AccessionM	Gene Name	ProtHuman	Description
1	Glia-Sh	O00159	O00159	MYO1C	MYO1C_HUMAN	Unconventional myosin-Ic (MYO1C_HUMAN)
1	Glia-Sh	O00186	O00186	STXBP3	STXB3_HUMAN	Syntaxin-binding protein 3 (STXB3_HUMAN)
1	Glia-Sh	O00194	O00194	RAB27B	RB27B_HUMAN	Ras-related protein Rab-27B (RB27B_HUMAN)
1	Glia-Sh	O00299	O00299	CLIC1	CLIC1_HUMAN	Chloride intracellular channel protein 1 (CLIC1_HUMAN)
1	Glia-Sh	O00468	O00468	AGRN	AGRIN_HUMAN	Agrin (AGRIN_HUMAN)
1	Glia-Sh	O00560	O00560-2	SDCBP	SDCB1_HUMAN	Syntenin-1 isoform Iso 1 (SDCB1_HUMAN)
1	Glia-Sh	O00571	O00571	DDX3X	DDX3X_HUMAN	ATP-dependent RNA helicase DDX3X (DDX3X_HUMAN)
1	Glia-Sh	O14556	O14556	GAPDHS	G3PT_HUMAN	Glyceraldehyde-3-phosphate dehydrogenase, testis-specific (G3PT_HUMAN)
1	Glia-Sh	O14672	O14672	ADAM10	ADA10_HUMAN	Disintegrin and metalloproteinase domain-containing protein 10 (ADA10_HUMAN)
1	Glia-Sh	O14817	O14817	TSPAN4	TSN4_HUMAN	Tetraspanin-4 (TSN4_HUMAN)
1	Glia-Sh	O15031	O15031	PLXNB2	PLXB2_HUMAN	Plexin-B2 (PLXB2_HUMAN)
1	Glia-Sh	O15145	O15145	ARPC3	ARPC3_HUMAN	Actin-related protein 2/3 complex subunit 3 (ARPC3_HUMAN)
1	Glia-Sh	O15230	O15230	LAMA5	LAMA5_HUMAN	Laminin subunit alpha-5 (LAMA5_HUMAN)
1	Glia-Sh	O43175	O43175	PHGDH	SERA_HUMAN	D-3-phosphoglycerate dehydrogenase (SERA_HUMAN)
1	Glia-Sh	O43242	O43242	PSMD3	PSMD3_HUMAN	26S proteasome non-ATPase regulatory subunit 3 (PSMD3_HUMAN)
1	Glia-Sh	O43707	O43707	ACTN4	ACTN4_HUMAN	Alpha-actinin-4 (ACTN4_HUMAN)
1	Glia-Sh	O43776	O43776	NARS	SYNC_HUMAN	Asparagine--tRNA ligase, cytoplasmic (SYNC_HUMAN)
1	Glia-Sh	O43854	O43854	EDIL3	EDIL3_HUMAN	EGF-like repeat and discoidin I-like domain-containing protein 3 isoform Iso 1
1	Glia-Sh	O60701	O60701	UGDH	UGDH_HUMAN	UDP-glucose 6-dehydrogenase (UGDH_HUMAN)
1	Glia-Sh	O60716	O60716	CTNND1	CTND1_HUMAN	Catenin delta-1 (CTND1_HUMAN)
1	Glia-Sh	O60814	O60814	HIST1H2BK	H2B1K_HUMAN	Histone H2B type 1-K (H2B1K_HUMAN)
1	Glia-Sh	O75083	O75083	WDR1	WDR1_HUMAN	WD repeat-containing protein 1 (WDR1_HUMAN)
1	Glia-Sh	O75643	O75643	SNRNP200	U520_HUMAN	U5 small nuclear ribonucleoprotein 200 kDa helicase (U520_HUMAN)
1	Glia-Sh	O75954	O75954	TSPAN9	TSN9_HUMAN	Tetraspanin-9 (TSN9_HUMAN)
1	Glia-Sh	O75955	O75955	FLOT1	FLOT1_HUMAN	Flotillin-1 (FLOT1_HUMAN)
1	Glia-Sh	O95084	O95084	PRSS23	PRS23_HUMAN	Serine protease 23 (PRS23_HUMAN)
1	Glia-Sh	O95297	O95297	MPZL1	MPZL1_HUMAN	Myelin protein zero-like protein 1 (MPZL1_HUMAN)
1	Glia-Sh	P00338	P00338	LDHA	LDHA_HUMAN	L-lactate dehydrogenase A chain (LDHA_HUMAN)
1	Glia-Sh	P00488	P00488	F13A1	F13A_HUMAN	Coagulation factor XIII A chain (F13A_HUMAN)
1	Glia-Sh	P00533	P00533	EGFR	EGFR_HUMAN	Epidermal growth factor receptor (EGFR_HUMAN)
1	Glia-Sh	P00558	P00558	PGK1	PGK1_HUMAN	Phosphoglycerate kinase 1 (PGK1_HUMAN)
1	Glia-Sh	P00734	P00734	F2	THRB_HUMAN	Prothrombin (THRB_HUMAN)
1	Glia-Sh	P00736	P00736	C1R	C1R_HUMAN	Complement C1r subcomponent (C1R_HUMAN)
1	Glia-Sh	P00750	P00750	PLAT	TPA_HUMAN	Tissue-type plasminogen activator (TPA_HUMAN)
1	Glia-Sh	P01023	P01023	A2M	A2MG_HUMAN	Alpha-2-macroglobulin (A2MG_HUMAN)
1	Glia-Sh	P01024	P01024	C3	CO3_HUMAN	Complement C3 (CO3_HUMAN)
1	Glia-Sh	P01111	P01111	NRAS	RASN_HUMAN	GTPase NRas (RASN_HUMAN)
1	Glia-Sh	P01834	P01834	IGKC	IGKC_HUMAN	Immunoglobulin kappa constant (IGKC_HUMAN)
1	Glia-Sh	P01871	P01871	IGHM	IGHM_HUMAN	Immunoglobulin heavy constant mu (IGHM_HUMAN)
1	Glia-Sh	P01892	P01892	HLA-A	1A02_HUMAN	HLA class I histocompatibility antigen, A-2 alpha chain (1A02_HUMAN)
1	Glia-Sh	P02649	P02649	APOE	APOE_HUMAN	Apolipoprotein E (APOE_HUMAN)
1	Glia-Sh	P02747	P02747	C1QC	C1QC_HUMAN	Complement C1q subcomponent subunit C (C1QC_HUMAN)
1	Glia-Sh	P02751	P02751	FN1	FINC_HUMAN	Fibronectin (FINC_HUMAN)
1	Glia-Sh	P02765	P02765	AHSG	FETUA_HUMAN	Alpha-2-HS-glycoprotein (FETUA_HUMAN)
1	Glia-Sh	P02768	P02768	ALB	ALBU_HUMAN	Serum albumin (ALBU_HUMAN)
1	Glia-Sh	P02786	P02786	TFRC	TFR1_HUMAN	Transferrin receptor protein 1 (TFR1_HUMAN)
1	Glia-Sh	P02794	P02794	FTH1	FRIH_HUMAN	Ferritin heavy chain (FRIH_HUMAN)
1	Glia-Sh	P04004	P04004	VTN	VTNC_HUMAN	Vitronectin (VTNC_HUMAN)
1	Glia-Sh	P04075	P04075	ALDOA	ALDOA_HUMAN	Fructose-bisphosphate aldolase A (ALDOA_HUMAN)
1	Glia-Sh	P04083	P04083	ANXA1	ANXA1_HUMAN	Annexin A1 (ANXA1_HUMAN)
1	Glia-Sh	P04114	P04114	APOB	APOB_HUMAN	Apolipoprotein B-100 (APOB_HUMAN)
1	Glia-Sh	P04216	P04216	THY1	THY1_HUMAN	Thy-1 membrane glycoprotein (THY1_HUMAN)
1	Glia-Sh	P04264	P04264	KRT1	K2C1_HUMAN	Keratin, type II cytoskeletal 1 (K2C1_HUMAN)
1	Glia-Sh	P04350	P04350	TUBB4A	TBB4A_HUMAN	Tubulin beta-4A chain (TBB4A_HUMAN)
1	Glia-Sh	P04406	P04406	GAPDH	G3P_HUMAN	Glyceraldehyde-3-phosphate dehydrogenase (G3P_HUMAN)
1	Glia-Sh	P04792	P04792	HSPB1	HSPB1_HUMAN	Heat shock protein beta-1 (HSPB1_HUMAN)
1	Glia-Sh	P04899	P04899	GNAI2	GNAI2_HUMAN	Guanine nucleotide-binding protein G(i) subunit alpha-2 (GNAI2_HUMAN)
1	Glia-Sh	P05023	P05023	ATP1A1	AT1A1_HUMAN	Sodium/potassium-transporting ATPase subunit alpha-1 (AT1A1_HUMAN)
1	Glia-Sh	P05026	P05026	ATP1B1	AT1B1_HUMAN	Sodium/potassium-transporting ATPase subunit beta-1 (AT1B1_HUMAN)
1	Glia-Sh	P05106	P05106	ITGB3	ITB3_HUMAN	Integrin beta-3 (ITB3_HUMAN)
1	Glia-Sh	P05121	P05121	SERPINE1	PAI1_HUMAN	Plasminogen activator inhibitor 1 (PAI1_HUMAN)
1	Glia-Sh	P05362	P05362	ICAM1	ICAM1_HUMAN	Intercellular adhesion molecule 1 (ICAM1_HUMAN)
1	Glia-Sh	P05388	P05388	RPLP0	RLA0_HUMAN	60S acidic ribosomal protein P0 (RLA0_HUMAN)
1	Glia-Sh	P05556	P05556	ITGB1	ITB1_HUMAN	Integrin beta-1 (ITB1_HUMAN)
1	Glia-Sh	P06396	P06396	GSN	GELS_HUMAN	Gelsolin (GELS_HUMAN)
1	Glia-Sh	P06703	P06703	S100A6	S10A6_HUMAN	Protein S100-A6 (S10A6_HUMAN)
1	Glia-Sh	P06733	P06733	ENO1	ENOA_HUMAN	Alpha-enolase (ENOA_HUMAN)
1	Glia-Sh	P06737	P06737	PYGL	PYGL_HUMAN	Glycogen phosphorylase, liver form (PYGL_HUMAN)
1	Glia-Sh	P06748	P06748	NPM1	NPM_HUMAN	Nucleophosmin (NPM_HUMAN)
1	Glia-Sh	P06756	P06756	ITGAV	ITAV_HUMAN	Integrin alpha-V (ITAV_HUMAN)
1	Glia-Sh	P07093	P07093	SERPINE2	GDN_HUMAN	Glia-derived nexin (GDN_HUMAN)
1	Glia-Sh	P07195	P07195	LDHB	LDHB_HUMAN	L-lactate dehydrogenase B chain (LDHB_HUMAN)
1	Glia-Sh	P07237	P07237	P4HB	PDIA1_HUMAN	Protein disulfide-isomerase (PDIA1_HUMAN)
1	Glia-Sh	P07339	P07339	CTSD	CATD_HUMAN	Cathepsin D (CATD_HUMAN)
1	Glia-Sh	P07355	P07355	ANXA2	ANXA2_HUMAN	Annexin A2 (ANXA2_HUMAN)
1	Glia-Sh	P07437	P07437	TUBB	TBB5_HUMAN	Tubulin beta chain (TBB5_HUMAN)
1	Glia-Sh	P07737	P07737	PFN1	PROF1_HUMAN	Profilin-1 (PROF1_HUMAN)
1	Glia-Sh	P07741	P07741	APRT	APT_HUMAN	Adenine phosphoribosyltransferase (APT_HUMAN)
1	Glia-Sh	P07814	P07814	EPRS	SYEP_HUMAN	Bifunctional glutamate/proline--tRNA ligase (SYEP_HUMAN)
1	Glia-Sh	P07900	P07900	HSP90AA1	HS90A_HUMAN	Heat shock protein HSP 90-alpha (HS90A_HUMAN)
1	Glia-Sh	P07996	P07996	THBS1	TSP1_HUMAN	Thrombospondin-1 (TSP1_HUMAN)
1	Glia-Sh	P08133	P08133	ANXA6	ANXA6_HUMAN	Annexin A6 (ANXA6_HUMAN)
1	Glia-Sh	P08195	P08195	SLC3A2	4F2_HUMAN	4F2 cell-surface antigen heavy chain (4F2_HUMAN)
1	Glia-Sh	P08238	P08238	HSP90AB1	HS90B_HUMAN	Heat shock protein HSP 90-beta (HS90B_HUMAN)
1	Glia-Sh	P08582	P08582	MELTF	TRFM_HUMAN	Melanotransferrin (TRFM_HUMAN)
1	Glia-Sh	P08670	P08670	VIM	VIME_HUMAN	Vimentin (VIME_HUMAN)
1	Glia-Sh	P08754	P08754	GNAI3	GNAI3_HUMAN	Guanine nucleotide-binding protein G(k) subunit alpha (GNAI3_HUMAN)
1	Glia-Sh	P08758	P08758	ANXA5	ANXA5_HUMAN	Annexin A5 (ANXA5_HUMAN)
1	Glia-Sh	P08865	P08865	RPSA	RSSA_HUMAN	40S ribosomal protein SA (RSSA_HUMAN)
1	Glia-Sh	P09211	P09211	GSTP1	GSTP1_HUMAN	Glutathione S-transferase P (GSTP1_HUMAN)
1	Glia-Sh	P09382	P09382	LGALS1	LEG1_HUMAN	Galectin-1 (LEG1_HUMAN)
1	Glia-Sh	P09543	P09543	CNP	CN37_HUMAN	2',3'-cyclic-nucleotide 3'-phosphodiesterase (CN37_HUMAN)
1	Glia-Sh	P0C0L4	P0C0L4	C4A	CO4A_HUMAN	Complement C4-A (CO4A_HUMAN)
1	Glia-Sh	P0CG47	P0CG47	UBB	UBB_HUMAN	Polyubiquitin-B (UBB_HUMAN)
1	Glia-Sh	P0DMV8	P0DMV8	HSPA1A	HS71A_HUMAN	Heat shock 70 kDa protein 1A (HS71A_HUMAN)
1	Glia-Sh	P0DN76	P0DN76	U2AF1L5	U2AF5_HUMAN	Splicing factor U2AF 35 kDa subunit-like protein (U2AF5_HUMAN)
1	Glia-Sh	P0DOX8	P0DOX8	N/A	IGL1_HUMAN	Immunoglobulin lambda-1 light chain (IGL1_HUMAN)
1	Glia-Sh	P0DP23	P0DP23	CALM1	CALM1_HUMAN	Calmodulin-1 (CALM1_HUMAN)
1	Glia-Sh	P10314	P10314	HLA-A	1A32_HUMAN	HLA class I histocompatibility antigen, A-32 alpha chain (1A32_HUMAN)
1	Glia-Sh	P10909	P10909-5	CLU	CLUS_HUMAN	Clusterin (CLUS_HUMAN)
1	Glia-Sh	P11021	P11021	HSPA5	GRP78_HUMAN	Endoplasmic reticulum chaperone BiP (BIP_HUMAN)
1	Glia-Sh	P11047	P11047	LAMC1	LAMC1_HUMAN	Laminin subunit gamma-1 (LAMC1_HUMAN)
1	Glia-Sh	P11142	P11142	HSPA8	HSP7C_HUMAN	Heat shock cognate 71 kDa protein (HSP7C_HUMAN)
1	Glia-Sh	P11166	P11166	SLC2A1	GTR1_HUMAN	Solute carrier family 2, facilitated glucose transporter member 1 (GTR1_HUMAN)
1	Glia-Sh	P11169	P11169	SLC2A3	GTR3_HUMAN	Solute carrier family 2, facilitated glucose transporter member 3 (GTR3_HUMAN)
1	Glia-Sh	P11216	P11216	PYGB	PYGB_HUMAN	Glycogen phosphorylase, brain form (PYGB_HUMAN)
1	Glia-Sh	P11233	P11233	RALA	RALA_HUMAN	Ras-related protein Ral-A (RALA_HUMAN)
1	Glia-Sh	P11413	P11413	G6PD	G6PD_HUMAN	Glucose-6-phosphate 1-dehydrogenase (G6PD_HUMAN)
1	Glia-Sh	P11586	P11586	MTHFD1	C1TC_HUMAN	C-1-tetrahydrofolate synthase, cytoplasmic (C1TC_HUMAN)
1	Glia-Sh	P11717	P11717	IGF2R	MPRI_HUMAN	Cation-independent mannose-6-phosphate receptor (MPRI_HUMAN)
1	Glia-Sh	P11940	P11940	PABPC1	PABP1_HUMAN	Polyadenylate-binding protein 1 (PABP1_HUMAN)
1	Glia-Sh	P12109	P12109	COL6A1	CO6A1_HUMAN	Collagen alpha-1(VI) chain (CO6A1_HUMAN)
1	Glia-Sh	P12259	P12259	F5	FA5_HUMAN	Coagulation factor V (FA5_HUMAN)
1	Glia-Sh	P12268	P12268	IMPDH2	IMDH2_HUMAN	Inosine-5'-monophosphate dehydrogenase 2 (IMDH2_HUMAN)
1	Glia-Sh	P12277	P12277	CKB	KCRB_HUMAN	Creatine kinase B-type (KCRB_HUMAN)
1	Glia-Sh	P13010	P13010	XRCC5	XRCC5_HUMAN	X-ray repair cross-complementing protein 5 (XRCC5_HUMAN)
1	Glia-Sh	P13497	P13497	BMP1	BMP1_HUMAN	Bone morphogenetic protein 1 (BMP1_HUMAN)
1	Glia-Sh	P13639	P13639	EEF2	EF2_HUMAN	Elongation factor 2 (EF2_HUMAN)
1	Glia-Sh	P13647	P13647	KRT5	K2C5_HUMAN	Keratin, type II cytoskeletal 5 (K2C5_HUMAN)
1	Glia-Sh	P13987	P13987	CD59	CD59_HUMAN	CD59 glycoprotein (CD59_HUMAN)
1	Glia-Sh	P14543	P14543	NID1	NID1_HUMAN	Nidogen-1 (NID1_HUMAN)
1	Glia-Sh	P14618	P14618	PKM	KPYM_HUMAN	Pyruvate kinase PKM (KPYM_HUMAN)
1	Glia-Sh	P14625	P14625	HSP90B1	ENPL_HUMAN	Endoplasmin (ENPL_HUMAN)
1	Glia-Sh	P14866	P14866	HNRNPL	HNRPL_HUMAN	Heterogeneous nuclear ribonucleoprotein L (HNRPL_HUMAN)
1	Glia-Sh	P14868	P14868	DARS	SYDC_HUMAN	Aspartate--tRNA ligase, cytoplasmic (SYDC_HUMAN)
1	Glia-Sh	P15121	P15121	AKR1B1	ALDR_HUMAN	Aldose reductase (ALDR_HUMAN)
1	Glia-Sh	P15311	P15311	EZR	EZRI_HUMAN	Ezrin (EZRI_HUMAN)
1	Glia-Sh	P15559	P15559	NQO1	NQO1_HUMAN	NAD(P)H dehydrogenase [quinone] 1 (NQO1_HUMAN)
1	Glia-Sh	P15880	P15880	RPS2	RS2_HUMAN	40S ribosomal protein S2 (RS2_HUMAN)
1	Glia-Sh	P16070	P16070	CD44	CD44_HUMAN	CD44 antigen (CD44_HUMAN)
1	Glia-Sh	P16104	P16104	H2AFX	H2AX_HUMAN	Histone H2AX (H2AX_HUMAN)
1	Glia-Sh	P16144	P16144	ITGB4	ITB4_HUMAN	Integrin beta-4 (ITB4_HUMAN)
1	Glia-Sh	P17301	P17301	ITGA2	ITA2_HUMAN	Integrin alpha-2 (ITA2_HUMAN)
1	Glia-Sh	P17858	P17858	PFKL	K6PL_HUMAN	ATP-dependent 6-phosphofructokinase, liver type (PFKAL_HUMAN)
1	Glia-Sh	P17980	P17980	PSMC3	PRS6A_HUMAN	26S proteasome regulatory subunit 6A (PRS6A_HUMAN)
1	Glia-Sh	P17987	P17987	TCP1	TCPA_HUMAN	T-complex protein 1 subunit alpha (TCPA_HUMAN)
1	Glia-Sh	P18084	P18084	ITGB5	ITB5_HUMAN	Integrin beta-5 (ITB5_HUMAN)
1	Glia-Sh	P18085	P18085	ARF4	ARF4_HUMAN	ADP-ribosylation factor 4 (ARF4_HUMAN)
1	Glia-Sh	P18124	P18124	RPL7	RL7_HUMAN	60S ribosomal protein L7 (RL7_HUMAN)
1	Glia-Sh	P18206	P18206	VCL	VINC_HUMAN	Vinculin (VINC_HUMAN)
1	Glia-Sh	P19338	P19338	NCL	NUCL_HUMAN	Nucleolin (NUCL_HUMAN)
1	Glia-Sh	P20742	P20742	PZP	PZP_HUMAN	Pregnancy zone protein (PZP_HUMAN)
1	Glia-Sh	P21333	P21333	FLNA	FLNA_HUMAN	Filamin-A (FLNA_HUMAN)
1	Glia-Sh	P21399	P21399	ACO1	ACOC_HUMAN	Cytoplasmic aconitate hydratase (ACOC_HUMAN)
1	Glia-Sh	P21589	P21589	NT5E	5NTD_HUMAN	5'-nucleotidase (5NTD_HUMAN)
1	Glia-Sh	P21926	P21926	CD9	CD9_HUMAN	CD9 antigen (CD9_HUMAN)
1	Glia-Sh	P21980	P21980	TGM2	TGM2_HUMAN	Protein-glutamine gamma-glutamyltransferase 2 (TGM2_HUMAN)
1	Glia-Sh	P22234	P22234	PAICS	PUR6_HUMAN	Multifunctional protein ADE2 (PUR6_HUMAN)
1	Glia-Sh	P22314	P22314	UBA1	UBA1_HUMAN	Ubiquitin-like modifier-activating enzyme 1 (UBA1_HUMAN)
1	Glia-Sh	P22413	P22413	ENPP1	ENPP1_HUMAN	Ectonucleotide pyrophosphatase/phosphodiesterase family member 1 (ENPP1_HUMAN)
1	Glia-Sh	P23229	P23229	ITGA6	ITA6_HUMAN	Integrin alpha-6 (ITA6_HUMAN)
1	Glia-Sh	P23396	P23396	RPS3	RS3_HUMAN	40S ribosomal protein S3 (RS3_HUMAN)
1	Glia-Sh	P23526	P23526	AHCY	SAHH_HUMAN	Adenosylhomocysteinase (SAHH_HUMAN)
1	Glia-Sh	P23634	P23634	ATP2B4	AT2B4_HUMAN	Plasma membrane calcium-transporting ATPase 4 (AT2B4_HUMAN)
1	Glia-Sh	P24821	P24821	TNC	TENA_HUMAN	Tenascin (TENA_HUMAN)
1	Glia-Sh	P26006	P26006	ITGA3	ITA3_HUMAN	Integrin alpha-3 (ITA3_HUMAN)
1	Glia-Sh	P26038	P26038	MSN	MOES_HUMAN	Moesin (MOES_HUMAN)
1	Glia-Sh	P26373	P26373	RPL13	RL13_HUMAN	60S ribosomal protein L13 (RL13_HUMAN)
1	Glia-Sh	P26640	P26640	VARS	SYVC_HUMAN	Valine--tRNA ligase (SYVC_HUMAN)
1	Glia-Sh	P26641	P26641	EEF1G	EF1G_HUMAN	Elongation factor 1-gamma (EF1G_HUMAN)
1	Glia-Sh	P27105	P27105	STOM	STOM_HUMAN	Erythrocyte band 7 integral membrane protein (STOM_HUMAN)
1	Glia-Sh	P27348	P27348	YWHAQ	1433T_HUMAN	14-3-3 protein theta (1433T_HUMAN)
1	Glia-Sh	P27635	P27635	RPL10	RL10_HUMAN	60S ribosomal protein L10 isoform Iso 1
1	Glia-Sh	P27701	P27701	CD82	CD82_HUMAN	CD82 antigen (CD82_HUMAN)
1	Glia-Sh	P27708	P27708	CAD	PYR1_HUMAN	CAD protein (PYR1_HUMAN)
1	Glia-Sh	P29317	P29317	EPHA2	EPHA2_HUMAN	Ephrin type-A receptor 2 (EPHA2_HUMAN)
1	Glia-Sh	P29323	P29323	EPHB2	EPHB2_HUMAN	Ephrin type-B receptor 2 (EPHB2_HUMAN)
1	Glia-Sh	P29401	P29401	TKT	TKT_HUMAN	Transketolase (TKT_HUMAN)
1	Glia-Sh	P29966	P29966	MARCKS	MARCS_HUMAN	Myristoylated alanine-rich C-kinase substrate (MARCS_HUMAN)
1	Glia-Sh	P30041	P30041	PRDX6	PRDX6_HUMAN	Peroxiredoxin-6 (PRDX6_HUMAN)
1	Glia-Sh	P30050	P30050	RPL12	RL12_HUMAN	60S ribosomal protein L12 (RL12_HUMAN)
1	Glia-Sh	P30153	P30153	PPP2R1A	2AAA_HUMAN	Serine/threonine-protein phosphatase 2A 65 kDa regulatory subunit A alpha isoform (2AAA_HUMAN)
1	Glia-Sh	P30626	P30626	SRI	SORCN_HUMAN	Sorcin (SORCN_HUMAN)
1	Glia-Sh	P31150	P31150	GDI1	GDIA_HUMAN	Rab GDP dissociation inhibitor alpha (GDIA_HUMAN)
1	Glia-Sh	P31689	P31689	DNAJA1	DNJA1_HUMAN	DnaJ homolog subfamily A member 1 (DNJA1_HUMAN)
1	Glia-Sh	P31943	P31943	HNRNPH1	HNRH1_HUMAN	Heterogeneous nuclear ribonucleoprotein H (HNRH1_HUMAN)
1	Glia-Sh	P31946	P31946	YWHAB	1433B_HUMAN	14-3-3 protein beta/alpha (1433B_HUMAN)
1	Glia-Sh	P31949	P31949	S100A11	S10AB_HUMAN	Protein S100-A11 (S10AB_HUMAN)
1	Glia-Sh	P32970	P32970	CD70	CD70_HUMAN	CD70 antigen (CD70_HUMAN)
1	Glia-Sh	P35052	P35052	GPC1	GPC1_HUMAN	Glypican-1 (GPC1_HUMAN)
1	Glia-Sh	P35221	P35221	CTNNA1	CTNA1_HUMAN	Catenin alpha-1 (CTNA1_HUMAN)
1	Glia-Sh	P35241	P35241	RDX	RADI_HUMAN	Radixin (RADI_HUMAN)
1	Glia-Sh	P35527	P35527	KRT9	K1C9_HUMAN	Keratin, type I cytoskeletal 9 (K1C9_HUMAN)
1	Glia-Sh	P35579	P35579	MYH9	MYH9_HUMAN	Myosin-9 (MYH9_HUMAN)
1	Glia-Sh	P35613	P35613-2	BSG	BASI_HUMAN	Basigin isoform Iso 1 (BASI_HUMAN)
1	Glia-Sh	P35908	P35908	KRT2	K22E_HUMAN	Keratin, type II cytoskeletal 2 epidermal (K22E_HUMAN)
1	Glia-Sh	P35998	P35998	PSMC2	PRS7_HUMAN	26S proteasome regulatory subunit 7 (PRS7_HUMAN)
1	Glia-Sh	P36578	P36578	RPL4	RL4_HUMAN	60S ribosomal protein L4 (RL4_HUMAN)
1	Glia-Sh	P36873	P36873	PPP1CC	PP1G_HUMAN	Serine/threonine-protein phosphatase PP1-gamma catalytic subunit (PP1G_HUMAN)
1	Glia-Sh	P37802	P37802	TAGLN2	TAGL2_HUMAN	Transgelin-2 (TAGL2_HUMAN)
1	Glia-Sh	P40227	P40227	CCT6A	TCPZ_HUMAN	T-complex protein 1 subunit zeta (TCPZ_HUMAN)
1	Glia-Sh	P41250	P41250	GARS	SYG_HUMAN	Glycine--tRNA ligase (GARS_HUMAN)
1	Glia-Sh	P41252	P41252	IARS	SYIC_HUMAN	Isoleucine--tRNA ligase, cytoplasmic (SYIC_HUMAN)
1	Glia-Sh	P46777	P46777	RPL5	RL5_HUMAN	60S ribosomal protein L5 (RL5_HUMAN)
1	Glia-Sh	P46779	P46779	RPL28	RL28_HUMAN	60S ribosomal protein L28 (RL28_HUMAN)
1	Glia-Sh	P46781	P46781	RPS9	RS9_HUMAN	40S ribosomal protein S9 (RS9_HUMAN)
1	Glia-Sh	P46782	P46782	RPS5	RS5_HUMAN	40S ribosomal protein S5 (RS5_HUMAN)
1	Glia-Sh	P46940	P46940	IQGAP1	IQGA1_HUMAN	Ras GTPase-activating-like protein IQGAP1 (IQGA1_HUMAN)
1	Glia-Sh	P47895	P47895	ALDH1A3	AL1A3_HUMAN	Aldehyde dehydrogenase family 1 member A3 (AL1A3_HUMAN)
1	Glia-Sh	P48059	P48059	LIMS1	LIMS1_HUMAN	LIM and senescent cell antigen-like-containing domain protein 1 (LIMS1_HUMAN)
1	Glia-Sh	P48509	P48509	CD151	CD151_HUMAN	CD151 antigen (CD151_HUMAN)
1	Glia-Sh	P48643	P48643	CCT5	TCPE_HUMAN	T-complex protein 1 subunit epsilon (TCPE_HUMAN)
1	Glia-Sh	P48681	P48681	NES	NEST_HUMAN	Nestin (NEST_HUMAN)
1	Glia-Sh	P49327	P49327	FASN	FAS_HUMAN	Fatty acid synthase (FAS_HUMAN)
1	Glia-Sh	P49368	P49368	CCT3	TCPG_HUMAN	T-complex protein 1 subunit gamma (TCPG_HUMAN)
1	Glia-Sh	P50502	P50502	ST13	F10A1_HUMAN	Hsc70-interacting protein (F10A1_HUMAN)
1	Glia-Sh	P50914	P50914	RPL14	RL14_HUMAN	60S ribosomal protein L14 (RL14_HUMAN)
1	Glia-Sh	P50990	P50990	CCT8	TCPQ_HUMAN	T-complex protein 1 subunit theta (TCPQ_HUMAN)
1	Glia-Sh	P50991	P50991	CCT4	TCPD_HUMAN	T-complex protein 1 subunit delta (TCPD_HUMAN)
1	Glia-Sh	P50993	P50993	ATP1A2	AT1A2_HUMAN	Sodium/potassium-transporting ATPase subunit alpha-2 (AT1A2_HUMAN)
1	Glia-Sh	P50995	P50995	ANXA11	ANX11_HUMAN	Annexin A11 (ANX11_HUMAN)
1	Glia-Sh	P51148	P51148	RAB5C	RAB5C_HUMAN	Ras-related protein Rab-5C (RAB5C_HUMAN)
1	Glia-Sh	P51149	P51149	RAB7A	RAB7A_HUMAN	Ras-related protein Rab-7a (RAB7A_HUMAN)
1	Glia-Sh	P51665	P51665	PSMD7	PSMD7_HUMAN	26S proteasome non-ATPase regulatory subunit 7 (PSMD7_HUMAN)
1	Glia-Sh	P52272	P52272	HNRNPM	HNRPM_HUMAN	Heterogeneous nuclear ribonucleoprotein M (HNRPM_HUMAN)
1	Glia-Sh	P53396	P53396	ACLY	ACLY_HUMAN	ATP-citrate synthase (ACLY_HUMAN)
1	Glia-Sh	P53618	P53618	COPB1	COPB_HUMAN	Coatomer subunit beta (COPB_HUMAN)
1	Glia-Sh	P53621	P53621	COPA	COPA_HUMAN	Coatomer subunit alpha (COPA_HUMAN)
1	Glia-Sh	P53794	P53794	SLC5A3	SC5A3_HUMAN	Sodium/myo-inositol cotransporter (SC5A3_HUMAN)
1	Glia-Sh	P53985	P53985	SLC16A1	MOT1_HUMAN	Monocarboxylate transporter 1 (MOT1_HUMAN)
1	Glia-Sh	P54289	P54289	CACNA2D1	CA2D1_HUMAN	Voltage-dependent calcium channel subunit alpha-2/delta-1 (CA2D1_HUMAN)
1	Glia-Sh	P54709	P54709	ATP1B3	AT1B3_HUMAN	Sodium/potassium-transporting ATPase subunit beta-3 (AT1B3_HUMAN)
1	Glia-Sh	P55072	P55072	VCP	TERA_HUMAN	Transitional endoplasmic reticulum ATPase (TERA_HUMAN)
1	Glia-Sh	P55209	P55209	NAP1L1	NP1L1_HUMAN	Nucleosome assembly protein 1-like 1 (NP1L1_HUMAN)
1	Glia-Sh	P60033	P60033	CD81	CD81_HUMAN	CD81 antigen (CD81_HUMAN)
1	Glia-Sh	P60174	P60174	TPI1	TPIS_HUMAN	Triosephosphate isomerase (TPIS_HUMAN)
1	Glia-Sh	P60660	P60660	MYL6	MYL6_HUMAN	Myosin light polypeptide 6 (MYL6_HUMAN)
1	Glia-Sh	P60709	P60709	ACTB	ACTB_HUMAN	Actin, cytoplasmic 1 (ACTB_HUMAN)
1	Glia-Sh	P60842	P60842	EIF4A1	IF4A1_HUMAN	Eukaryotic initiation factor 4A-I (IF4A1_HUMAN)
1	Glia-Sh	P60903	P60903	S100A10	S10AA_HUMAN	Protein S100-A10 (S10AA_HUMAN)
1	Glia-Sh	P60953	P60953	CDC42	CDC42_HUMAN	Cell division control protein 42 homolog (CDC42_HUMAN)
1	Glia-Sh	P61006	P61006	RAB8A	RAB8A_HUMAN	Ras-related protein Rab-8A (RAB8A_HUMAN)
1	Glia-Sh	P61019	P61019	RAB2A	RAB2A_HUMAN	Ras-related protein Rab-2A (RAB2A_HUMAN)
1	Glia-Sh	P61026	P61026	RAB10	RAB10_HUMAN	Ras-related protein Rab-10 (RAB10_HUMAN)
1	Glia-Sh	P61106	P61106	RAB14	RAB14_HUMAN	Ras-related protein Rab-14 (RAB14_HUMAN)
1	Glia-Sh	P61158	P61158	ACTR3	ARP3_HUMAN	Actin-related protein 3 (ARP3_HUMAN)
1	Glia-Sh	P61163	P61163	ACTR1A	ACTZ_HUMAN	Alpha-centractin (ACTZ_HUMAN)
1	Glia-Sh	P61204	P61204	ARF3	ARF3_HUMAN	ADP-ribosylation factor 3 (ARF3_HUMAN)
1	Glia-Sh	P61224	P61224	RAP1B	RAP1B_HUMAN	Ras-related protein Rap-1b (RAP1B_HUMAN)
1	Glia-Sh	P61247	P61247	RPS3A	RS3A_HUMAN	40S ribosomal protein S3a (RS3A_HUMAN)
1	Glia-Sh	P61313	P61313	RPL15	RL15_HUMAN	60S ribosomal protein L15 (RL15_HUMAN)
1	Glia-Sh	P61586	P61586	RHOA	RHOA_HUMAN	Transforming protein RhoA (RHOA_HUMAN)
1	Glia-Sh	P61978	P61978	HNRNPK	HNRPK_HUMAN	Heterogeneous nuclear ribonucleoprotein K (HNRPK_HUMAN)
1	Glia-Sh	P61981	P61981	YWHAG	1433G_HUMAN	14-3-3 protein gamma (1433G_HUMAN)
1	Glia-Sh	P62195	P62195	PSMC5	PRS8_HUMAN	26S proteasome regulatory subunit 8 (PRS8_HUMAN)
1	Glia-Sh	P62241	P62241	RPS8	RS8_HUMAN	40S ribosomal protein S8 (RS8_HUMAN)
1	Glia-Sh	P62249	P62249	RPS16	RS16_HUMAN	40S ribosomal protein S16 (RS16_HUMAN)
1	Glia-Sh	P62258	P62258	YWHAE	1433E_HUMAN	14-3-3 protein epsilon (1433E_HUMAN)
1	Glia-Sh	P62266	P62266	RPS23	RS23_HUMAN	40S ribosomal protein S23 (RS23_HUMAN)
1	Glia-Sh	P62280	P62280	RPS11	RS11_HUMAN	40S ribosomal protein S11 (RS11_HUMAN)
1	Glia-Sh	P62333	P62333	PSMC6	PRS10_HUMAN	26S proteasome regulatory subunit 10B (PRS10_HUMAN)
1	Glia-Sh	P62491	P62491	RAB11A	RB11A_HUMAN	Ras-related protein Rab-11A (RB11A_HUMAN)
1	Glia-Sh	P62701	P62701	RPS4X	RS4X_HUMAN	40S ribosomal protein S4, X isoform (RS4X_HUMAN)
1	Glia-Sh	P62753	P62753	RPS6	RS6_HUMAN	40S ribosomal protein S6 (RS6_HUMAN)
1	Glia-Sh	P62805	P62805	HIST1H4A	H4_HUMAN	Histone H4 (H4_HUMAN)
1	Glia-Sh	P62820	P62820	RAB1A	RAB1A_HUMAN	Ras-related protein Rab-1A (RAB1A_HUMAN)
1	Glia-Sh	P62826	P62826	RAN	RAN_HUMAN	GTP-binding nuclear protein Ran (RAN_HUMAN)
1	Glia-Sh	P62854	P62854	RPS26	RS26_HUMAN	40S ribosomal protein S26 (RS26_HUMAN)
1	Glia-Sh	P62873	P62873	GNB1	GBB1_HUMAN	Guanine nucleotide-binding protein G(I)/G(S)/G(T) subunit beta-1 (GBB1_HUMAN)
1	Glia-Sh	P62879	P62879	GNB2	GBB2_HUMAN	Guanine nucleotide-binding protein G(I)/G(S)/G(T) subunit beta-2 (GBB2_HUMAN)
1	Glia-Sh	P62888	P62888	RPL30	RL30_HUMAN	60S ribosomal protein L30 (RL30_HUMAN)
1	Glia-Sh	P62937	P62937	PPIA	PPIA_HUMAN	Peptidyl-prolyl cis-trans isomerase A (PPIA_HUMAN)
1	Glia-Sh	P63000	P63000	RAC1	RAC1_HUMAN	Ras-related C3 botulinum toxin substrate 1 (RAC1_HUMAN)
1	Glia-Sh	P63092	P63092	GNAS	GNAS2_HUMAN	Guanine nucleotide-binding protein G(s) subunit alpha isoforms short (GNAS2_HUMAN)
1	Glia-Sh	P63096	P63096	GNAI1	GNAI1_HUMAN	Guanine nucleotide-binding protein G(i) subunit alpha-1 (GNAI1_HUMAN)
1	Glia-Sh	P63104	P63104	YWHAZ	1433Z_HUMAN	14-3-3 protein zeta/delta (1433Z_HUMAN)
1	Glia-Sh	P63244	P63244	RACK1	RACK1_HUMAN	Receptor of activated protein C kinase 1 (RACK1_HUMAN)
1	Glia-Sh	P63261	P63261	ACTG1	ACTG_HUMAN	Actin, cytoplasmic 2 (ACTG_HUMAN)
1	Glia-Sh	P68104	P68104	EEF1A1	EF1A1_HUMAN	Elongation factor 1-alpha 1 (EF1A1_HUMAN)
1	Glia-Sh	P68366	P68366	TUBA4A	TBA4A_HUMAN	Tubulin alpha-4A chain (TBA4A_HUMAN)
1	Glia-Sh	P68371	P68371	TUBB4B	TBB4B_HUMAN	Tubulin beta-4B chain (TBB4B_HUMAN)
1	Glia-Sh	P68431	P68431	HIST1H3A	H31_HUMAN	Histone H3.1 (H31_HUMAN)
1	Glia-Sh	P68871	P68871	HBB	HBB_HUMAN	Hemoglobin subunit beta (HBB_HUMAN)
1	Glia-Sh	P69905	P69905	HBA1	HBA_HUMAN	Hemoglobin subunit alpha (HBA_HUMAN)
1	Glia-Sh	P78371	P78371	CCT2	TCPB_HUMAN	T-complex protein 1 subunit beta (TCPB_HUMAN)
1	Glia-Sh	P78527	P78527	PRKDC	PRKDC_HUMAN	DNA-dependent protein kinase catalytic subunit (PRKDC_HUMAN)
1	Glia-Sh	P78539	P78539	SRPX	SRPX_HUMAN	Sushi repeat-containing protein SRPX (SRPX_HUMAN)
1	Glia-Sh	P84103	P84103	SRSF3	SRSF3_HUMAN	Serine/arginine-rich splicing factor 3 (SRSF3_HUMAN)
1	Glia-Sh	P98160	P98160	HSPG2	PGBM_HUMAN	Basement membrane-specific heparan sulfate proteoglycan core protein (PGBM_HUMAN)
1	Glia-Sh	Q00610	Q00610	CLTC	CLH1_HUMAN	Clathrin heavy chain 1 (CLH1_HUMAN)
1	Glia-Sh	Q00839	Q00839	HNRNPU	HNRPU_HUMAN	Heterogeneous nuclear ribonucleoprotein U (HNRPU_HUMAN)
1	Glia-Sh	Q01518	Q01518	CAP1	CAP1_HUMAN	Adenylyl cyclase-associated protein 1 (CAP1_HUMAN)
1	Glia-Sh	Q01813	Q01813	PFKP	K6PP_HUMAN	ATP-dependent 6-phosphofructokinase, platelet type (PFKAP_HUMAN)
1	Glia-Sh	Q02543	Q02543	RPL18A	RL18A_HUMAN	60S ribosomal protein L18a (RL18A_HUMAN)
1	Glia-Sh	Q02878	Q02878	RPL6	RL6_HUMAN	60S ribosomal protein L6 (RL6_HUMAN)
1	Glia-Sh	Q03135	Q03135	CAV1	CAV1_HUMAN	Caveolin-1 (CAV1_HUMAN)
1	Glia-Sh	Q03169	Q03169	TNFAIP2	TNAP2_HUMAN	Tumor necrosis factor alpha-induced protein 2 (TNAP2_HUMAN)
1	Glia-Sh	Q06210	Q06210	GFPT1	GFPT1_HUMAN	Glutamine--fructose-6-phosphate aminotransferase [isomerizing] 1 (GFPT1_HUMAN)
1	Glia-Sh	Q06830	Q06830	PRDX1	PRDX1_HUMAN	Peroxiredoxin-1 (PRDX1_HUMAN)
1	Glia-Sh	Q07020	Q07020	RPL18	RL18_HUMAN	60S ribosomal protein L18 (RL18_HUMAN)
1	Glia-Sh	Q07955	Q07955	SRSF1	SRSF1_HUMAN	Serine/arginine-rich splicing factor 1 (SRSF1_HUMAN)
1	Glia-Sh	Q08211	Q08211	DHX9	DHX9_HUMAN	ATP-dependent RNA helicase A (DHX9_HUMAN)
1	Glia-Sh	Q08380	Q08380	LGALS3BP	LG3BP_HUMAN	Galectin-3-binding protein (LG3BP_HUMAN)
1	Glia-Sh	Q08431	Q08431	MFGE8	MFGM_HUMAN	Lactadherin (MFGM_HUMAN)
1	Glia-Sh	Q13200	Q13200	PSMD2	PSMD2_HUMAN	26S proteasome non-ATPase regulatory subunit 2 (PSMD2_HUMAN)
1	Glia-Sh	Q13443	Q13443	ADAM9	ADAM9_HUMAN	Disintegrin and metalloproteinase domain-containing protein 9 (ADAM9_HUMAN)
1	Glia-Sh	Q13491	Q13491-3	GPM6B	GPM6B_HUMAN	Isoform 3 of Neuronal membrane glycoprotein M6-b (GPM6B_HUMAN)
1	Glia-Sh	Q13509	Q13509	TUBB3	TBB3_HUMAN	Tubulin beta-3 chain (TBB3_HUMAN)
1	Glia-Sh	Q13557	Q13557	CAMK2D	KCC2D_HUMAN	Calcium/calmodulin-dependent protein kinase type II subunit delta (KCC2D_HUMAN)
1	Glia-Sh	Q13620	Q13620	CUL4B	CUL4B_HUMAN	Cullin-4B (CUL4B_HUMAN)
1	Glia-Sh	Q13748	Q13748	TUBA3C	TBA3C_HUMAN	Tubulin alpha-3C/D chain (TBA3C_HUMAN)
1	Glia-Sh	Q13885	Q13885	TUBB2A	TBB2A_HUMAN	Tubulin beta-2A chain (TBB2A_HUMAN)
1	Glia-Sh	Q14152	Q14152	EIF3A	EIF3A_HUMAN	Eukaryotic translation initiation factor 3 subunit A (EIF3A_HUMAN)
1	Glia-Sh	Q14195	Q14195	DPYSL3	DPYL3_HUMAN	Dihydropyrimidinase-related protein 3 (DPYL3_HUMAN)
1	Glia-Sh	Q14204	Q14204	DYNC1H1	DYHC1_HUMAN	Cytoplasmic dynein 1 heavy chain 1 (DYHC1_HUMAN)
1	Glia-Sh	Q14254	Q14254	FLOT2	FLOT2_HUMAN	Flotillin-2 (FLOT2_HUMAN)
1	Glia-Sh	Q14315	Q14315	FLNC	FLNC_HUMAN	Filamin-C (FLNC_HUMAN)
1	Glia-Sh	Q14697	Q14697	GANAB	GANAB_HUMAN	Neutral alpha-glucosidase AB (GANAB_HUMAN)
1	Glia-Sh	Q14764	Q14764	MVP	MVP_HUMAN	Major vault protein (MVP_HUMAN)
1	Glia-Sh	Q14974	Q14974	KPNB1	IMB1_HUMAN	Importin subunit beta-1 (IMB1_HUMAN)
1	Glia-Sh	Q15019	Q15019	SEPT2	SEPT2_HUMAN	Septin-2 (SEPT2_HUMAN)
1	Glia-Sh	Q15043	Q15043	SLC39A14	S39AE_HUMAN	Zinc transporter ZIP14 (S39AE_HUMAN)
1	Glia-Sh	Q15149	Q15149	PLEC	PLEC_HUMAN	Plectin (PLEC_HUMAN)
1	Glia-Sh	Q15185	Q15185	PTGES3	TEBP_HUMAN	Prostaglandin E synthase 3 (TEBP_HUMAN)
1	Glia-Sh	Q15233	Q15233	NONO	NONO_HUMAN	Non-POU domain-containing octamer-binding protein (NONO_HUMAN)
1	Glia-Sh	Q15262	Q15262	PTPRK	PTPRK_HUMAN	Receptor-type tyrosine-protein phosphatase kappa (PTPRK_HUMAN)
1	Glia-Sh	Q15286	Q15286	RAB35	RAB35_HUMAN	Ras-related protein Rab-35 (RAB35_HUMAN)
1	Glia-Sh	Q15365	Q15365	PCBP1	PCBP1_HUMAN	Poly(rC)-binding protein 1 (PCBP1_HUMAN)
1	Glia-Sh	Q15366	Q15366	PCBP2	PCBP2_HUMAN	Poly(rC)-binding protein 2 (PCBP2_HUMAN)
1	Glia-Sh	Q15393	Q15393	SF3B3	SF3B3_HUMAN	Splicing factor 3B subunit 3 (SF3B3_HUMAN)
1	Glia-Sh	Q15582	Q15582	TGFBI	BGH3_HUMAN	Transforming growth factor-beta-induced protein ig-h3 (BGH3_HUMAN)
1	Glia-Sh	Q15758	Q15758	SLC1A5	AAAT_HUMAN	Neutral amino acid transporter B(0) (AAAT_HUMAN)
1	Glia-Sh	Q16555	Q16555	DPYSL2	DPYL2_HUMAN	Dihydropyrimidinase-related protein 2 (DPYL2_HUMAN)
1	Glia-Sh	Q16658	Q16658	FSCN1	FSCN1_HUMAN	Fascin (FSCN1_HUMAN)
1	Glia-Sh	Q16777	Q16777	HIST2H2AC	H2A2C_HUMAN	Histone H2A type 2-C (H2A2C_HUMAN)
1	Glia-Sh	Q5T4S7	Q5T4S7	UBR4	UBR4_HUMAN	E3 ubiquitin-protein ligase UBR4 (UBR4_HUMAN)
1	Glia-Sh	Q5ZPR3	Q5ZPR3	CD276	CD276_HUMAN	CD276 antigen (CD276_HUMAN)
1	Glia-Sh	Q6P2Q9	Q6P2Q9	PRPF8	PRP8_HUMAN	Pre-mRNA-processing-splicing factor 8 (PRP8_HUMAN)
1	Glia-Sh	Q6YHK3	Q6YHK3	CD109	CD109_HUMAN	CD109 antigen (CD109_HUMAN)
1	Glia-Sh	Q7L576	Q7L576	CYFIP1	CYFP1_HUMAN	Cytoplasmic FMR1-interacting protein 1 (CYFP1_HUMAN)
1	Glia-Sh	Q86VP6	Q86VP6	CAND1	CAND1_HUMAN	Cullin-associated NEDD8-dissociated protein 1 (CAND1_HUMAN)
1	Glia-Sh	Q8IZ83	Q8IZ83	ALDH16A1	A16A1_HUMAN	Aldehyde dehydrogenase family 16 member A1 (A16A1_HUMAN)
1	Glia-Sh	Q8WUM4	Q8WUM4	PDCD6IP	PDC6I_HUMAN	Programmed cell death 6-interacting protein (PDC6I_HUMAN)
1	Glia-Sh	Q92616	Q92616	GCN1	GCN1L_HUMAN	eIF-2-alpha kinase activator GCN1 (GCN1_HUMAN)
1	Glia-Sh	Q92626	Q92626	PXDN	PXDN_HUMAN	Peroxidasin homolog (PXDN_HUMAN)
1	Glia-Sh	Q92743	Q92743	HTRA1	HTRA1_HUMAN	Serine protease HTRA1 (HTRA1_HUMAN)
1	Glia-Sh	Q92930	Q92930	RAB8B	RAB8B_HUMAN	Ras-related protein Rab-8B (RAB8B_HUMAN)
1	Glia-Sh	Q93008	Q93008	USP9X	USP9X_HUMAN	Probable ubiquitin carboxyl-terminal hydrolase FAF-X (USP9X_HUMAN)
1	Glia-Sh	Q969P0	Q969P0	IGSF8	IGSF8_HUMAN	Immunoglobulin superfamily member 8 (IGSF8_HUMAN)
1	Glia-Sh	Q96KG7	Q96KG7	MEGF10	MEG10_HUMAN	Multiple epidermal growth factor-like domains protein 10 (MEG10_HUMAN)
1	Glia-Sh	Q96QK1	Q96QK1	VPS35	VPS35_HUMAN	Vacuolar protein sorting-associated protein 35 (VPS35_HUMAN)
1	Glia-Sh	Q96TA1	Q96TA1	FAM129B	NIBL1_HUMAN	Niban-like protein 1 (NIBL1_HUMAN)
1	Glia-Sh	Q99829	Q99829	CPNE1	CPNE1_HUMAN	Copine-1 (CPNE1_HUMAN)
1	Glia-Sh	Q99832	Q99832	CCT7	TCPH_HUMAN	T-complex protein 1 subunit eta (TCPH_HUMAN)
1	Glia-Sh	Q9BQE3	Q9BQE3	TUBA1C	TBA1C_HUMAN	Tubulin alpha-1C chain (TBA1C_HUMAN)
1	Glia-Sh	Q9BUF5	Q9BUF5	TUBB6	TBB6_HUMAN	Tubulin beta-6 chain (TBB6_HUMAN)
1	Glia-Sh	Q9BVA1	Q9BVA1	TUBB2B	TBB2B_HUMAN	Tubulin beta-2B chain (TBB2B_HUMAN)
1	Glia-Sh	Q9BZQ8	Q9BZQ8	FAM129A	NIBAN_HUMAN	Protein Niban (NIBAN_HUMAN)
1	Glia-Sh	Q9C0H2	Q9C0H2	TTYH3	TTYH3_HUMAN	Protein tweety homolog 3 (TTYH3_HUMAN)
1	Glia-Sh	Q9H223	Q9H223	EHD4	EHD4_HUMAN	EH domain-containing protein 4 (EHD4_HUMAN)
1	Glia-Sh	Q9H4B7	Q9H4B7	TUBB1	TBB1_HUMAN	Tubulin beta-1 chain (TBB1_HUMAN)
1	Glia-Sh	Q9H4M9	Q9H4M9	EHD1	EHD1_HUMAN	EH domain-containing protein 1 (EHD1_HUMAN)
1	Glia-Sh	Q9HAV0	Q9HAV0	GNB4	GBB4_HUMAN	Guanine nucleotide-binding protein subunit beta-4 (GBB4_HUMAN)
1	Glia-Sh	Q9NQC3	Q9NQC3-2	RTN4	RTN4_HUMAN	Reticulon-4 (RTN4_HUMAN)
1	Glia-Sh	Q9NRY6	Q9NRY6	PLSCR3	PLS3_HUMAN	Phospholipid scramblase 3 (PLS3_HUMAN)
1	Glia-Sh	Q9NVM1	Q9NVM1	EVA1B	F176B_HUMAN	Protein eva-1 homolog B (EVA1B_HUMAN)
1	Glia-Sh	Q9NZM1	Q9NZM1	MYOF	MYOF_HUMAN	Myoferlin (MYOF_HUMAN)
1	Glia-Sh	Q9P0V3	Q9P0V3	SH3BP4	SH3B4_HUMAN	SH3 domain-binding protein 4 (SH3B4_HUMAN)
1	Glia-Sh	Q9P2B2	Q9P2B2	PTGFRN	FPRP_HUMAN	Prostaglandin F2 receptor negative regulator (FPRP_HUMAN)
1	Glia-Sh	Q9P2J5	Q9P2J5	LARS	SYLC_HUMAN	Leucine--tRNA ligase, cytoplasmic (SYLC_HUMAN)
1	Glia-Sh	Q9UBI6	Q9UBI6	GNG12	GBG12_HUMAN	Guanine nucleotide-binding protein G(I)/G(S)/G(O) subunit gamma-12 (GBG12_HUMAN)
1	Glia-Sh	Q9ULV4	Q9ULV4	CORO1C	COR1C_HUMAN	Coronin-1C (COR1C_HUMAN)
1	Glia-Sh	Q9UNM6	Q9UNM6	PSMD13	PSD13_HUMAN	26S proteasome non-ATPase regulatory subunit 13 (PSD13_HUMAN)
1	Glia-Sh	Q9Y285	Q9Y285	FARSA	SYFA_HUMAN	Phenylalanine--tRNA ligase alpha subunit (SYFA_HUMAN)
1	Glia-Sh	Q9Y490	Q9Y490	TLN1	TLN1_HUMAN	Talin-1 (TLN1_HUMAN)
1	Glia-Sh	Q9Y4K0	Q9Y4K0	LOXL2	LOXL2_HUMAN	Lysyl oxidase homolog 2 (LOXL2_HUMAN)
1	Glia-Sh	Q9Y696	Q9Y696	CLIC4	CLIC4_HUMAN	Chloride intracellular channel protein 4 (CLIC4_HUMAN)
1	Glia-Sh	Q9Y6C2	Q9Y6C2	EMILIN1	EMIL1_HUMAN	EMILIN-1 (EMIL1_HUMAN)
2	Glia-L	O00148	O00148	DDX39A	DX39A_HUMAN	ATP-dependent RNA helicase DDX39A (DX39A_HUMAN)
2	Glia-L	O00159	O00159	MYO1C	MYO1C_HUMAN	Unconventional myosin-Ic (MYO1C_HUMAN)
2	Glia-L	O00186	O00186	STXBP3	STXB3_HUMAN	Syntaxin-binding protein 3 (STXB3_HUMAN)
2	Glia-L	O00194	O00194	RAB27B	RB27B_HUMAN	Ras-related protein Rab-27B (RB27B_HUMAN)
2	Glia-L	O00299	O00299	CLIC1	CLIC1_HUMAN	Chloride intracellular channel protein 1 (CLIC1_HUMAN)
2	Glia-L	O00560	O00560-2	SDCBP	SDCB1_HUMAN	Syntenin-1 isoform Iso 1 (SDCB1_HUMAN)
2	Glia-L	O00571	O00571	DDX3X	DDX3X_HUMAN	ATP-dependent RNA helicase DDX3X (DDX3X_HUMAN)
2	Glia-L	O14495	O14495	PLPP3	LPP3_HUMAN	Phospholipid phosphatase 3 (PLPP3_HUMAN)
2	Glia-L	O14786	O14786	NRP1	NRP1_HUMAN	Neuropilin-1 (NRP1_HUMAN)
2	Glia-L	O14817	O14817	TSPAN4	TSN4_HUMAN	Tetraspanin-4 (TSN4_HUMAN)
2	Glia-L	O14908	O14908	GIPC1	GIPC1_HUMAN	PDZ domain-containing protein GIPC1 (GIPC1_HUMAN)
2	Glia-L	O14980	O14980	XPO1	XPO1_HUMAN	Exportin-1 (XPO1_HUMAN)
2	Glia-L	O15031	O15031	PLXNB2	PLXB2_HUMAN	Plexin-B2 (PLXB2_HUMAN)
2	Glia-L	O15145	O15145	ARPC3	ARPC3_HUMAN	Actin-related protein 2/3 complex subunit 3 (ARPC3_HUMAN)
2	Glia-L	O15162	O15162	PLSCR1	PLS1_HUMAN	Phospholipid scramblase 1 (PLS1_HUMAN)
2	Glia-L	O15427	O15427	SLC16A3	MOT4_HUMAN	Monocarboxylate transporter 4 (MOT4_HUMAN)
2	Glia-L	O15484	O15484	CAPN5	CAN5_HUMAN	Calpain-5 (CAN5_HUMAN)
2	Glia-L	O43175	O43175	PHGDH	SERA_HUMAN	D-3-phosphoglycerate dehydrogenase (SERA_HUMAN)
2	Glia-L	O43242	O43242	PSMD3	PSMD3_HUMAN	26S proteasome non-ATPase regulatory subunit 3 (PSMD3_HUMAN)
2	Glia-L	O43491	O43491	EPB41L2	E41L2_HUMAN	Band 4.1-like protein 2 (E41L2_HUMAN)
2	Glia-L	O43570	O43570	CA12	CAH12_HUMAN	Carbonic anhydrase 12 (CAH12_HUMAN)
2	Glia-L	O43657	O43657	TSPAN6	TSN6_HUMAN	Tetraspanin-6 (TSN6_HUMAN)
2	Glia-L	O43707	O43707	ACTN4	ACTN4_HUMAN	Alpha-actinin-4 (ACTN4_HUMAN)
2	Glia-L	O43795	O43795	MYO1B	MYO1B_HUMAN	Unconventional myosin-Ib (MYO1B_HUMAN)
2	Glia-L	O43854	O43854	EDIL3	EDIL3_HUMAN	EGF-like repeat and discoidin I-like domain-containing protein 3 isoform Iso 1
2	Glia-L	O60488	O60488	ACSL4	ACSL4_HUMAN	Long-chain-fatty-acid--CoA ligase 4 (ACSL4_HUMAN)
2	Glia-L	O60701	O60701	UGDH	UGDH_HUMAN	UDP-glucose 6-dehydrogenase (UGDH_HUMAN)
2	Glia-L	O60716	O60716	CTNND1	CTND1_HUMAN	Catenin delta-1 (CTND1_HUMAN)
2	Glia-L	O60814	O60814	HIST1H2BK	H2B1K_HUMAN	Histone H2B type 1-K (H2B1K_HUMAN)
2	Glia-L	O75083	O75083	WDR1	WDR1_HUMAN	WD repeat-containing protein 1 (WDR1_HUMAN)
2	Glia-L	O75131	O75131	CPNE3	CPNE3_HUMAN	Copine-3 (CPNE3_HUMAN)
2	Glia-L	O75340	O75340	PDCD6	PDCD6_HUMAN	Programmed cell death protein 6 (PDCD6_HUMAN)
2	Glia-L	O75533	O75533	SF3B1	SF3B1_HUMAN	Splicing factor 3B subunit 1 (SF3B1_HUMAN)
2	Glia-L	O75954	O75954	TSPAN9	TSN9_HUMAN	Tetraspanin-9 (TSN9_HUMAN)
2	Glia-L	O75955	O75955	FLOT1	FLOT1_HUMAN	Flotillin-1 (FLOT1_HUMAN)
2	Glia-L	O95084	O95084	PRSS23	PRS23_HUMAN	Serine protease 23 (PRS23_HUMAN)
2	Glia-L	O95297	O95297	MPZL1	MPZL1_HUMAN	Myelin protein zero-like protein 1 (MPZL1_HUMAN)
2	Glia-L	O95373	O95373	IPO7	IPO7_HUMAN	Importin-7 (IPO7_HUMAN)
2	Glia-L	O95782	O95782	AP2A1	AP2A1_HUMAN	AP-2 complex subunit alpha-1 (AP2A1_HUMAN)
2	Glia-L	O95819	O95819	MAP4K4	M4K4_HUMAN	Mitogen-activated protein kinase kinase kinase kinase 4 (M4K4_HUMAN)
2	Glia-L	P00338	P00338	LDHA	LDHA_HUMAN	L-lactate dehydrogenase A chain (LDHA_HUMAN)
2	Glia-L	P00533	P00533	EGFR	EGFR_HUMAN	Epidermal growth factor receptor (EGFR_HUMAN)
2	Glia-L	P00558	P00558	PGK1	PGK1_HUMAN	Phosphoglycerate kinase 1 (PGK1_HUMAN)
2	Glia-L	P00734	P00734	F2	THRB_HUMAN	Prothrombin (THRB_HUMAN)
2	Glia-L	P00749	P00749	PLAU	UROK_HUMAN	Urokinase-type plasminogen activator (UROK_HUMAN)
2	Glia-L	P01023	P01023	A2M	A2MG_HUMAN	Alpha-2-macroglobulin (A2MG_HUMAN)
2	Glia-L	P01111	P01111	NRAS	RASN_HUMAN	GTPase NRas (RASN_HUMAN)
2	Glia-L	P01116	P01116-2	KRAS	RASK_HUMAN	Isoform 2B of GTPase KRas (RASK_HUMAN)
2	Glia-L	P01871	P01871	IGHM	IGHM_HUMAN	Immunoglobulin heavy constant mu (IGHM_HUMAN)
2	Glia-L	P01892	P01892	HLA-A	1A02_HUMAN	HLA class I histocompatibility antigen, A-2 alpha chain (1A02_HUMAN)
2	Glia-L	P02679	P02679	FGG	FIBG_HUMAN	Fibrinogen gamma chain (FIBG_HUMAN)
2	Glia-L	P02751	P02751	FN1	FINC_HUMAN	Fibronectin (FINC_HUMAN)
2	Glia-L	P02765	P02765	AHSG	FETUA_HUMAN	Alpha-2-HS-glycoprotein (FETUA_HUMAN)
2	Glia-L	P02768	P02768	ALB	ALBU_HUMAN	Serum albumin (ALBU_HUMAN)
2	Glia-L	P02786	P02786	TFRC	TFR1_HUMAN	Transferrin receptor protein 1 (TFR1_HUMAN)
2	Glia-L	P03956	P03956	MMP1	MMP1_HUMAN	Interstitial collagenase (MMP1_HUMAN)
2	Glia-L	P04004	P04004	VTN	VTNC_HUMAN	Vitronectin (VTNC_HUMAN)
2	Glia-L	P04075	P04075	ALDOA	ALDOA_HUMAN	Fructose-bisphosphate aldolase A (ALDOA_HUMAN)
2	Glia-L	P04083	P04083	ANXA1	ANXA1_HUMAN	Annexin A1 (ANXA1_HUMAN)
2	Glia-L	P04114	P04114	APOB	APOB_HUMAN	Apolipoprotein B-100 (APOB_HUMAN)
2	Glia-L	P04216	P04216	THY1	THY1_HUMAN	Thy-1 membrane glycoprotein (THY1_HUMAN)
2	Glia-L	P04222	P04222	HLA-C	1C03_HUMAN	HLA class I histocompatibility antigen, Cw-3 alpha chain (1C03_HUMAN)
2	Glia-L	P04350	P04350	TUBB4A	TBB4A_HUMAN	Tubulin beta-4A chain (TBB4A_HUMAN)
2	Glia-L	P04406	P04406	GAPDH	G3P_HUMAN	Glyceraldehyde-3-phosphate dehydrogenase (G3P_HUMAN)
2	Glia-L	P04899	P04899	GNAI2	GNAI2_HUMAN	Guanine nucleotide-binding protein G(i) subunit alpha-2 (GNAI2_HUMAN)
2	Glia-L	P04908	P04908	HIST1H2AB	H2A1B_HUMAN	Histone H2A type 1-B/E (H2A1B_HUMAN)
2	Glia-L	P05023	P05023	ATP1A1	AT1A1_HUMAN	Sodium/potassium-transporting ATPase subunit alpha-1 (AT1A1_HUMAN)
2	Glia-L	P05026	P05026	ATP1B1	AT1B1_HUMAN	Sodium/potassium-transporting ATPase subunit beta-1 (AT1B1_HUMAN)
2	Glia-L	P05106	P05106	ITGB3	ITB3_HUMAN	Integrin beta-3 (ITB3_HUMAN)
2	Glia-L	P05121	P05121	SERPINE1	PAI1_HUMAN	Plasminogen activator inhibitor 1 (PAI1_HUMAN)
2	Glia-L	P05362	P05362	ICAM1	ICAM1_HUMAN	Intercellular adhesion molecule 1 (ICAM1_HUMAN)
2	Glia-L	P05388	P05388	RPLP0	RLA0_HUMAN	60S acidic ribosomal protein P0 (RLA0_HUMAN)
2	Glia-L	P05556	P05556	ITGB1	ITB1_HUMAN	Integrin beta-1 (ITB1_HUMAN)
2	Glia-L	P06396	P06396	GSN	GELS_HUMAN	Gelsolin (GELS_HUMAN)
2	Glia-L	P06703	P06703	S100A6	S10A6_HUMAN	Protein S100-A6 (S10A6_HUMAN)
2	Glia-L	P06733	P06733	ENO1	ENOA_HUMAN	Alpha-enolase (ENOA_HUMAN)
2	Glia-L	P06744	P06744	GPI	G6PI_HUMAN	Glucose-6-phosphate isomerase (G6PI_HUMAN)
2	Glia-L	P06756	P06756	ITGAV	ITAV_HUMAN	Integrin alpha-V (ITAV_HUMAN)
2	Glia-L	P07195	P07195	LDHB	LDHB_HUMAN	L-lactate dehydrogenase B chain (LDHB_HUMAN)
2	Glia-L	P07204	P07204	THBD	TRBM_HUMAN	Thrombomodulin (TRBM_HUMAN)
2	Glia-L	P07237	P07237	P4HB	PDIA1_HUMAN	Protein disulfide-isomerase (PDIA1_HUMAN)
2	Glia-L	P07355	P07355	ANXA2	ANXA2_HUMAN	Annexin A2 (ANXA2_HUMAN)
2	Glia-L	P07437	P07437	TUBB	TBB5_HUMAN	Tubulin beta chain (TBB5_HUMAN)
2	Glia-L	P07737	P07737	PFN1	PROF1_HUMAN	Profilin-1 (PROF1_HUMAN)
2	Glia-L	P07741	P07741	APRT	APT_HUMAN	Adenine phosphoribosyltransferase (APT_HUMAN)
2	Glia-L	P07814	P07814	EPRS	SYEP_HUMAN	Bifunctional glutamate/proline--tRNA ligase (SYEP_HUMAN)
2	Glia-L	P07900	P07900	HSP90AA1	HS90A_HUMAN	Heat shock protein HSP 90-alpha (HS90A_HUMAN)
2	Glia-L	P08123	P08123	COL1A2	CO1A2_HUMAN	Collagen alpha-2(I) chain (CO1A2_HUMAN)
2	Glia-L	P08133	P08133	ANXA6	ANXA6_HUMAN	Annexin A6 (ANXA6_HUMAN)
2	Glia-L	P08134	P08134	RHOC	RHOC_HUMAN	Rho-related GTP-binding protein RhoC (RHOC_HUMAN)
2	Glia-L	P08138	P08138	NGFR	TNR16_HUMAN	Tumor necrosis factor receptor superfamily member 16 (TNR16_HUMAN)
2	Glia-L	P08195	P08195	SLC3A2	4F2_HUMAN	4F2 cell-surface antigen heavy chain (4F2_HUMAN)
2	Glia-L	P08238	P08238	HSP90AB1	HS90B_HUMAN	Heat shock protein HSP 90-beta (HS90B_HUMAN)
2	Glia-L	P08243	P08243	ASNS	ASNS_HUMAN	Asparagine synthetase [glutamine-hydrolyzing] (ASNS_HUMAN)
2	Glia-L	P08648	P08648	ITGA5	ITA5_HUMAN	Integrin alpha-5 (ITA5_HUMAN)
2	Glia-L	P08670	P08670	VIM	VIME_HUMAN	Vimentin (VIME_HUMAN)
2	Glia-L	P08754	P08754	GNAI3	GNAI3_HUMAN	Guanine nucleotide-binding protein G(k) subunit alpha (GNAI3_HUMAN)
2	Glia-L	P08758	P08758	ANXA5	ANXA5_HUMAN	Annexin A5 (ANXA5_HUMAN)
2	Glia-L	P08865	P08865	RPSA	RSSA_HUMAN	40S ribosomal protein SA (RSSA_HUMAN)
2	Glia-L	P08962	P08962	CD63	CD63_HUMAN	CD63 antigen (CD63_HUMAN)
2	Glia-L	P09104	P09104	ENO2	ENOG_HUMAN	Gamma-enolase (ENOG_HUMAN)
2	Glia-L	P09211	P09211	GSTP1	GSTP1_HUMAN	Glutathione S-transferase P (GSTP1_HUMAN)
2	Glia-L	P09382	P09382	LGALS1	LEG1_HUMAN	Galectin-1 (LEG1_HUMAN)
2	Glia-L	P09525	P09525	ANXA4	ANXA4_HUMAN	Annexin A4 (ANXA4_HUMAN)
2	Glia-L	P09543	P09543	CNP	CN37_HUMAN	2',3'-cyclic-nucleotide 3'-phosphodiesterase (CN37_HUMAN)
2	Glia-L	P0CG47	P0CG47	UBB	UBB_HUMAN	Polyubiquitin-B (UBB_HUMAN)
2	Glia-L	P0DMV8	P0DMV8	HSPA1A	HS71A_HUMAN	Heat shock 70 kDa protein 1A (HS71A_HUMAN)
2	Glia-L	P0DP23	P0DP23	CALM1	CALM1_HUMAN	Calmodulin-1 (CALM1_HUMAN)
2	Glia-L	P10301	P10301	RRAS	RRAS_HUMAN	Ras-related protein R-Ras (RRAS_HUMAN)
2	Glia-L	P10909	P10909	CLU	CLUS_HUMAN	Clusterin (CLUS_HUMAN)
2	Glia-L	P11021	P11021	HSPA5	GRP78_HUMAN	Endoplasmic reticulum chaperone BiP (BIP_HUMAN)
2	Glia-L	P11142	P11142	HSPA8	HSP7C_HUMAN	Heat shock cognate 71 kDa protein (HSP7C_HUMAN)
2	Glia-L	P11166	P11166	SLC2A1	GTR1_HUMAN	Solute carrier family 2, facilitated glucose transporter member 1 (GTR1_HUMAN)
2	Glia-L	P11169	P11169	SLC2A3	GTR3_HUMAN	Solute carrier family 2, facilitated glucose transporter member 3 (GTR3_HUMAN)
2	Glia-L	P11216	P11216	PYGB	PYGB_HUMAN	Glycogen phosphorylase, brain form (PYGB_HUMAN)
2	Glia-L	P11233	P11233	RALA	RALA_HUMAN	Ras-related protein Ral-A (RALA_HUMAN)
2	Glia-L	P11234	P11234	RALB	RALB_HUMAN	Ras-related protein Ral-B (RALB_HUMAN)
2	Glia-L	P11413	P11413	G6PD	G6PD_HUMAN	Glucose-6-phosphate 1-dehydrogenase (G6PD_HUMAN)
2	Glia-L	P11586	P11586	MTHFD1	C1TC_HUMAN	C-1-tetrahydrofolate synthase, cytoplasmic (C1TC_HUMAN)
2	Glia-L	P11940	P11940	PABPC1	PABP1_HUMAN	Polyadenylate-binding protein 1 (PABP1_HUMAN)
2	Glia-L	P12109	P12109	COL6A1	CO6A1_HUMAN	Collagen alpha-1(VI) chain (CO6A1_HUMAN)
2	Glia-L	P12110	P12110	COL6A2	CO6A2_HUMAN	Collagen alpha-2(VI) chain (CO6A2_HUMAN)
2	Glia-L	P12111	P12111	COL6A3	CO6A3_HUMAN	Collagen alpha-3(VI) chain (CO6A3_HUMAN)
2	Glia-L	P12259	P12259	F5	FA5_HUMAN	Coagulation factor V (FA5_HUMAN)
2	Glia-L	P12268	P12268	IMPDH2	IMDH2_HUMAN	Inosine-5'-monophosphate dehydrogenase 2 (IMDH2_HUMAN)
2	Glia-L	P12814	P12814	ACTN1	ACTN1_HUMAN	Alpha-actinin-1 (ACTN1_HUMAN)
2	Glia-L	P13489	P13489	RNH1	RINI_HUMAN	Ribonuclease inhibitor (RINI_HUMAN)
2	Glia-L	P13611	P13611	VCAN	CSPG2_HUMAN	Versican core protein (CSPG2_HUMAN)
2	Glia-L	P13612	P13612	ITGA4	ITA4_HUMAN	Integrin alpha-4 (ITA4_HUMAN)
2	Glia-L	P13639	P13639	EEF2	EF2_HUMAN	Elongation factor 2 (EF2_HUMAN)
2	Glia-L	P13797	P13797	PLS3	PLST_HUMAN	Plastin-3 (PLST_HUMAN)
2	Glia-L	P13987	P13987	CD59	CD59_HUMAN	CD59 glycoprotein (CD59_HUMAN)
2	Glia-L	P14209	P14209	CD99	CD99_HUMAN	CD99 antigen (CD99_HUMAN)
2	Glia-L	P14384	P14384	CPM	CBPM_HUMAN	Carboxypeptidase M (CBPM_HUMAN)
2	Glia-L	P14618	P14618	PKM	KPYM_HUMAN	Pyruvate kinase PKM (KPYM_HUMAN)
2	Glia-L	P14625	P14625	HSP90B1	ENPL_HUMAN	Endoplasmin (ENPL_HUMAN)
2	Glia-L	P15121	P15121	AKR1B1	ALDR_HUMAN	Aldose reductase (ALDR_HUMAN)
2	Glia-L	P15144	P15144	ANPEP	AMPN_HUMAN	Aminopeptidase N (AMPN_HUMAN)
2	Glia-L	P15153	P15153	RAC2	RAC2_HUMAN	Ras-related C3 botulinum toxin substrate 2 (RAC2_HUMAN)
2	Glia-L	P15311	P15311	EZR	EZRI_HUMAN	Ezrin (EZRI_HUMAN)
2	Glia-L	P15559	P15559	NQO1	NQO1_HUMAN	NAD(P)H dehydrogenase [quinone] 1 (NQO1_HUMAN)
2	Glia-L	P15880	P15880	RPS2	RS2_HUMAN	40S ribosomal protein S2 (RS2_HUMAN)
2	Glia-L	P16070	P16070	CD44	CD44_HUMAN	CD44 antigen (CD44_HUMAN)
2	Glia-L	P16144	P16144	ITGB4	ITB4_HUMAN	Integrin beta-4 (ITB4_HUMAN)
2	Glia-L	P16152	P16152	CBR1	CBR1_HUMAN	Carbonyl reductase [NADPH] 1 (CBR1_HUMAN)
2	Glia-L	P16189	P16189	HLA-A	1A31_HUMAN	HLA class I histocompatibility antigen, A-31 alpha chain (1A31_HUMAN)
2	Glia-L	P17301	P17301	ITGA2	ITA2_HUMAN	Integrin alpha-2 (ITA2_HUMAN)
2	Glia-L	P17655	P17655	CAPN2	CAN2_HUMAN	Calpain-2 catalytic subunit (CAN2_HUMAN)
2	Glia-L	P17813	P17813	ENG	EGLN_HUMAN	Endoglin (EGLN_HUMAN)
2	Glia-L	P17858	P17858	PFKL	K6PL_HUMAN	ATP-dependent 6-phosphofructokinase, liver type (PFKAL_HUMAN)
2	Glia-L	P17987	P17987	TCP1	TCPA_HUMAN	T-complex protein 1 subunit alpha (TCPA_HUMAN)
2	Glia-L	P18084	P18084	ITGB5	ITB5_HUMAN	Integrin beta-5 (ITB5_HUMAN)
2	Glia-L	P18085	P18085	ARF4	ARF4_HUMAN	ADP-ribosylation factor 4 (ARF4_HUMAN)
2	Glia-L	P18206	P18206	VCL	VINC_HUMAN	Vinculin (VINC_HUMAN)
2	Glia-L	P18669	P18669	PGAM1	PGAM1_HUMAN	Phosphoglycerate mutase 1 (PGAM1_HUMAN)
2	Glia-L	P19256	P19256	CD58	LFA3_HUMAN	Lymphocyte function-associated antigen 3 (LFA3_HUMAN)
2	Glia-L	P19827	P19827	ITIH1	ITIH1_HUMAN	Inter-alpha-trypsin inhibitor heavy chain H1 (ITIH1_HUMAN)
2	Glia-L	P20020	P20020	ATP2B1	AT2B1_HUMAN	Plasma membrane calcium-transporting ATPase 1 (AT2B1_HUMAN)
2	Glia-L	P20073	P20073	ANXA7	ANXA7_HUMAN	Annexin A7 (ANXA7_HUMAN)
2	Glia-L	P20645	P20645	M6PR	MPRD_HUMAN	Cation-dependent mannose-6-phosphate receptor (MPRD_HUMAN)
2	Glia-L	P20742	P20742	PZP	PZP_HUMAN	Pregnancy zone protein (PZP_HUMAN)
2	Glia-L	P21108	P21108	PRPS1L1	PRPS3_HUMAN	Ribose-phosphate pyrophosphokinase 3 (PRPS3_HUMAN)
2	Glia-L	P21333	P21333	FLNA	FLNA_HUMAN	Filamin-A (FLNA_HUMAN)
2	Glia-L	P21589	P21589	NT5E	5NTD_HUMAN	5'-nucleotidase (5NTD_HUMAN)
2	Glia-L	P21926	P21926	CD9	CD9_HUMAN	CD9 antigen (CD9_HUMAN)
2	Glia-L	P21980	P21980	TGM2	TGM2_HUMAN	Protein-glutamine gamma-glutamyltransferase 2 (TGM2_HUMAN)
2	Glia-L	P22234	P22234	PAICS	PUR6_HUMAN	Multifunctional protein ADE2 (PUR6_HUMAN)
2	Glia-L	P22314	P22314	UBA1	UBA1_HUMAN	Ubiquitin-like modifier-activating enzyme 1 (UBA1_HUMAN)
2	Glia-L	P22392	P22392	NME2	NDKB_HUMAN	Nucleoside diphosphate kinase B (NDKB_HUMAN)
2	Glia-L	P22413	P22413	ENPP1	ENPP1_HUMAN	Ectonucleotide pyrophosphatase/phosphodiesterase family member 1 (ENPP1_HUMAN)
2	Glia-L	P23142	P23142	FBLN1	FBLN1_HUMAN	Fibulin-1 (FBLN1_HUMAN)
2	Glia-L	P23229	P23229	ITGA6	ITA6_HUMAN	Integrin alpha-6 (ITA6_HUMAN)
2	Glia-L	P23526	P23526	AHCY	SAHH_HUMAN	Adenosylhomocysteinase (SAHH_HUMAN)
2	Glia-L	P23528	P23528	CFL1	COF1_HUMAN	Cofilin-1 (COF1_HUMAN)
2	Glia-L	P23634	P23634	ATP2B4	AT2B4_HUMAN	Plasma membrane calcium-transporting ATPase 4 (AT2B4_HUMAN)
2	Glia-L	P24821	P24821	TNC	TENA_HUMAN	Tenascin (TENA_HUMAN)
2	Glia-L	P26006	P26006	ITGA3	ITA3_HUMAN	Integrin alpha-3 (ITA3_HUMAN)
2	Glia-L	P26022	P26022	PTX3	PTX3_HUMAN	Pentraxin-related protein PTX3 (PTX3_HUMAN)
2	Glia-L	P26038	P26038	MSN	MOES_HUMAN	Moesin (MOES_HUMAN)
2	Glia-L	P26232	P26232	CTNNA2	CTNA2_HUMAN	Catenin alpha-2 (CTNA2_HUMAN)
2	Glia-L	P26373	P26373	RPL13	RL13_HUMAN	60S ribosomal protein L13 (RL13_HUMAN)
2	Glia-L	P26639	P26639	TARS	SYTC_HUMAN	Threonine--tRNA ligase, cytoplasmic (SYTC_HUMAN)
2	Glia-L	P26641	P26641	EEF1G	EF1G_HUMAN	Elongation factor 1-gamma (EF1G_HUMAN)
2	Glia-L	P27105	P27105	STOM	STOM_HUMAN	Erythrocyte band 7 integral membrane protein (STOM_HUMAN)
2	Glia-L	P27348	P27348	YWHAQ	1433T_HUMAN	14-3-3 protein theta (1433T_HUMAN)
2	Glia-L	P27487	P27487	DPP4	DPP4_HUMAN	Dipeptidyl peptidase 4 (DPP4_HUMAN)
2	Glia-L	P27701	P27701	CD82	CD82_HUMAN	CD82 antigen (CD82_HUMAN)
2	Glia-L	P27708	P27708	CAD	PYR1_HUMAN	CAD protein (PYR1_HUMAN)
2	Glia-L	P27797	P27797	CALR	CALR_HUMAN	Calreticulin (CALR_HUMAN)
2	Glia-L	P27824	P27824	CANX	CALX_HUMAN	Calnexin (CALX_HUMAN)
2	Glia-L	P28838	P28838	LAP3	AMPL_HUMAN	Cytosol aminopeptidase (AMPL_HUMAN)
2	Glia-L	P29317	P29317	EPHA2	EPHA2_HUMAN	Ephrin type-A receptor 2 (EPHA2_HUMAN)
2	Glia-L	P29323	P29323	EPHB2	EPHB2_HUMAN	Ephrin type-B receptor 2 (EPHB2_HUMAN)
2	Glia-L	P29401	P29401	TKT	TKT_HUMAN	Transketolase (TKT_HUMAN)
2	Glia-L	P29692	P29692	EEF1D	EF1D_HUMAN	Elongation factor 1-delta (EF1D_HUMAN)
2	Glia-L	P29966	P29966	MARCKS	MARCS_HUMAN	Myristoylated alanine-rich C-kinase substrate (MARCS_HUMAN)
2	Glia-L	P30041	P30041	PRDX6	PRDX6_HUMAN	Peroxiredoxin-6 (PRDX6_HUMAN)
2	Glia-L	P30050	P30050	RPL12	RL12_HUMAN	60S ribosomal protein L12 (RL12_HUMAN)
2	Glia-L	P30153	P30153	PPP2R1A	2AAA_HUMAN	Serine/threonine-protein phosphatase 2A 65 kDa regulatory subunit A alpha isoform (2AAA_HUMAN)
2	Glia-L	P30419	P30419	NMT1	NMT1_HUMAN	Glycylpeptide N-tetradecanoyltransferase 1 (NMT1_HUMAN)
2	Glia-L	P30626	P30626	SRI	SORCN_HUMAN	Sorcin (SORCN_HUMAN)
2	Glia-L	P31150	P31150	GDI1	GDIA_HUMAN	Rab GDP dissociation inhibitor alpha (GDIA_HUMAN)
2	Glia-L	P31153	P31153	MAT2A	METK2_HUMAN	S-adenosylmethionine synthase isoform type-2 (METK2_HUMAN)
2	Glia-L	P31689	P31689	DNAJA1	DNJA1_HUMAN	DnaJ homolog subfamily A member 1 (DNJA1_HUMAN)
2	Glia-L	P31943	P31943	HNRNPH1	HNRH1_HUMAN	Heterogeneous nuclear ribonucleoprotein H (HNRH1_HUMAN)
2	Glia-L	P31946	P31946	YWHAB	1433B_HUMAN	14-3-3 protein beta/alpha (1433B_HUMAN)
2	Glia-L	P31949	P31949	S100A11	S10AB_HUMAN	Protein S100-A11 (S10AB_HUMAN)
2	Glia-L	P32970	P32970	CD70	CD70_HUMAN	CD70 antigen (CD70_HUMAN)
2	Glia-L	P33176	P33176	KIF5B	KINH_HUMAN	Kinesin-1 heavy chain (KINH_HUMAN)
2	Glia-L	P33527	P33527	ABCC1	MRP1_HUMAN	Multidrug resistance-associated protein 1 (MRP1_HUMAN)
2	Glia-L	P34932	P34932	HSPA4	HSP74_HUMAN	Heat shock 70 kDa protein 4 (HSP74_HUMAN)
2	Glia-L	P35221	P35221	CTNNA1	CTNA1_HUMAN	Catenin alpha-1 (CTNA1_HUMAN)
2	Glia-L	P35222	P35222	CTNNB1	CTNB1_HUMAN	Catenin beta-1 (CTNB1_HUMAN)
2	Glia-L	P35241	P35241	RDX	RADI_HUMAN	Radixin (RADI_HUMAN)
2	Glia-L	P35579	P35579	MYH9	MYH9_HUMAN	Myosin-9 (MYH9_HUMAN)
2	Glia-L	P35606	P35606	COPB2	COPB2_HUMAN	Coatomer subunit beta' (COPB2_HUMAN)
2	Glia-L	P35613	P35613-2	BSG	BASI_HUMAN	Basigin isoform Iso 1 (BASI_HUMAN)
2	Glia-L	P36578	P36578	RPL4	RL4_HUMAN	60S ribosomal protein L4 (RL4_HUMAN)
2	Glia-L	P36871	P36871	PGM1	PGM1_HUMAN	Phosphoglucomutase-1 (PGM1_HUMAN)
2	Glia-L	P36873	P36873	PPP1CC	PP1G_HUMAN	Serine/threonine-protein phosphatase PP1-gamma catalytic subunit (PP1G_HUMAN)
2	Glia-L	P37802	P37802	TAGLN2	TAGL2_HUMAN	Transgelin-2 (TAGL2_HUMAN)
2	Glia-L	P40227	P40227	CCT6A	TCPZ_HUMAN	T-complex protein 1 subunit zeta (TCPZ_HUMAN)
2	Glia-L	P40925	P40925	MDH1	MDHC_HUMAN	Malate dehydrogenase, cytoplasmic (MDHC_HUMAN)
2	Glia-L	P41091	P41091	EIF2S3	IF2G_HUMAN	Eukaryotic translation initiation factor 2 subunit 3 (IF2G_HUMAN)
2	Glia-L	P41250	P41250	GARS	SYG_HUMAN	Glycine--tRNA ligase (GARS_HUMAN)
2	Glia-L	P41252	P41252	IARS	SYIC_HUMAN	Isoleucine--tRNA ligase, cytoplasmic (SYIC_HUMAN)
2	Glia-L	P42224	P42224	STAT1	STAT1_HUMAN	Signal transducer and activator of transcription 1-alpha/beta (STAT1_HUMAN)
2	Glia-L	P42892	P42892	ECE1	ECE1_HUMAN	Endothelin-converting enzyme 1 (ECE1_HUMAN)
2	Glia-L	P43007	P43007	SLC1A4	SATT_HUMAN	Neutral amino acid transporter A (SATT_HUMAN)
2	Glia-L	P43034	P43034	PAFAH1B1	LIS1_HUMAN	Platelet-activating factor acetylhydrolase IB subunit alpha (LIS1_HUMAN)
2	Glia-L	P43121	P43121	MCAM	MUC18_HUMAN	Cell surface glycoprotein MUC18 (MUC18_HUMAN)
2	Glia-L	P43490	P43490	NAMPT	NAMPT_HUMAN	Nicotinamide phosphoribosyltransferase (NAMPT_HUMAN)
2	Glia-L	P45974	P45974	USP5	UBP5_HUMAN	Ubiquitin carboxyl-terminal hydrolase 5 (UBP5_HUMAN)
2	Glia-L	P46459	P46459	NSF	NSF_HUMAN	Vesicle-fusing ATPase (NSF_HUMAN)
2	Glia-L	P46777	P46777	RPL5	RL5_HUMAN	60S ribosomal protein L5 (RL5_HUMAN)
2	Glia-L	P46779	P46779	RPL28	RL28_HUMAN	60S ribosomal protein L28 (RL28_HUMAN)
2	Glia-L	P46782	P46782	RPS5	RS5_HUMAN	40S ribosomal protein S5 (RS5_HUMAN)
2	Glia-L	P46821	P46821	MAP1B	MAP1B_HUMAN	Microtubule-associated protein 1B (MAP1B_HUMAN)
2	Glia-L	P46940	P46940	IQGAP1	IQGA1_HUMAN	Ras GTPase-activating-like protein IQGAP1 (IQGA1_HUMAN)
2	Glia-L	P47755	P47755	CAPZA2	CAZA2_HUMAN	F-actin-capping protein subunit alpha-2 (CAZA2_HUMAN)
2	Glia-L	P47756	P47756	CAPZB	CAPZB_HUMAN	F-actin-capping protein subunit beta (CAPZB_HUMAN)
2	Glia-L	P48060	P48060	GLIPR1	GLIP1_HUMAN	Glioma pathogenesis-related protein 1 (GLIP1_HUMAN)
2	Glia-L	P48509	P48509	CD151	CD151_HUMAN	CD151 antigen (CD151_HUMAN)
2	Glia-L	P48643	P48643	CCT5	TCPE_HUMAN	T-complex protein 1 subunit epsilon (TCPE_HUMAN)
2	Glia-L	P48960	P48960	CD97	AGRE5_HUMAN	Adhesion G protein-coupled receptor E5 (AGRE5_HUMAN)
2	Glia-L	P49006	P49006	MARCKSL1	MRP_HUMAN	MARCKS-related protein (MRP_HUMAN)
2	Glia-L	P49184	P49184	DNASE1L1	DNSL1_HUMAN	Deoxyribonuclease-1-like 1 (DNSL1_HUMAN)
2	Glia-L	P49327	P49327	FASN	FAS_HUMAN	Fatty acid synthase (FAS_HUMAN)
2	Glia-L	P49368	P49368	CCT3	TCPG_HUMAN	T-complex protein 1 subunit gamma (TCPG_HUMAN)
2	Glia-L	P49588	P49588	AARS	SYAC_HUMAN	Alanine--tRNA ligase, cytoplasmic (SYAC_HUMAN)
2	Glia-L	P50148	P50148	GNAQ	GNAQ_HUMAN	Guanine nucleotide-binding protein G(q) subunit alpha (GNAQ_HUMAN)
2	Glia-L	P50281	P50281	MMP14	MMP14_HUMAN	Matrix metalloproteinase-14 (MMP14_HUMAN)
2	Glia-L	P50395	P50395	GDI2	GDIB_HUMAN	Rab GDP dissociation inhibitor beta (GDIB_HUMAN)
2	Glia-L	P50454	P50454	SERPINH1	SERPH_HUMAN	Serpin H1 (SERPH_HUMAN)
2	Glia-L	P50914	P50914	RPL14	RL14_HUMAN	60S ribosomal protein L14 (RL14_HUMAN)
2	Glia-L	P50990	P50990	CCT8	TCPQ_HUMAN	T-complex protein 1 subunit theta (TCPQ_HUMAN)
2	Glia-L	P50991	P50991	CCT4	TCPD_HUMAN	T-complex protein 1 subunit delta (TCPD_HUMAN)
2	Glia-L	P50993	P50993	ATP1A2	AT1A2_HUMAN	Sodium/potassium-transporting ATPase subunit alpha-2 (AT1A2_HUMAN)
2	Glia-L	P50995	P50995	ANXA11	ANX11_HUMAN	Annexin A11 (ANX11_HUMAN)
2	Glia-L	P51148	P51148	RAB5C	RAB5C_HUMAN	Ras-related protein Rab-5C (RAB5C_HUMAN)
2	Glia-L	P51149	P51149	RAB7A	RAB7A_HUMAN	Ras-related protein Rab-7a (RAB7A_HUMAN)
2	Glia-L	P51153	P51153	RAB13	RAB13_HUMAN	Ras-related protein Rab-13 (RAB13_HUMAN)
2	Glia-L	P52209	P52209	PGD	6PGD_HUMAN	6-phosphogluconate dehydrogenase, decarboxylating (6PGD_HUMAN)
2	Glia-L	P52272	P52272	HNRNPM	HNRPM_HUMAN	Heterogeneous nuclear ribonucleoprotein M (HNRPM_HUMAN)
2	Glia-L	P52907	P52907	CAPZA1	CAZA1_HUMAN	F-actin-capping protein subunit alpha-1 (CAZA1_HUMAN)
2	Glia-L	P53396	P53396	ACLY	ACLY_HUMAN	ATP-citrate synthase (ACLY_HUMAN)
2	Glia-L	P53618	P53618	COPB1	COPB_HUMAN	Coatomer subunit beta (COPB_HUMAN)
2	Glia-L	P53621	P53621	COPA	COPA_HUMAN	Coatomer subunit alpha (COPA_HUMAN)
2	Glia-L	P53794	P53794	SLC5A3	SC5A3_HUMAN	Sodium/myo-inositol cotransporter (SC5A3_HUMAN)
2	Glia-L	P54136	P54136	RARS	SYRC_HUMAN	Arginine--tRNA ligase, cytoplasmic (SYRC_HUMAN)
2	Glia-L	P54289	P54289	CACNA2D1	CA2D1_HUMAN	Voltage-dependent calcium channel subunit alpha-2/delta-1 (CA2D1_HUMAN)
2	Glia-L	P54577	P54577	YARS	SYYC_HUMAN	Tyrosine--tRNA ligase, cytoplasmic (SYYC_HUMAN)
2	Glia-L	P54709	P54709	ATP1B3	AT1B3_HUMAN	Sodium/potassium-transporting ATPase subunit beta-3 (AT1B3_HUMAN)
2	Glia-L	P54753	P54753	EPHB3	EPHB3_HUMAN	Ephrin type-B receptor 3 (EPHB3_HUMAN)
2	Glia-L	P54920	P54920	NAPA	SNAA_HUMAN	Alpha-soluble NSF attachment protein (SNAA_HUMAN)
2	Glia-L	P55060	P55060	CSE1L	XPO2_HUMAN	Exportin-2 (XPO2_HUMAN)
2	Glia-L	P55072	P55072	VCP	TERA_HUMAN	Transitional endoplasmic reticulum ATPase (TERA_HUMAN)
2	Glia-L	P55209	P55209	NAP1L1	NP1L1_HUMAN	Nucleosome assembly protein 1-like 1 (NP1L1_HUMAN)
2	Glia-L	P55290	P55290	CDH13	CAD13_HUMAN	Cadherin-13 (CAD13_HUMAN)
2	Glia-L	P55884	P55884	EIF3B	EIF3B_HUMAN	Eukaryotic translation initiation factor 3 subunit B (EIF3B_HUMAN)
2	Glia-L	P56192	P56192	MARS	SYMC_HUMAN	Methionine--tRNA ligase, cytoplasmic (SYMC_HUMAN)
2	Glia-L	P56199	P56199	ITGA1	ITA1_HUMAN	Integrin alpha-1 (ITA1_HUMAN)
2	Glia-L	P60033	P60033	CD81	CD81_HUMAN	CD81 antigen (CD81_HUMAN)
2	Glia-L	P60174	P60174	TPI1	TPIS_HUMAN	Triosephosphate isomerase (TPIS_HUMAN)
2	Glia-L	P60660	P60660	MYL6	MYL6_HUMAN	Myosin light polypeptide 6 (MYL6_HUMAN)
2	Glia-L	P60709	P60709	ACTB	ACTB_HUMAN	Actin, cytoplasmic 1 (ACTB_HUMAN)
2	Glia-L	P60842	P60842	EIF4A1	IF4A1_HUMAN	Eukaryotic initiation factor 4A-I (IF4A1_HUMAN)
2	Glia-L	P60903	P60903	S100A10	S10AA_HUMAN	Protein S100-A10 (S10AA_HUMAN)
2	Glia-L	P60953	P60953	CDC42	CDC42_HUMAN	Cell division control protein 42 homolog (CDC42_HUMAN)
2	Glia-L	P60981	P60981	DSTN	DEST_HUMAN	Destrin (DEST_HUMAN)
2	Glia-L	P61006	P61006	RAB8A	RAB8A_HUMAN	Ras-related protein Rab-8A (RAB8A_HUMAN)
2	Glia-L	P61019	P61019	RAB2A	RAB2A_HUMAN	Ras-related protein Rab-2A (RAB2A_HUMAN)
2	Glia-L	P61026	P61026	RAB10	RAB10_HUMAN	Ras-related protein Rab-10 (RAB10_HUMAN)
2	Glia-L	P61106	P61106	RAB14	RAB14_HUMAN	Ras-related protein Rab-14 (RAB14_HUMAN)
2	Glia-L	P61158	P61158	ACTR3	ARP3_HUMAN	Actin-related protein 3 (ARP3_HUMAN)
2	Glia-L	P61160	P61160	ACTR2	ARP2_HUMAN	Actin-related protein 2 (ARP2_HUMAN)
2	Glia-L	P61224	P61224	RAP1B	RAP1B_HUMAN	Ras-related protein Rap-1b (RAP1B_HUMAN)
2	Glia-L	P61225	P61225	RAP2B	RAP2B_HUMAN	Ras-related protein Rap-2b (RAP2B_HUMAN)
2	Glia-L	P61247	P61247	RPS3A	RS3A_HUMAN	40S ribosomal protein S3a (RS3A_HUMAN)
2	Glia-L	P61313	P61313	RPL15	RL15_HUMAN	60S ribosomal protein L15 (RL15_HUMAN)
2	Glia-L	P61586	P61586	RHOA	RHOA_HUMAN	Transforming protein RhoA (RHOA_HUMAN)
2	Glia-L	P61978	P61978	HNRNPK	HNRPK_HUMAN	Heterogeneous nuclear ribonucleoprotein K (HNRPK_HUMAN)
2	Glia-L	P61981	P61981	YWHAG	1433G_HUMAN	14-3-3 protein gamma (1433G_HUMAN)
2	Glia-L	P62136	P62136	PPP1CA	PP1A_HUMAN	Serine/threonine-protein phosphatase PP1-alpha catalytic subunit (PP1A_HUMAN)
2	Glia-L	P62191	P62191	PSMC1	PRS4_HUMAN	26S proteasome regulatory subunit 4 (PRS4_HUMAN)
2	Glia-L	P62195	P62195	PSMC5	PRS8_HUMAN	26S proteasome regulatory subunit 8 (PRS8_HUMAN)
2	Glia-L	P62241	P62241	RPS8	RS8_HUMAN	40S ribosomal protein S8 (RS8_HUMAN)
2	Glia-L	P62258	P62258	YWHAE	1433E_HUMAN	14-3-3 protein epsilon (1433E_HUMAN)
2	Glia-L	P62277	P62277	RPS13	RS13_HUMAN	40S ribosomal protein S13 (RS13_HUMAN)
2	Glia-L	P62330	P62330	ARF6	ARF6_HUMAN	ADP-ribosylation factor 6 (ARF6_HUMAN)
2	Glia-L	P62701	P62701	RPS4X	RS4X_HUMAN	40S ribosomal protein S4, X isoform (RS4X_HUMAN)
2	Glia-L	P62736	P62736	ACTA2	ACTA_HUMAN	Actin, aortic smooth muscle (ACTA_HUMAN)
2	Glia-L	P62805	P62805	HIST1H4A	H4_HUMAN	Histone H4 (H4_HUMAN)
2	Glia-L	P62820	P62820	RAB1A	RAB1A_HUMAN	Ras-related protein Rab-1A (RAB1A_HUMAN)
2	Glia-L	P62826	P62826	RAN	RAN_HUMAN	GTP-binding nuclear protein Ran (RAN_HUMAN)
2	Glia-L	P62873	P62873	GNB1	GBB1_HUMAN	Guanine nucleotide-binding protein G(I)/G(S)/G(T) subunit beta-1 (GBB1_HUMAN)
2	Glia-L	P62879	P62879	GNB2	GBB2_HUMAN	Guanine nucleotide-binding protein G(I)/G(S)/G(T) subunit beta-2 (GBB2_HUMAN)
2	Glia-L	P62913	P62913	RPL11	RL11_HUMAN	60S ribosomal protein L11 (RL11_HUMAN)
2	Glia-L	P62937	P62937	PPIA	PPIA_HUMAN	Peptidyl-prolyl cis-trans isomerase A (PPIA_HUMAN)
2	Glia-L	P63000	P63000	RAC1	RAC1_HUMAN	Ras-related C3 botulinum toxin substrate 1 (RAC1_HUMAN)
2	Glia-L	P63010	P63010	AP2B1	AP2B1_HUMAN	AP-2 complex subunit beta (AP2B1_HUMAN)
2	Glia-L	P63027	P63027	VAMP2	VAMP2_HUMAN	Vesicle-associated membrane protein 2 (VAMP2_HUMAN)
2	Glia-L	P63092	P63092	GNAS	GNAS2_HUMAN	Guanine nucleotide-binding protein G(s) subunit alpha isoforms short (GNAS2_HUMAN)
2	Glia-L	P63096	P63096	GNAI1	GNAI1_HUMAN	Guanine nucleotide-binding protein G(i) subunit alpha-1 (GNAI1_HUMAN)
2	Glia-L	P63104	P63104	YWHAZ	1433Z_HUMAN	14-3-3 protein zeta/delta (1433Z_HUMAN)
2	Glia-L	P63244	P63244	RACK1	RACK1_HUMAN	Receptor of activated protein C kinase 1 (RACK1_HUMAN)
2	Glia-L	P63261	P63261	ACTG1	ACTG_HUMAN	Actin, cytoplasmic 2 (ACTG_HUMAN)
2	Glia-L	P68104	P68104	EEF1A1	EF1A1_HUMAN	Elongation factor 1-alpha 1 (EF1A1_HUMAN)
2	Glia-L	P68366	P68366	TUBA4A	TBA4A_HUMAN	Tubulin alpha-4A chain (TBA4A_HUMAN)
2	Glia-L	P68371	P68371	TUBB4B	TBB4B_HUMAN	Tubulin beta-4B chain (TBB4B_HUMAN)
2	Glia-L	P68871	P68871	HBB	HBB_HUMAN	Hemoglobin subunit beta (HBB_HUMAN)
2	Glia-L	P69905	P69905	HBA1	HBA_HUMAN	Hemoglobin subunit alpha (HBA_HUMAN)
2	Glia-L	P78371	P78371	CCT2	TCPB_HUMAN	T-complex protein 1 subunit beta (TCPB_HUMAN)
2	Glia-L	P78417	P78417	GSTO1	GSTO1_HUMAN	Glutathione S-transferase omega-1 (GSTO1_HUMAN)
2	Glia-L	P78527	P78527	PRKDC	PRKDC_HUMAN	DNA-dependent protein kinase catalytic subunit (PRKDC_HUMAN)
2	Glia-L	P80723	P80723	BASP1	BASP1_HUMAN	Brain acid soluble protein 1 (BASP1_HUMAN)
2	Glia-L	P84077	P84077	ARF1	ARF1_HUMAN	ADP-ribosylation factor 1 (ARF1_HUMAN)
2	Glia-L	P84085	P84085	ARF5	ARF5_HUMAN	ADP-ribosylation factor 5 (ARF5_HUMAN)
2	Glia-L	P84095	P84095	RHOG	RHOG_HUMAN	Rho-related GTP-binding protein RhoG (RHOG_HUMAN)
2	Glia-L	P98095	P98095	FBLN2	FBLN2_HUMAN	Fibulin-2 (FBLN2_HUMAN)
2	Glia-L	P98160	P98160	HSPG2	PGBM_HUMAN	Basement membrane-specific heparan sulfate proteoglycan core protein (PGBM_HUMAN)
2	Glia-L	Q00341	Q00341	HDLBP	VIGLN_HUMAN	Vigilin (VIGLN_HUMAN)
2	Glia-L	Q00610	Q00610	CLTC	CLH1_HUMAN	Clathrin heavy chain 1 (CLH1_HUMAN)
2	Glia-L	Q00839	Q00839	HNRNPU	HNRPU_HUMAN	Heterogeneous nuclear ribonucleoprotein U (HNRPU_HUMAN)
2	Glia-L	Q01518	Q01518	CAP1	CAP1_HUMAN	Adenylyl cyclase-associated protein 1 (CAP1_HUMAN)
2	Glia-L	Q01650	Q01650	SLC7A5	LAT1_HUMAN	Large neutral amino acids transporter small subunit 1 (LAT1_HUMAN)
2	Glia-L	Q01813	Q01813	PFKP	K6PP_HUMAN	ATP-dependent 6-phosphofructokinase, platelet type (PFKAP_HUMAN)
2	Glia-L	Q02809	Q02809	PLOD1	PLOD1_HUMAN	Procollagen-lysine,2-oxoglutarate 5-dioxygenase 1 (PLOD1_HUMAN)
2	Glia-L	Q02878	Q02878	RPL6	RL6_HUMAN	60S ribosomal protein L6 (RL6_HUMAN)
2	Glia-L	Q03135	Q03135	CAV1	CAV1_HUMAN	Caveolin-1 (CAV1_HUMAN)
2	Glia-L	Q03169	Q03169	TNFAIP2	TNAP2_HUMAN	Tumor necrosis factor alpha-induced protein 2 (TNAP2_HUMAN)
2	Glia-L	Q03405	Q03405	PLAUR	UPAR_HUMAN	Urokinase plasminogen activator surface receptor (UPAR_HUMAN)
2	Glia-L	Q04637	Q04637	EIF4G1	IF4G1_HUMAN	Eukaryotic translation initiation factor 4 gamma 1 (IF4G1_HUMAN)
2	Glia-L	Q04828	Q04828	AKR1C1	AK1C1_HUMAN	Aldo-keto reductase family 1 member C1 (AK1C1_HUMAN)
2	Glia-L	Q04917	Q04917	YWHAH	1433F_HUMAN	14-3-3 protein eta (1433F_HUMAN)
2	Glia-L	Q04941	Q04941	PLP2	PLP2_HUMAN	Proteolipid protein 2 (PLP2_HUMAN)
2	Glia-L	Q06033	Q06033	ITIH3	ITIH3_HUMAN	Inter-alpha-trypsin inhibitor heavy chain H3 (ITIH3_HUMAN)
2	Glia-L	Q06210	Q06210	GFPT1	GFPT1_HUMAN	Glutamine--fructose-6-phosphate aminotransferase [isomerizing] 1 (GFPT1_HUMAN)
2	Glia-L	Q06830	Q06830	PRDX1	PRDX1_HUMAN	Peroxiredoxin-1 (PRDX1_HUMAN)
2	Glia-L	Q07020	Q07020	RPL18	RL18_HUMAN	60S ribosomal protein L18 (RL18_HUMAN)
2	Glia-L	Q07065	Q07065	CKAP4	CKAP4_HUMAN	Cytoskeleton-associated protein 4 (CKAP4_HUMAN)
2	Glia-L	Q08211	Q08211	DHX9	DHX9_HUMAN	ATP-dependent RNA helicase A (DHX9_HUMAN)
2	Glia-L	Q08380	Q08380	LGALS3BP	LG3BP_HUMAN	Galectin-3-binding protein (LG3BP_HUMAN)
2	Glia-L	Q08431	Q08431	MFGE8	MFGM_HUMAN	Lactadherin (MFGM_HUMAN)
2	Glia-L	Q08722	Q08722	CD47	CD47_HUMAN	Leukocyte surface antigen CD47 (CD47_HUMAN)
2	Glia-L	Q09666	Q09666	AHNAK	AHNK_HUMAN	Neuroblast differentiation-associated protein AHNAK (AHNK_HUMAN)
2	Glia-L	Q10567	Q10567	AP1B1	AP1B1_HUMAN	AP-1 complex subunit beta-1 (AP1B1_HUMAN)
2	Glia-L	Q12905	Q12905	ILF2	ILF2_HUMAN	Interleukin enhancer-binding factor 2 (ILF2_HUMAN)
2	Glia-L	Q12959	Q12959	DLG1	DLG1_HUMAN	Disks large homolog 1 (DLG1_HUMAN)
2	Glia-L	Q13200	Q13200	PSMD2	PSMD2_HUMAN	26S proteasome non-ATPase regulatory subunit 2 (PSMD2_HUMAN)
2	Glia-L	Q13443	Q13443	ADAM9	ADAM9_HUMAN	Disintegrin and metalloproteinase domain-containing protein 9 (ADAM9_HUMAN)
2	Glia-L	Q13557	Q13557	CAMK2D	KCC2D_HUMAN	Calcium/calmodulin-dependent protein kinase type II subunit delta (KCC2D_HUMAN)
2	Glia-L	Q13636	Q13636	RAB31	RAB31_HUMAN	Ras-related protein Rab-31 (RAB31_HUMAN)
2	Glia-L	Q13641	Q13641	TPBG	TPBG_HUMAN	Trophoblast glycoprotein (TPBG_HUMAN)
2	Glia-L	Q13683	Q13683-13	ITGA7	ITA7_HUMAN	Isoform 2 of Integrin alpha-7 (ITA7_HUMAN)
2	Glia-L	Q13740	Q13740	ALCAM	CD166_HUMAN	CD166 antigen (CD166_HUMAN)
2	Glia-L	Q13748	Q13748	TUBA3C	TBA3C_HUMAN	Tubulin alpha-3C/D chain (TBA3C_HUMAN)
2	Glia-L	Q14152	Q14152	EIF3A	EIF3A_HUMAN	Eukaryotic translation initiation factor 3 subunit A (EIF3A_HUMAN)
2	Glia-L	Q14204	Q14204	DYNC1H1	DYHC1_HUMAN	Cytoplasmic dynein 1 heavy chain 1 (DYHC1_HUMAN)
2	Glia-L	Q14315	Q14315	FLNC	FLNC_HUMAN	Filamin-C (FLNC_HUMAN)
2	Glia-L	Q14344	Q14344	GNA13	GNA13_HUMAN	Guanine nucleotide-binding protein subunit alpha-13 (GNA13_HUMAN)
2	Glia-L	Q14627	Q14627	IL13RA2	I13R2_HUMAN	Interleukin-13 receptor subunit alpha-2 (I13R2_HUMAN)
2	Glia-L	Q14697	Q14697	GANAB	GANAB_HUMAN	Neutral alpha-glucosidase AB (GANAB_HUMAN)
2	Glia-L	Q14699	Q14699	RFTN1	RFTN1_HUMAN	Raftlin (RFTN1_HUMAN)
2	Glia-L	Q14764	Q14764	MVP	MVP_HUMAN	Major vault protein (MVP_HUMAN)
2	Glia-L	Q14974	Q14974	KPNB1	IMB1_HUMAN	Importin subunit beta-1 (IMB1_HUMAN)
2	Glia-L	Q15019	Q15019	SEPT2	SEPT2_HUMAN	Septin-2 (SEPT2_HUMAN)
2	Glia-L	Q15043	Q15043	SLC39A14	S39AE_HUMAN	Zinc transporter ZIP14 (S39AE_HUMAN)
2	Glia-L	Q15149	Q15149	PLEC	PLEC_HUMAN	Plectin (PLEC_HUMAN)
2	Glia-L	Q15286	Q15286	RAB35	RAB35_HUMAN	Ras-related protein Rab-35 (RAB35_HUMAN)
2	Glia-L	Q15365	Q15365	PCBP1	PCBP1_HUMAN	Poly(rC)-binding protein 1 (PCBP1_HUMAN)
2	Glia-L	Q15366	Q15366	PCBP2	PCBP2_HUMAN	Poly(rC)-binding protein 2 (PCBP2_HUMAN)
2	Glia-L	Q15582	Q15582	TGFBI	BGH3_HUMAN	Transforming growth factor-beta-induced protein ig-h3 (BGH3_HUMAN)
2	Glia-L	Q15758	Q15758	SLC1A5	AAAT_HUMAN	Neutral amino acid transporter B(0) (AAAT_HUMAN)
2	Glia-L	Q15907	Q15907	RAB11B	RB11B_HUMAN	Ras-related protein Rab-11B (RB11B_HUMAN)
2	Glia-L	Q16181	Q16181	SEPT7	SEPT7_HUMAN	Septin-7 (SEPT7_HUMAN)
2	Glia-L	Q16401	Q16401	PSMD5	PSMD5_HUMAN	26S proteasome non-ATPase regulatory subunit 5 (PSMD5_HUMAN)
2	Glia-L	Q16555	Q16555	DPYSL2	DPYL2_HUMAN	Dihydropyrimidinase-related protein 2 (DPYL2_HUMAN)
2	Glia-L	Q16658	Q16658	FSCN1	FSCN1_HUMAN	Fascin (FSCN1_HUMAN)
2	Glia-L	Q16790	Q16790	CA9	CAH9_HUMAN	Carbonic anhydrase 9 (CAH9_HUMAN)
2	Glia-L	Q5ZPR3	Q5ZPR3	CD276	CD276_HUMAN	CD276 antigen (CD276_HUMAN)
2	Glia-L	Q6N022	Q6N022	TENM4	TEN4_HUMAN	Teneurin-4 (TEN4_HUMAN)
2	Glia-L	Q6UVY6	Q6UVY6	MOXD1	MOXD1_HUMAN	DBH-like monooxygenase protein 1 (MOXD1_HUMAN)
2	Glia-L	Q6YHK3	Q6YHK3	CD109	CD109_HUMAN	CD109 antigen (CD109_HUMAN)
2	Glia-L	Q7KZF4	Q7KZF4	SND1	SND1_HUMAN	Staphylococcal nuclease domain-containing protein 1 (SND1_HUMAN)
2	Glia-L	Q7L576	Q7L576	CYFIP1	CYFP1_HUMAN	Cytoplasmic FMR1-interacting protein 1 (CYFP1_HUMAN)
2	Glia-L	Q86VP6	Q86VP6	CAND1	CAND1_HUMAN	Cullin-associated NEDD8-dissociated protein 1 (CAND1_HUMAN)
2	Glia-L	Q8IVF7	Q8IVF7	FMNL3	FMNL3_HUMAN	Formin-like protein 3 (FMNL3_HUMAN)
2	Glia-L	Q8IWA5	Q8IWA5	SLC44A2	CTL2_HUMAN	Choline transporter-like protein 2 (CTL2_HUMAN)
2	Glia-L	Q8TB61	Q8TB61	SLC35B2	S35B2_HUMAN	Adenosine 3'-phospho 5'-phosphosulfate transporter 1 (S35B2_HUMAN)
2	Glia-L	Q8WUM4	Q8WUM4	PDCD6IP	PDC6I_HUMAN	Programmed cell death 6-interacting protein (PDC6I_HUMAN)
2	Glia-L	Q92542	Q92542	NCSTN	NICA_HUMAN	Nicastrin (NICA_HUMAN)
2	Glia-L	Q92598	Q92598	HSPH1	HS105_HUMAN	Heat shock protein 105 kDa (HS105_HUMAN)
2	Glia-L	Q92743	Q92743	HTRA1	HTRA1_HUMAN	Serine protease HTRA1 (HTRA1_HUMAN)
2	Glia-L	Q92896	Q92896	GLG1	GSLG1_HUMAN	Golgi apparatus protein 1 (GSLG1_HUMAN)
2	Glia-L	Q92930	Q92930	RAB8B	RAB8B_HUMAN	Ras-related protein Rab-8B (RAB8B_HUMAN)
2	Glia-L	Q969P0	Q969P0	IGSF8	IGSF8_HUMAN	Immunoglobulin superfamily member 8 (IGSF8_HUMAN)
2	Glia-L	Q96AM1	Q96AM1	MRGPRF	MRGRF_HUMAN	Mas-related G-protein coupled receptor member F (MRGRF_HUMAN)
2	Glia-L	Q96BD0	Q96BD0	SLCO4A1	SO4A1_HUMAN	Solute carrier organic anion transporter family member 4A1 (SO4A1_HUMAN)
2	Glia-L	Q96CX2	Q96CX2	KCTD12	KCD12_HUMAN	BTB/POZ domain-containing protein KCTD12 (KCD12_HUMAN)
2	Glia-L	Q96QK1	Q96QK1	VPS35	VPS35_HUMAN	Vacuolar protein sorting-associated protein 35 (VPS35_HUMAN)
2	Glia-L	Q96TA1	Q96TA1	FAM129B	NIBL1_HUMAN	Niban-like protein 1 (NIBL1_HUMAN)
2	Glia-L	Q99536	Q99536	VAT1	VAT1_HUMAN	Synaptic vesicle membrane protein VAT-1 homolog (VAT1_HUMAN)
2	Glia-L	Q99653	Q99653	CHP1	CHP1_HUMAN	Calcineurin B homologous protein 1 (CHP1_HUMAN)
2	Glia-L	Q99715	Q99715	COL12A1	COCA1_HUMAN	Collagen alpha-1(XII) chain (COCA1_HUMAN)
2	Glia-L	Q99733	Q99733	NAP1L4	NP1L4_HUMAN	Nucleosome assembly protein 1-like 4 (NP1L4_HUMAN)
2	Glia-L	Q99808	Q99808	SLC29A1	S29A1_HUMAN	Equilibrative nucleoside transporter 1 (S29A1_HUMAN)
2	Glia-L	Q99829	Q99829	CPNE1	CPNE1_HUMAN	Copine-1 (CPNE1_HUMAN)
2	Glia-L	Q99832	Q99832	CCT7	TCPH_HUMAN	T-complex protein 1 subunit eta (TCPH_HUMAN)
2	Glia-L	Q9BQE3	Q9BQE3	TUBA1C	TBA1C_HUMAN	Tubulin alpha-1C chain (TBA1C_HUMAN)
2	Glia-L	Q9BUF5	Q9BUF5	TUBB6	TBB6_HUMAN	Tubulin beta-6 chain (TBB6_HUMAN)
2	Glia-L	Q9BZG1	Q9BZG1	RAB34	RAB34_HUMAN	Ras-related protein Rab-34 (RAB34_HUMAN)
2	Glia-L	Q9BZQ8	Q9BZQ8	FAM129A	NIBAN_HUMAN	Protein Niban (NIBAN_HUMAN)
2	Glia-L	Q9C0H2	Q9C0H2	TTYH3	TTYH3_HUMAN	Protein tweety homolog 3 (TTYH3_HUMAN)
2	Glia-L	Q9H223	Q9H223	EHD4	EHD4_HUMAN	EH domain-containing protein 4 (EHD4_HUMAN)
2	Glia-L	Q9H444	Q9H444	CHMP4B	CHM4B_HUMAN	Charged multivesicular body protein 4b (CHM4B_HUMAN)
2	Glia-L	Q9H4M9	Q9H4M9	EHD1	EHD1_HUMAN	EH domain-containing protein 1 (EHD1_HUMAN)
2	Glia-L	Q9H5V8	Q9H5V8	CDCP1	CDCP1_HUMAN	CUB domain-containing protein 1 (CDCP1_HUMAN)
2	Glia-L	Q9H8M9	Q9H8M9	EVA1A	F176A_HUMAN	Protein eva-1 homolog A (EVA1A_HUMAN)
2	Glia-L	Q9HAV0	Q9HAV0	GNB4	GBB4_HUMAN	Guanine nucleotide-binding protein subunit beta-4 (GBB4_HUMAN)
2	Glia-L	Q9HCJ1	Q9HCJ1	ANKH	ANKH_HUMAN	Progressive ankylosis protein homolog (ANKH_HUMAN)
2	Glia-L	Q9NQC3	Q9NQC3-2	RTN4	RTN4_HUMAN	Reticulon-4 (RTN4_HUMAN)
2	Glia-L	Q9NRY6	Q9NRY6	PLSCR3	PLS3_HUMAN	Phospholipid scramblase 3 (PLS3_HUMAN)
2	Glia-L	Q9NVA2	Q9NVA2	SEPT11	SEP11_HUMAN	Septin-11 (SEP11_HUMAN)
2	Glia-L	Q9NVM1	Q9NVM1	EVA1B	F176B_HUMAN	Protein eva-1 homolog B (EVA1B_HUMAN)
2	Glia-L	Q9NZM1	Q9NZM1	MYOF	MYOF_HUMAN	Myoferlin (MYOF_HUMAN)
2	Glia-L	Q9NZN4	Q9NZN4	EHD2	EHD2_HUMAN	EH domain-containing protein 2 (EHD2_HUMAN)
2	Glia-L	Q9P0V3	Q9P0V3	SH3BP4	SH3B4_HUMAN	SH3 domain-binding protein 4 (SH3B4_HUMAN)
2	Glia-L	Q9P2B2	Q9P2B2	PTGFRN	FPRP_HUMAN	Prostaglandin F2 receptor negative regulator (FPRP_HUMAN)
2	Glia-L	Q9UBI6	Q9UBI6	GNG12	GBG12_HUMAN	Guanine nucleotide-binding protein G(I)/G(S)/G(O) subunit gamma-12 (GBG12_HUMAN)
2	Glia-L	Q9UBV8	Q9UBV8	PEF1	PEF1_HUMAN	Peflin (PEF1_HUMAN)
2	Glia-L	Q9UIW2	Q9UIW2	PLXNA1	PLXA1_HUMAN	Plexin-A1 (PLXA1_HUMAN)
2	Glia-L	Q9UKK3	Q9UKK3	PARP4	PARP4_HUMAN	Poly [ADP-ribose] polymerase 4 (PARP4_HUMAN)
2	Glia-L	Q9UKS6	Q9UKS6	PACSIN3	PACN3_HUMAN	Protein kinase C and casein kinase substrate in neurons protein 3 (PACN3_HUMAN)
2	Glia-L	Q9UL25	Q9UL25	RAB21	RAB21_HUMAN	Ras-related protein Rab-21 (RAB21_HUMAN)
2	Glia-L	Q9ULV4	Q9ULV4	CORO1C	COR1C_HUMAN	Coronin-1C (COR1C_HUMAN)
2	Glia-L	Q9UNM6	Q9UNM6	PSMD13	PSD13_HUMAN	26S proteasome non-ATPase regulatory subunit 13 (PSD13_HUMAN)
2	Glia-L	Q9Y224	Q9Y224	RTRAF	RTRAF_HUMAN	RNA transcription, translation and transport factor protein (RTRAF_HUMAN)
2	Glia-L	Q9Y262	Q9Y262	EIF3L	EIF3L_HUMAN	Eukaryotic translation initiation factor 3 subunit L (EIF3L_HUMAN)
2	Glia-L	Q9Y265	Q9Y265	RUVBL1	RUVB1_HUMAN	RuvB-like 1 (RUVB1_HUMAN)
2	Glia-L	Q9Y2A7	Q9Y2A7	NCKAP1	NCKP1_HUMAN	Nck-associated protein 1 (NCKP1_HUMAN)
2	Glia-L	Q9Y3L5	Q9Y3L5	RAP2C	RAP2C_HUMAN	Ras-related protein Rap-2c (RAP2C_HUMAN)
2	Glia-L	Q9Y490	Q9Y490	TLN1	TLN1_HUMAN	Talin-1 (TLN1_HUMAN)
2	Glia-L	Q9Y4F1	Q9Y4F1	FARP1	FARP1_HUMAN	FERM, ARHGEF and pleckstrin domain-containing protein 1 (FARP1_HUMAN)
2	Glia-L	Q9Y639	Q9Y639	NPTN	NPTN_HUMAN	Neuroplastin (NPTN_HUMAN)
2	Glia-L	Q9Y678	Q9Y678	COPG1	COPG1_HUMAN	Coatomer subunit gamma-1 (COPG1_HUMAN)
2	Glia-L	Q9Y696	Q9Y696	CLIC4	CLIC4_HUMAN	Chloride intracellular channel protein 4 (CLIC4_HUMAN)
2	Glia-L	Q9Y6C2	Q9Y6C2	EMILIN1	EMIL1_HUMAN	EMILIN-1 (EMIL1_HUMAN)
2	Glia-L	Q9Y6M7	Q9Y6M7	SLC4A7	S4A7_HUMAN	Sodium bicarbonate cotransporter 3 (S4A7_HUMAN)
2	Glia-L	Q9Y6W5	Q9Y6W5	WASF2	WASF2_HUMAN	Wiskott-Aldrich syndrome protein family member 2 (WASF2_HUMAN)
3	А172	O00159	O00159	MYO1C	MYO1C_HUMAN	Unconventional myosin-Ic (MYO1C_HUMAN)
3	А172	O00231	O00231	PSMD11	PSD11_HUMAN	26S proteasome non-ATPase regulatory subunit 11 isoform Iso 1
3	А172	O00232	O00232	PSMD12	PSD12_HUMAN	26S proteasome non-ATPase regulatory subunit 12 (PSD12_HUMAN)
3	А172	O00299	O00299	CLIC1	CLIC1_HUMAN	Chloride intracellular channel protein 1 (CLIC1_HUMAN)
3	А172	O00410	O00410	IPO5	IPO5_HUMAN	Importin-5 (IPO5_HUMAN)
3	А172	O00429	O00429	DNM1L	DNM1L_HUMAN	Dynamin-1-like protein (DNM1L_HUMAN)
3	А172	O00560	O00560-2	SDCBP	SDCB1_HUMAN	Syntenin-1 isoform Iso 1 (SDCB1_HUMAN)
3	А172	O00567	O00567	NOP56	NOP56_HUMAN	Nucleolar protein 56 (NOP56_HUMAN)
3	А172	O00571	O00571	DDX3X	DDX3X_HUMAN	ATP-dependent RNA helicase DDX3X (DDX3X_HUMAN)
3	А172	O14672	O14672	ADAM10	ADA10_HUMAN	Disintegrin and metalloproteinase domain-containing protein 10 (ADA10_HUMAN)
3	А172	O14817	O14817	TSPAN4	TSN4_HUMAN	Tetraspanin-4 (TSN4_HUMAN)
3	А172	O14908	O14908	GIPC1	GIPC1_HUMAN	PDZ domain-containing protein GIPC1 (GIPC1_HUMAN)
3	А172	O14936	O14936	CASK	CSKP_HUMAN	Peripheral plasma membrane protein CASK (CSKP_HUMAN)
3	А172	O14950	O14950	MYL12B	ML12B_HUMAN	Myosin regulatory light chain 12B (ML12B_HUMAN)
3	А172	O14980	O14980	XPO1	XPO1_HUMAN	Exportin-1 (XPO1_HUMAN)
3	А172	O15031	O15031	PLXNB2	PLXB2_HUMAN	Plexin-B2 (PLXB2_HUMAN)
3	А172	O15067	O15067	PFAS	PUR4_HUMAN	Phosphoribosylformylglycinamidine synthase (PUR4_HUMAN)
3	А172	O15145	O15145	ARPC3	ARPC3_HUMAN	Actin-related protein 2/3 complex subunit 3 (ARPC3_HUMAN)
3	А172	O43143	O43143	DHX15	DHX15_HUMAN	Pre-mRNA-splicing factor ATP-dependent RNA helicase DHX15 (DHX15_HUMAN)
3	А172	O43175	O43175	PHGDH	SERA_HUMAN	D-3-phosphoglycerate dehydrogenase (SERA_HUMAN)
3	А172	O43242	O43242	PSMD3	PSMD3_HUMAN	26S proteasome non-ATPase regulatory subunit 3 (PSMD3_HUMAN)
3	А172	O43324	O43324	EEF1E1	MCA3_HUMAN	Eukaryotic translation elongation factor 1 epsilon-1 (MCA3_HUMAN)
3	А172	O43490	O43490	PROM1	PROM1_HUMAN	Prominin-1 (PROM1_HUMAN)
3	А172	O43491	O43491	EPB41L2	E41L2_HUMAN	Band 4.1-like protein 2 (E41L2_HUMAN)
3	А172	O43657	O43657	TSPAN6	TSN6_HUMAN	Tetraspanin-6 (TSN6_HUMAN)
3	А172	O43684	O43684	BUB3	BUB3_HUMAN	Mitotic checkpoint protein BUB3 (BUB3_HUMAN)
3	А172	O43776	O43776	NARS	SYNC_HUMAN	Asparagine--tRNA ligase, cytoplasmic (SYNC_HUMAN)
3	А172	O43795	O43795	MYO1B	MYO1B_HUMAN	Unconventional myosin-Ib (MYO1B_HUMAN)
3	А172	O43854	O43854	EDIL3	EDIL3_HUMAN	EGF-like repeat and discoidin I-like domain-containing protein 3 isoform Iso 1
3	А172	O60256	O60256	PRPSAP2	KPRB_HUMAN	Phosphoribosyl pyrophosphate synthase-associated protein 2 (KPRB_HUMAN)
3	А172	O60506	O60506	SYNCRIP	HNRPQ_HUMAN	Heterogeneous nuclear ribonucleoprotein Q (HNRPQ_HUMAN)
3	А172	O60701	O60701	UGDH	UGDH_HUMAN	UDP-glucose 6-dehydrogenase (UGDH_HUMAN)
3	А172	O60814	O60814	HIST1H2BK	H2B1K_HUMAN	Histone H2B type 1-K (H2B1K_HUMAN)
3	А172	O60884	O60884	DNAJA2	DNJA2_HUMAN	DnaJ homolog subfamily A member 2 (DNJA2_HUMAN)
3	А172	O75083	O75083	WDR1	WDR1_HUMAN	WD repeat-containing protein 1 (WDR1_HUMAN)
3	А172	O75340	O75340	PDCD6	PDCD6_HUMAN	Programmed cell death protein 6 (PDCD6_HUMAN)
3	А172	O75367	O75367	H2AFY	H2AY_HUMAN	Core histone macro-H2A.1 (H2AY_HUMAN)
3	А172	O75369	O75369	FLNB	FLNB_HUMAN	Filamin-B (FLNB_HUMAN)
3	А172	O75390	O75390	CS	CISY_HUMAN	Citrate synthase, mitochondrial (CISY_HUMAN)
3	А172	O75643	O75643	SNRNP200	U520_HUMAN	U5 small nuclear ribonucleoprotein 200 kDa helicase (U520_HUMAN)
3	А172	O75695	O75695	RP2	XRP2_HUMAN	Protein XRP2 (XRP2_HUMAN)
3	А172	O75874	O75874	IDH1	IDHC_HUMAN	Isocitrate dehydrogenase [NADP] cytoplasmic (IDHC_HUMAN)
3	А172	O75954	O75954	TSPAN9	TSN9_HUMAN	Tetraspanin-9 (TSN9_HUMAN)
3	А172	O76021	O76021	RSL1D1	RL1D1_HUMAN	Ribosomal L1 domain-containing protein 1 (RL1D1_HUMAN)
3	А172	O94979	O94979	SEC31A	SC31A_HUMAN	Protein transport protein Sec31A (SC31A_HUMAN)
3	А172	O95084	O95084	PRSS23	PRS23_HUMAN	Serine protease 23 (PRS23_HUMAN)
3	А172	O95297	O95297	MPZL1	MPZL1_HUMAN	Myelin protein zero-like protein 1 (MPZL1_HUMAN)
3	А172	O95373	O95373	IPO7	IPO7_HUMAN	Importin-7 (IPO7_HUMAN)
3	А172	O95816	O95816	BAG2	BAG2_HUMAN	BAG family molecular chaperone regulator 2 (BAG2_HUMAN)
3	А172	P00338	P00338	LDHA	LDHA_HUMAN	L-lactate dehydrogenase A chain (LDHA_HUMAN)
3	А172	P00488	P00488	F13A1	F13A_HUMAN	Coagulation factor XIII A chain (F13A_HUMAN)
3	А172	P00558	P00558	PGK1	PGK1_HUMAN	Phosphoglycerate kinase 1 (PGK1_HUMAN)
3	А172	P00734	P00734	F2	THRB_HUMAN	Prothrombin (THRB_HUMAN)
3	А172	P00747	P00747	PLG	PLMN_HUMAN	Plasminogen (PLMN_HUMAN)
3	А172	P01023	P01023	A2M	A2MG_HUMAN	Alpha-2-macroglobulin (A2MG_HUMAN)
3	А172	P01024	P01024	C3	CO3_HUMAN	Complement C3 (CO3_HUMAN)
3	А172	P01116	P01116	KRAS	RASK_HUMAN	Isoform 2B of GTPase KRas (RASK_HUMAN)
3	А172	P01871	P01871	IGHM	IGHM_HUMAN	Immunoglobulin heavy constant mu (IGHM_HUMAN)
3	А172	P01892	P01892	HLA-A	1A02_HUMAN	HLA class I histocompatibility antigen, A-2 alpha chain (1A02_HUMAN)
3	А172	P02042	P02042	HBD	HBD_HUMAN	Hemoglobin subunit delta (HBD_HUMAN)
3	А172	P02649	P02649	APOE	APOE_HUMAN	Apolipoprotein E (APOE_HUMAN)
3	А172	P02751	P02751	FN1	FINC_HUMAN	Fibronectin (FINC_HUMAN)
3	А172	P02765	P02765	AHSG	FETUA_HUMAN	Alpha-2-HS-glycoprotein (FETUA_HUMAN)
3	А172	P02768	P02768	ALB	ALBU_HUMAN	Serum albumin (ALBU_HUMAN)
3	А172	P02786	P02786	TFRC	TFR1_HUMAN	Transferrin receptor protein 1 (TFR1_HUMAN)
3	А172	P02794	P02794	FTH1	FRIH_HUMAN	Ferritin heavy chain (FRIH_HUMAN)
3	А172	P04004	P04004	VTN	VTNC_HUMAN	Vitronectin (VTNC_HUMAN)
3	А172	P04075	P04075	ALDOA	ALDOA_HUMAN	Fructose-bisphosphate aldolase A (ALDOA_HUMAN)
3	А172	P04083	P04083	ANXA1	ANXA1_HUMAN	Annexin A1 (ANXA1_HUMAN)
3	А172	P04114	P04114	APOB	APOB_HUMAN	Apolipoprotein B-100 (APOB_HUMAN)
3	А172	P04222	P04222	HLA-C	1C03_HUMAN	HLA class I histocompatibility antigen, Cw-3 alpha chain (1C03_HUMAN)
3	А172	P04264	P04264	KRT1	K2C1_HUMAN	Keratin, type II cytoskeletal 1 (K2C1_HUMAN)
3	А172	P04406	P04406	GAPDH	G3P_HUMAN	Glyceraldehyde-3-phosphate dehydrogenase (G3P_HUMAN)
3	А172	P04899	P04899	GNAI2	GNAI2_HUMAN	Guanine nucleotide-binding protein G(i) subunit alpha-2 (GNAI2_HUMAN)
3	А172	P04908	P04908	HIST1H2AB	H2A1B_HUMAN	Histone H2A type 1-B/E (H2A1B_HUMAN)
3	А172	P05023	P05023	ATP1A1	AT1A1_HUMAN	Sodium/potassium-transporting ATPase subunit alpha-1 (AT1A1_HUMAN)
3	А172	P05026	P05026	ATP1B1	AT1B1_HUMAN	Sodium/potassium-transporting ATPase subunit beta-1 (AT1B1_HUMAN)
3	А172	P05106	P05106	ITGB3	ITB3_HUMAN	Integrin beta-3 (ITB3_HUMAN)
3	А172	P05362	P05362	ICAM1	ICAM1_HUMAN	Intercellular adhesion molecule 1 (ICAM1_HUMAN)
3	А172	P05388	P05388	RPLP0	RLA0_HUMAN	60S acidic ribosomal protein P0 (RLA0_HUMAN)
3	А172	P05556	P05556	ITGB1	ITB1_HUMAN	Integrin beta-1 (ITB1_HUMAN)
3	А172	P06396	P06396	GSN	GELS_HUMAN	Gelsolin (GELS_HUMAN)
3	А172	P06493	P06493	CDK1	CDK1_HUMAN	Cyclin-dependent kinase 1 (CDK1_HUMAN)
3	А172	P06576	P06576	ATP5F1B	ATPB_HUMAN	ATP synthase subunit beta, mitochondrial (ATPB_HUMAN)
3	А172	P06733	P06733	ENO1	ENOA_HUMAN	Alpha-enolase (ENOA_HUMAN)
3	А172	P06737	P06737	PYGL	PYGL_HUMAN	Glycogen phosphorylase, liver form (PYGL_HUMAN)
3	А172	P06744	P06744	GPI	G6PI_HUMAN	Glucose-6-phosphate isomerase (G6PI_HUMAN)
3	А172	P06748	P06748	NPM1	NPM_HUMAN	Nucleophosmin (NPM_HUMAN)
3	А172	P06756	P06756	ITGAV	ITAV_HUMAN	Integrin alpha-V (ITAV_HUMAN)
3	А172	P06899	P06899	HIST1H2BJ	H2B1J_HUMAN	Histone H2B type 1-J (H2B1J_HUMAN)
3	А172	P07195	P07195	LDHB	LDHB_HUMAN	L-lactate dehydrogenase B chain (LDHB_HUMAN)
3	А172	P07305	P07305	H1F0	H10_HUMAN	Histone H1.0 (H10_HUMAN)
3	А172	P07339	P07339	CTSD	CATD_HUMAN	Cathepsin D (CATD_HUMAN)
3	А172	P07355	P07355	ANXA2	ANXA2_HUMAN	Annexin A2 (ANXA2_HUMAN)
3	А172	P07437	P07437	TUBB	TBB5_HUMAN	Tubulin beta chain (TBB5_HUMAN)
3	А172	P07737	P07737	PFN1	PROF1_HUMAN	Profilin-1 (PROF1_HUMAN)
3	А172	P07741	P07741	APRT	APT_HUMAN	Adenine phosphoribosyltransferase (APT_HUMAN)
3	А172	P07814	P07814	EPRS	SYEP_HUMAN	Bifunctional glutamate/proline--tRNA ligase (SYEP_HUMAN)
3	А172	P07900	P07900	HSP90AA1	HS90A_HUMAN	Heat shock protein HSP 90-alpha (HS90A_HUMAN)
3	А172	P07910	P07910	HNRNPC	HNRPC_HUMAN	Heterogeneous nuclear ribonucleoproteins C1/C2 (HNRPC_HUMAN)
3	А172	P07947	P07947	YES1	YES_HUMAN	Tyrosine-protein kinase Yes (YES_HUMAN)
3	А172	P07996	P07996	THBS1	TSP1_HUMAN	Thrombospondin-1 (TSP1_HUMAN)
3	А172	P08133	P08133	ANXA6	ANXA6_HUMAN	Annexin A6 (ANXA6_HUMAN)
3	А172	P08174	P08174	CD55	DAF_HUMAN	Complement decay-accelerating factor (DAF_HUMAN)
3	А172	P08195	P08195	SLC3A2	4F2_HUMAN	4F2 cell-surface antigen heavy chain (4F2_HUMAN)
3	А172	P08237	P08237	PFKM	K6PF_HUMAN	ATP-dependent 6-phosphofructokinase, muscle type (PFKAM_HUMAN)
3	А172	P08238	P08238	HSP90AB1	HS90B_HUMAN	Heat shock protein HSP 90-beta (HS90B_HUMAN)
3	А172	P08670	P08670	VIM	VIME_HUMAN	Vimentin (VIME_HUMAN)
3	А172	P08754	P08754	GNAI3	GNAI3_HUMAN	Guanine nucleotide-binding protein G(k) subunit alpha (GNAI3_HUMAN)
3	А172	P08758	P08758	ANXA5	ANXA5_HUMAN	Annexin A5 (ANXA5_HUMAN)
3	А172	P08865	P08865	RPSA	RSSA_HUMAN	40S ribosomal protein SA (RSSA_HUMAN)
3	А172	P08962	P08962	CD63	CD63_HUMAN	CD63 antigen (CD63_HUMAN)
3	А172	P09211	P09211	GSTP1	GSTP1_HUMAN	Glutathione S-transferase P (GSTP1_HUMAN)
3	А172	P09382	P09382	LGALS1	LEG1_HUMAN	Galectin-1 (LEG1_HUMAN)
3	А172	P09496	P09496	CLTA	CLCA_HUMAN	Clathrin light chain A (CLCA_HUMAN)
3	А172	P09651	P09651	HNRNPA1	ROA1_HUMAN	Heterogeneous nuclear ribonucleoprotein A1 (ROA1_HUMAN)
3	А172	P09874	P09874	PARP1	PARP1_HUMAN	Poly [ADP-ribose] polymerase 1 (PARP1_HUMAN)
3	А172	P0C0L4	P0C0L4	C4A	CO4A_HUMAN	Complement C4-A (CO4A_HUMAN)
3	А172	P0C0S5	P0C0S5	H2AFZ	H2AZ_HUMAN	Histone H2A.Z (H2AZ_HUMAN)
3	А172	P0CG47	P0CG47	UBB	UBB_HUMAN	Polyubiquitin-B (UBB_HUMAN)
3	А172	P0DMV8	P0DMV8	HSPA1A	HS71A_HUMAN	Heat shock 70 kDa protein 1A (HS71A_HUMAN)
3	А172	P0DP23	P0DP23	CALM1	CALM1_HUMAN	Calmodulin-1 (CALM1_HUMAN)
3	А172	P10319	P10319	HLA-B	1B58_HUMAN	HLA class I histocompatibility antigen, B-58 alpha chain (1B58_HUMAN)
3	А172	P10644	P10644	PRKAR1A	KAP0_HUMAN	cAMP-dependent protein kinase type I-alpha regulatory subunit (KAP0_HUMAN)
3	А172	P10909	P10909	CLU	CLUS_HUMAN	Clusterin (CLUS_HUMAN)
3	А172	P11021	P11021	HSPA5	GRP78_HUMAN	Endoplasmic reticulum chaperone BiP (BIP_HUMAN)
3	А172	P11142	P11142	HSPA8	HSP7C_HUMAN	Heat shock cognate 71 kDa protein (HSP7C_HUMAN)
3	А172	P11166	P11166	SLC2A1	GTR1_HUMAN	Solute carrier family 2, facilitated glucose transporter member 1 (GTR1_HUMAN)
3	А172	P11233	P11233	RALA	RALA_HUMAN	Ras-related protein Ral-A (RALA_HUMAN)
3	А172	P11279	P11279	LAMP1	LAMP1_HUMAN	Lysosome-associated membrane glycoprotein 1 (LAMP1_HUMAN)
3	А172	P11387	P11387	TOP1	TOP1_HUMAN	DNA topoisomerase 1 (TOP1_HUMAN)
3	А172	P11388	P11388	TOP2A	TOP2A_HUMAN	DNA topoisomerase 2-alpha (TOP2A_HUMAN)
3	А172	P11413	P11413	G6PD	G6PD_HUMAN	Glucose-6-phosphate 1-dehydrogenase (G6PD_HUMAN)
3	А172	P11586	P11586	MTHFD1	C1TC_HUMAN	C-1-tetrahydrofolate synthase, cytoplasmic (C1TC_HUMAN)
3	А172	P11717	P11717	IGF2R	MPRI_HUMAN	Cation-independent mannose-6-phosphate receptor (MPRI_HUMAN)
3	А172	P11766	P11766	ADH5	ADHX_HUMAN	Alcohol dehydrogenase class-3 (ADHX_HUMAN)
3	А172	P11908	P11908	PRPS2	PRPS2_HUMAN	Ribose-phosphate pyrophosphokinase 2 (PRPS2_HUMAN)
3	А172	P11940	P11940	PABPC1	PABP1_HUMAN	Polyadenylate-binding protein 1 (PABP1_HUMAN)
3	А172	P12111	P12111	COL6A3	CO6A3_HUMAN	Collagen alpha-3(VI) chain (CO6A3_HUMAN)
3	А172	P12259	P12259	F5	FA5_HUMAN	Coagulation factor V (FA5_HUMAN)
3	А172	P12268	P12268	IMPDH2	IMDH2_HUMAN	Inosine-5'-monophosphate dehydrogenase 2 (IMDH2_HUMAN)
3	А172	P12277	P12277	CKB	KCRB_HUMAN	Creatine kinase B-type (KCRB_HUMAN)
3	А172	P12814	P12814	ACTN1	ACTN1_HUMAN	Alpha-actinin-1 (ACTN1_HUMAN)
3	А172	P12956	P12956	XRCC6	XRCC6_HUMAN	X-ray repair cross-complementing protein 6 (XRCC6_HUMAN)
3	А172	P13010	P13010	XRCC5	XRCC5_HUMAN	X-ray repair cross-complementing protein 5 (XRCC5_HUMAN)
3	А172	P13612	P13612	ITGA4	ITA4_HUMAN	Integrin alpha-4 (ITA4_HUMAN)
3	А172	P13639	P13639	EEF2	EF2_HUMAN	Elongation factor 2 (EF2_HUMAN)
3	А172	P13797	P13797	PLS3	PLST_HUMAN	Plastin-3 (PLST_HUMAN)
3	А172	P14209	P14209	CD99	CD99_HUMAN	CD99 antigen (CD99_HUMAN)
3	А172	P14618	P14618	PKM	KPYM_HUMAN	Pyruvate kinase PKM (KPYM_HUMAN)
3	А172	P14625	P14625	HSP90B1	ENPL_HUMAN	Endoplasmin (ENPL_HUMAN)
3	А172	P14866	P14866	HNRNPL	HNRPL_HUMAN	Heterogeneous nuclear ribonucleoprotein L (HNRPL_HUMAN)
3	А172	P14868	P14868	DARS	SYDC_HUMAN	Aspartate--tRNA ligase, cytoplasmic (SYDC_HUMAN)
3	А172	P14923	P14923	JUP	PLAK_HUMAN	Junction plakoglobin (PLAK_HUMAN)
3	А172	P15311	P15311	EZR	EZRI_HUMAN	Ezrin (EZRI_HUMAN)
3	А172	P15880	P15880	RPS2	RS2_HUMAN	40S ribosomal protein S2 (RS2_HUMAN)
3	А172	P16070	P16070	CD44	CD44_HUMAN	CD44 antigen (CD44_HUMAN)
3	А172	P16104	P16104	H2AFX	H2AX_HUMAN	Histone H2AX (H2AX_HUMAN)
3	А172	P16152	P16152	CBR1	CBR1_HUMAN	Carbonyl reductase [NADPH] 1 (CBR1_HUMAN)
3	А172	P16401	P16401	HIST1H1B	H15_HUMAN	Histone H1.5 (H15_HUMAN)
3	А172	P16402	P16402	HIST1H1D	H13_HUMAN	Histone H1.3 (H13_HUMAN)
3	А172	P16403	P16403	HIST1H1C	H12_HUMAN	Histone H1.2 (H12_HUMAN)
3	А172	P17301	P17301	ITGA2	ITA2_HUMAN	Integrin alpha-2 (ITA2_HUMAN)
3	А172	P17812	P17812	CTPS1	PYRG1_HUMAN	CTP synthase 1 (PYRG1_HUMAN)
3	А172	P17844	P17844	DDX5	DDX5_HUMAN	Probable ATP-dependent RNA helicase DDX5 (DDX5_HUMAN)
3	А172	P17858	P17858	PFKL	K6PL_HUMAN	ATP-dependent 6-phosphofructokinase, liver type (PFKAL_HUMAN)
3	А172	P17980	P17980	PSMC3	PRS6A_HUMAN	26S proteasome regulatory subunit 6A (PRS6A_HUMAN)
3	А172	P17987	P17987	TCP1	TCPA_HUMAN	T-complex protein 1 subunit alpha (TCPA_HUMAN)
3	А172	P18077	P18077	RPL35A	RL35A_HUMAN	60S ribosomal protein L35a (RL35A_HUMAN)
3	А172	P18085	P18085	ARF4	ARF4_HUMAN	ADP-ribosylation factor 4 (ARF4_HUMAN)
3	А172	P18206	P18206	VCL	VINC_HUMAN	Vinculin (VINC_HUMAN)
3	А172	P18464	P18464	HLA-B	1B51_HUMAN	HLA class I histocompatibility antigen, B-51 alpha chain (1B51_HUMAN)
3	А172	P18669	P18669	PGAM1	PGAM1_HUMAN	Phosphoglycerate mutase 1 (PGAM1_HUMAN)
3	А172	P19338	P19338	NCL	NUCL_HUMAN	Nucleolin (NUCL_HUMAN)
3	А172	P19623	P19623	SRM	SPEE_HUMAN	Spermidine synthase (SPEE_HUMAN)
3	А172	P20020	P20020	ATP2B1	AT2B1_HUMAN	Plasma membrane calcium-transporting ATPase 1 (AT2B1_HUMAN)
3	А172	P20073	P20073	ANXA7	ANXA7_HUMAN	Annexin A7 (ANXA7_HUMAN)
3	А172	P20645	P20645	M6PR	MPRD_HUMAN	Cation-dependent mannose-6-phosphate receptor (MPRD_HUMAN)
3	А172	P20742	P20742	PZP	PZP_HUMAN	Pregnancy zone protein (PZP_HUMAN)
3	А172	P21108	P21108	PRPS1L1	PRPS3_HUMAN	Ribose-phosphate pyrophosphokinase 3 (PRPS3_HUMAN)
3	А172	P21333	P21333	FLNA	FLNA_HUMAN	Filamin-A (FLNA_HUMAN)
3	А172	P21399	P21399	ACO1	ACOC_HUMAN	Cytoplasmic aconitate hydratase (ACOC_HUMAN)
3	А172	P21741	P21741	MDK	MK_HUMAN	Midkine (MK_HUMAN)
3	А172	P21926	P21926	CD9	CD9_HUMAN	CD9 antigen (CD9_HUMAN)
3	А172	P22234	P22234	PAICS	PUR6_HUMAN	Multifunctional protein ADE2 (PUR6_HUMAN)
3	А172	P22314	P22314	UBA1	UBA1_HUMAN	Ubiquitin-like modifier-activating enzyme 1 (UBA1_HUMAN)
3	А172	P22392	P22392	NME2	NDKB_HUMAN	Nucleoside diphosphate kinase B (NDKB_HUMAN)
3	А172	P22492	P22492	HIST1H1T	H1T_HUMAN	Histone H1t (H1T_HUMAN)
3	А172	P23142	P23142	FBLN1	FBLN1_HUMAN	Fibulin-1 (FBLN1_HUMAN)
3	А172	P23229	P23229	ITGA6	ITA6_HUMAN	Integrin alpha-6 (ITA6_HUMAN)
3	А172	P23246	P23246	SFPQ	SFPQ_HUMAN	Splicing factor, proline- and glutamine-rich (SFPQ_HUMAN)
3	А172	P23381	P23381	WARS	SYWC_HUMAN	Tryptophan--tRNA ligase, cytoplasmic (SYWC_HUMAN)
3	А172	P23396	P23396	RPS3	RS3_HUMAN	40S ribosomal protein S3 (RS3_HUMAN)
3	А172	P23526	P23526	AHCY	SAHH_HUMAN	Adenosylhomocysteinase (SAHH_HUMAN)
3	А172	P23528	P23528	CFL1	COF1_HUMAN	Cofilin-1 (COF1_HUMAN)
3	А172	P23634	P23634	ATP2B4	AT2B4_HUMAN	Plasma membrane calcium-transporting ATPase 4 (AT2B4_HUMAN)
3	А172	P23921	P23921	RRM1	RIR1_HUMAN	Ribonucleoside-diphosphate reductase large subunit (RIR1_HUMAN)
3	А172	P24534	P24534	EEF1B2	EF1B_HUMAN	Elongation factor 1-beta (EF1B_HUMAN)
3	А172	P24821	P24821	TNC	TENA_HUMAN	Tenascin (TENA_HUMAN)
3	А172	P25205	P25205	MCM3	MCM3_HUMAN	DNA replication licensing factor MCM3 (MCM3_HUMAN)
3	А172	P26006	P26006	ITGA3	ITA3_HUMAN	Integrin alpha-3 (ITA3_HUMAN)
3	А172	P26038	P26038	MSN	MOES_HUMAN	Moesin (MOES_HUMAN)
3	А172	P26599	P26599	PTBP1	PTBP1_HUMAN	Polypyrimidine tract-binding protein 1 (PTBP1_HUMAN)
3	А172	P26639	P26639	TARS	SYTC_HUMAN	Threonine--tRNA ligase, cytoplasmic (SYTC_HUMAN)
3	А172	P26640	P26640	VARS	SYVC_HUMAN	Valine--tRNA ligase (SYVC_HUMAN)
3	А172	P26641	P26641	EEF1G	EF1G_HUMAN	Elongation factor 1-gamma (EF1G_HUMAN)
3	А172	P27105	P27105	STOM	STOM_HUMAN	Erythrocyte band 7 integral membrane protein (STOM_HUMAN)
3	А172	P27348	P27348	YWHAQ	1433T_HUMAN	14-3-3 protein theta (1433T_HUMAN)
3	А172	P27695	P27695	APEX1	APEX1_HUMAN	DNA-(apurinic or apyrimidinic site) lyase (APEX1_HUMAN)
3	А172	P27701	P27701	CD82	CD82_HUMAN	CD82 antigen (CD82_HUMAN)
3	А172	P27708	P27708	CAD	PYR1_HUMAN	CAD protein (PYR1_HUMAN)
3	А172	P27824	P27824	CANX	CALX_HUMAN	Calnexin (CALX_HUMAN)
3	А172	P29317	P29317	EPHA2	EPHA2_HUMAN	Ephrin type-A receptor 2 (EPHA2_HUMAN)
3	А172	P29323	P29323	EPHB2	EPHB2_HUMAN	Ephrin type-B receptor 2 (EPHB2_HUMAN)
3	А172	P29401	P29401	TKT	TKT_HUMAN	Transketolase (TKT_HUMAN)
3	А172	P29692	P29692	EEF1D	EF1D_HUMAN	Elongation factor 1-delta (EF1D_HUMAN)
3	А172	P29966	P29966	MARCKS	MARCS_HUMAN	Myristoylated alanine-rich C-kinase substrate (MARCS_HUMAN)
3	А172	P30041	P30041	PRDX6	PRDX6_HUMAN	Peroxiredoxin-6 (PRDX6_HUMAN)
3	А172	P30050	P30050	RPL12	RL12_HUMAN	60S ribosomal protein L12 (RL12_HUMAN)
3	А172	P30101	P30101	PDIA3	PDIA3_HUMAN	Protein disulfide-isomerase A3 (PDIA3_HUMAN)
3	А172	P30153	P30153	PPP2R1A	2AAA_HUMAN	Serine/threonine-protein phosphatase 2A 65 kDa regulatory subunit A alpha isoform (2AAA_HUMAN)
3	А172	P30419	P30419	NMT1	NMT1_HUMAN	Glycylpeptide N-tetradecanoyltransferase 1 (NMT1_HUMAN)
3	А172	P30626	P30626	SRI	SORCN_HUMAN	Sorcin (SORCN_HUMAN)
3	А172	P31689	P31689	DNAJA1	DNJA1_HUMAN	DnaJ homolog subfamily A member 1 (DNJA1_HUMAN)
3	А172	P31939	P31939	ATIC	PUR9_HUMAN	Bifunctional purine biosynthesis protein PURH (PUR9_HUMAN)
3	А172	P31943	P31943	HNRNPH1	HNRH1_HUMAN	Heterogeneous nuclear ribonucleoprotein H (HNRH1_HUMAN)
3	А172	P31946	P31946	YWHAB	1433B_HUMAN	14-3-3 protein beta/alpha (1433B_HUMAN)
3	А172	P31949	P31949	S100A11	S10AB_HUMAN	Protein S100-A11 (S10AB_HUMAN)
3	А172	P33176	P33176	KIF5B	KINH_HUMAN	Kinesin-1 heavy chain (KINH_HUMAN)
3	А172	P33992	P33992	MCM5	MCM5_HUMAN	DNA replication licensing factor MCM5 (MCM5_HUMAN)
3	А172	P33993	P33993	MCM7	MCM7_HUMAN	DNA replication licensing factor MCM7 (MCM7_HUMAN)
3	А172	P34896	P34896	SHMT1	GLYC_HUMAN	Serine hydroxymethyltransferase, cytosolic (GLYC_HUMAN)
3	А172	P34932	P34932	HSPA4	HSP74_HUMAN	Heat shock 70 kDa protein 4 (HSP74_HUMAN)
3	А172	P35052	P35052	GPC1	GPC1_HUMAN	Glypican-1 (GPC1_HUMAN)
3	А172	P35221	P35221	CTNNA1	CTNA1_HUMAN	Catenin alpha-1 (CTNA1_HUMAN)
3	А172	P35222	P35222	CTNNB1	CTNB1_HUMAN	Catenin beta-1 (CTNB1_HUMAN)
3	А172	P35579	P35579	MYH9	MYH9_HUMAN	Myosin-9 (MYH9_HUMAN)
3	А172	P35580	P35580	MYH10	MYH10_HUMAN	Myosin-10 (MYH10_HUMAN)
3	А172	P35606	P35606	COPB2	COPB2_HUMAN	Coatomer subunit beta' (COPB2_HUMAN)
3	А172	P35613	P35613-2	BSG	BASI_HUMAN	Basigin isoform Iso 1 (BASI_HUMAN)
3	А172	P35659	P35659	DEK	DEK_HUMAN	Protein DEK (DEK_HUMAN)
3	А172	P35908	P35908	KRT2	K22E_HUMAN	Keratin, type II cytoskeletal 2 epidermal (K22E_HUMAN)
3	А172	P35998	P35998	PSMC2	PRS7_HUMAN	26S proteasome regulatory subunit 7 (PRS7_HUMAN)
3	А172	P36871	P36871	PGM1	PGM1_HUMAN	Phosphoglucomutase-1 (PGM1_HUMAN)
3	А172	P37108	P37108	SRP14	SRP14_HUMAN	Signal recognition particle 14 kDa protein (SRP14_HUMAN)
3	А172	P37802	P37802	TAGLN2	TAGL2_HUMAN	Transgelin-2 (TAGL2_HUMAN)
3	А172	P37837	P37837	TALDO1	TALDO_HUMAN	Transaldolase (TALDO_HUMAN)
3	А172	P38919	P38919	EIF4A3	IF4A3_HUMAN	Eukaryotic initiation factor 4A-III (IF4A3_HUMAN)
3	А172	P40227	P40227	CCT6A	TCPZ_HUMAN	T-complex protein 1 subunit zeta (TCPZ_HUMAN)
3	А172	P40925	P40925	MDH1	MDHC_HUMAN	Malate dehydrogenase, cytoplasmic (MDHC_HUMAN)
3	А172	P41091	P41091	EIF2S3	IF2G_HUMAN	Eukaryotic translation initiation factor 2 subunit 3 (IF2G_HUMAN)
3	А172	P41250	P41250	GARS	SYG_HUMAN	Glycine--tRNA ligase (GARS_HUMAN)
3	А172	P41252	P41252	IARS	SYIC_HUMAN	Isoleucine--tRNA ligase, cytoplasmic (SYIC_HUMAN)
3	А172	P42285	P42285	MTREX	(MTREX_HUMAN	Exosome RNA helicase MTR4 (MTREX_HUMAN)
3	А172	P43007	P43007	SLC1A4	SATT_HUMAN	Neutral amino acid transporter A (SATT_HUMAN)
3	А172	P43034	P43034	PAFAH1B1	LIS1_HUMAN	Platelet-activating factor acetylhydrolase IB subunit alpha (LIS1_HUMAN)
3	А172	P43243	P43243	MATR3	MATR3_HUMAN	Matrin-3 (MATR3_HUMAN)
3	А172	P43487	P43487	RANBP1	RANG_HUMAN	Ran-specific GTPase-activating protein (RANG_HUMAN)
3	А172	P43686	P43686	PSMC4	PRS6B_HUMAN	26S proteasome regulatory subunit 6B (PRS6B_HUMAN)
3	А172	P46459	P46459	NSF	NSF_HUMAN	Vesicle-fusing ATPase (NSF_HUMAN)
3	А172	P46777	P46777	RPL5	RL5_HUMAN	60S ribosomal protein L5 (RL5_HUMAN)
3	А172	P46779	P46779	RPL28	RL28_HUMAN	60S ribosomal protein L28 (RL28_HUMAN)
3	А172	P46781	P46781	RPS9	RS9_HUMAN	40S ribosomal protein S9 (RS9_HUMAN)
3	А172	P46782	P46782	RPS5	RS5_HUMAN	40S ribosomal protein S5 (RS5_HUMAN)
3	А172	P46934	P46934-4	NEDD4	NEDD4_HUMAN	Isoform 4 of E3 ubiquitin-protein ligase NEDD4 (NEDD4_HUMAN)
3	А172	P46940	P46940	IQGAP1	IQGA1_HUMAN	Ras GTPase-activating-like protein IQGAP1 (IQGA1_HUMAN)
3	А172	P47755	P47755	CAPZA2	CAZA2_HUMAN	F-actin-capping protein subunit alpha-2 (CAZA2_HUMAN)
3	А172	P47756	P47756	CAPZB	CAPZB_HUMAN	F-actin-capping protein subunit beta (CAPZB_HUMAN)
3	А172	P47897	P47897	QARS	SYQ_HUMAN	Glutamine--tRNA ligase (SYQ_HUMAN)
3	А172	P48509	P48509	CD151	CD151_HUMAN	CD151 antigen (CD151_HUMAN)
3	А172	P48643	P48643	CCT5	TCPE_HUMAN	T-complex protein 1 subunit epsilon (TCPE_HUMAN)
3	А172	P49327	P49327	FASN	FAS_HUMAN	Fatty acid synthase (FAS_HUMAN)
3	А172	P49368	P49368	CCT3	TCPG_HUMAN	T-complex protein 1 subunit gamma (TCPG_HUMAN)
3	А172	P49588	P49588	AARS	SYAC_HUMAN	Alanine--tRNA ligase, cytoplasmic (SYAC_HUMAN)
3	А172	P49748	P49748	ACADVL	ACADV_HUMAN	Very long-chain specific acyl-CoA dehydrogenase, mitochondrial (ACADV_HUMAN)
3	А172	P49755	P49755	TMED10	TMEDA_HUMAN	Transmembrane emp24 domain-containing protein 10 (TMEDA_HUMAN)
3	А172	P49915	P49915	GMPS	GUAA_HUMAN	GMP synthase [glutamine-hydrolyzing] (GUAA_HUMAN)
3	А172	P50148	P50148	GNAQ	GNAQ_HUMAN	Guanine nucleotide-binding protein G(q) subunit alpha (GNAQ_HUMAN)
3	А172	P50395	P50395	GDI2	GDIB_HUMAN	Rab GDP dissociation inhibitor beta (GDIB_HUMAN)
3	А172	P50502	P50502	ST13	F10A1_HUMAN	Hsc70-interacting protein (F10A1_HUMAN)
3	А172	P50914	P50914	RPL14	RL14_HUMAN	60S ribosomal protein L14 (RL14_HUMAN)
3	А172	P50990	P50990	CCT8	TCPQ_HUMAN	T-complex protein 1 subunit theta (TCPQ_HUMAN)
3	А172	P50991	P50991	CCT4	TCPD_HUMAN	T-complex protein 1 subunit delta (TCPD_HUMAN)
3	А172	P50995	P50995	ANXA11	ANX11_HUMAN	Annexin A11 (ANX11_HUMAN)
3	А172	P51148	P51148	RAB5C	RAB5C_HUMAN	Ras-related protein Rab-5C (RAB5C_HUMAN)
3	А172	P51149	P51149	RAB7A	RAB7A_HUMAN	Ras-related protein Rab-7a (RAB7A_HUMAN)
3	А172	P51153	P51153	RAB13	RAB13_HUMAN	Ras-related protein Rab-13 (RAB13_HUMAN)
3	А172	P52209	P52209	PGD	6PGD_HUMAN	6-phosphogluconate dehydrogenase, decarboxylating (6PGD_HUMAN)
3	А172	P52272	P52272	HNRNPM	HNRPM_HUMAN	Heterogeneous nuclear ribonucleoprotein M (HNRPM_HUMAN)
3	А172	P52292	P52292	KPNA2	IMA2_HUMAN	Importin subunit alpha-1 (IMA1_HUMAN)
3	А172	P52907	P52907	CAPZA1	CAZA1_HUMAN	F-actin-capping protein subunit alpha-1 (CAZA1_HUMAN)
3	А172	P53396	P53396	ACLY	ACLY_HUMAN	ATP-citrate synthase (ACLY_HUMAN)
3	А172	P53618	P53618	COPB1	COPB_HUMAN	Coatomer subunit beta (COPB_HUMAN)
3	А172	P53621	P53621	COPA	COPA_HUMAN	Coatomer subunit alpha (COPA_HUMAN)
3	А172	P53990	P53990	IST1	IST1_HUMAN	IST1 homolog (IST1_HUMAN)
3	А172	P54136	P54136	RARS	SYRC_HUMAN	Arginine--tRNA ligase, cytoplasmic (SYRC_HUMAN)
3	А172	P54578	P54578	USP14	UBP14_HUMAN	Ubiquitin carboxyl-terminal hydrolase 14 (UBP14_HUMAN)
3	А172	P54652	P54652	HSPA2	HSP72_HUMAN	Heat shock-related 70 kDa protein 2 (HSP72_HUMAN)
3	А172	P54687	P54687	BCAT1	BCAT1_HUMAN	Branched-chain-amino-acid aminotransferase, cytosolic (BCAT1_HUMAN)
3	А172	P54709	P54709	ATP1B3	AT1B3_HUMAN	Sodium/potassium-transporting ATPase subunit beta-3 (AT1B3_HUMAN)
3	А172	P54920	P54920	NAPA	SNAA_HUMAN	Alpha-soluble NSF attachment protein (SNAA_HUMAN)
3	А172	P55060	P55060	CSE1L	XPO2_HUMAN	Exportin-2 (XPO2_HUMAN)
3	А172	P55072	P55072	VCP	TERA_HUMAN	Transitional endoplasmic reticulum ATPase (TERA_HUMAN)
3	А172	P55209	P55209	NAP1L1	NP1L1_HUMAN	Nucleosome assembly protein 1-like 1 (NP1L1_HUMAN)
3	А172	P55786	P55786	NPEPPS	PSA_HUMAN	Puromycin-sensitive aminopeptidase (PSA_HUMAN)
3	А172	P55884	P55884	EIF3B	EIF3B_HUMAN	Eukaryotic translation initiation factor 3 subunit B (EIF3B_HUMAN)
3	А172	P56192	P56192	MARS	SYMC_HUMAN	Methionine--tRNA ligase, cytoplasmic (SYMC_HUMAN)
3	А172	P60033	P60033	CD81	CD81_HUMAN	CD81 antigen (CD81_HUMAN)
3	А172	P60174	P60174	TPI1	TPIS_HUMAN	Triosephosphate isomerase (TPIS_HUMAN)
3	А172	P60228	P60228	EIF3E	EIF3E_HUMAN	Eukaryotic translation initiation factor 3 subunit E (EIF3E_HUMAN)
3	А172	P60660	P60660	MYL6	MYL6_HUMAN	Myosin light polypeptide 6 (MYL6_HUMAN)
3	А172	P60709	P60709	ACTB	ACTB_HUMAN	Actin, cytoplasmic 1 (ACTB_HUMAN)
3	А172	P60842	P60842	EIF4A1	IF4A1_HUMAN	Eukaryotic initiation factor 4A-I (IF4A1_HUMAN)
3	А172	P60953	P60953	CDC42	CDC42_HUMAN	Cell division control protein 42 homolog (CDC42_HUMAN)
3	А172	P60981	P60981	DSTN	DEST_HUMAN	Destrin (DEST_HUMAN)
3	А172	P61006	P61006	RAB8A	RAB8A_HUMAN	Ras-related protein Rab-8A (RAB8A_HUMAN)
3	А172	P61026	P61026	RAB10	RAB10_HUMAN	Ras-related protein Rab-10 (RAB10_HUMAN)
3	А172	P61106	P61106	RAB14	RAB14_HUMAN	Ras-related protein Rab-14 (RAB14_HUMAN)
3	А172	P61158	P61158	ACTR3	ARP3_HUMAN	Actin-related protein 3 (ARP3_HUMAN)
3	А172	P61204	P61204	ARF3	ARF3_HUMAN	ADP-ribosylation factor 3 (ARF3_HUMAN)
3	А172	P61221	P61221	ABCE1	ABCE1_HUMAN	ATP-binding cassette sub-family E member 1 (ABCE1_HUMAN)
3	А172	P61224	P61224	RAP1B	RAP1B_HUMAN	Ras-related protein Rap-1b (RAP1B_HUMAN)
3	А172	P61247	P61247	RPS3A	RS3A_HUMAN	40S ribosomal protein S3a (RS3A_HUMAN)
3	А172	P61313	P61313	RPL15	RL15_HUMAN	60S ribosomal protein L15 (RL15_HUMAN)
3	А172	P61586	P61586	RHOA	RHOA_HUMAN	Transforming protein RhoA (RHOA_HUMAN)
3	А172	P61769	P61769	B2M	B2MG_HUMAN	Beta-2-microglobulin (B2MG_HUMAN)
3	А172	P61970	P61970	NUTF2	NTF2_HUMAN	Nuclear transport factor 2 (NTF2_HUMAN)
3	А172	P61978	P61978	HNRNPK	HNRPK_HUMAN	Heterogeneous nuclear ribonucleoprotein K (HNRPK_HUMAN)
3	А172	P61981	P61981	YWHAG	1433G_HUMAN	14-3-3 protein gamma (1433G_HUMAN)
3	А172	P62136	P62136	PPP1CA	PP1A_HUMAN	Serine/threonine-protein phosphatase PP1-alpha catalytic subunit (PP1A_HUMAN)
3	А172	P62140	P62140	PPP1CB	PP1B_HUMAN	Serine/threonine-protein phosphatase PP1-beta catalytic subunit (PP1B_HUMAN)
3	А172	P62191	P62191	PSMC1	PRS4_HUMAN	26S proteasome regulatory subunit 4 (PRS4_HUMAN)
3	А172	P62241	P62241	RPS8	RS8_HUMAN	40S ribosomal protein S8 (RS8_HUMAN)
3	А172	P62249	P62249	RPS16	RS16_HUMAN	40S ribosomal protein S16 (RS16_HUMAN)
3	А172	P62258	P62258	YWHAE	1433E_HUMAN	14-3-3 protein epsilon (1433E_HUMAN)
3	А172	P62263	P62263	RPS14	RS14_HUMAN	40S ribosomal protein S14 (RS14_HUMAN)
3	А172	P62266	P62266	RPS23	RS23_HUMAN	40S ribosomal protein S23 (RS23_HUMAN)
3	А172	P62269	P62269	RPS18	RS18_HUMAN	40S ribosomal protein S18 (RS18_HUMAN)
3	А172	P62277	P62277	RPS13	RS13_HUMAN	40S ribosomal protein S13 (RS13_HUMAN)
3	А172	P62280	P62280	RPS11	RS11_HUMAN	40S ribosomal protein S11 (RS11_HUMAN)
3	А172	P62314	P62314	SNRPD1	SMD1_HUMAN	Small nuclear ribonucleoprotein Sm D1 (SMD1_HUMAN)
3	А172	P62330	P62330	ARF6	ARF6_HUMAN	ADP-ribosylation factor 6 (ARF6_HUMAN)
3	А172	P62333	P62333	PSMC6	PRS10_HUMAN	26S proteasome regulatory subunit 10B (PRS10_HUMAN)
3	А172	P62495	P62495	ETF1	ERF1_HUMAN	Eukaryotic peptide chain release factor subunit 1 (ERF1_HUMAN)
3	А172	P62701	P62701	RPS4X	RS4X_HUMAN	40S ribosomal protein S4, X isoform (RS4X_HUMAN)
3	А172	P62714	P62714	PPP2CB	PP2AB_HUMAN	Serine/threonine-protein phosphatase 2A catalytic subunit beta isoform (PP2AB_HUMAN)
3	А172	P62736	P62736	ACTA2	ACTA_HUMAN	Actin, aortic smooth muscle (ACTA_HUMAN)
3	А172	P62753	P62753	RPS6	RS6_HUMAN	40S ribosomal protein S6 (RS6_HUMAN)
3	А172	P62805	P62805	HIST1H4A	H4_HUMAN	Histone H4 (H4_HUMAN)
3	А172	P62820	P62820	RAB1A	RAB1A_HUMAN	Ras-related protein Rab-1A (RAB1A_HUMAN)
3	А172	P62826	P62826	RAN	RAN_HUMAN	GTP-binding nuclear protein Ran (RAN_HUMAN)
3	А172	P62847	P62847	RPS24	RS24_HUMAN	40S ribosomal protein S24 (RS24_HUMAN)
3	А172	P62873	P62873	GNB1	GBB1_HUMAN	Guanine nucleotide-binding protein G(I)/G(S)/G(T) subunit beta-1 (GBB1_HUMAN)
3	А172	P62879	P62879	GNB2	GBB2_HUMAN	Guanine nucleotide-binding protein G(I)/G(S)/G(T) subunit beta-2 (GBB2_HUMAN)
3	А172	P62888	P62888	RPL30	RL30_HUMAN	60S ribosomal protein L30 (RL30_HUMAN)
3	А172	P62913	P62913	RPL11	RL11_HUMAN	60S ribosomal protein L11 (RL11_HUMAN)
3	А172	P62937	P62937	PPIA	PPIA_HUMAN	Peptidyl-prolyl cis-trans isomerase A (PPIA_HUMAN)
3	А172	P63000	P63000	RAC1	RAC1_HUMAN	Ras-related C3 botulinum toxin substrate 1 (RAC1_HUMAN)
3	А172	P63092	P63092	GNAS	GNAS2_HUMAN	Guanine nucleotide-binding protein G(s) subunit alpha isoforms short (GNAS2_HUMAN)
3	А172	P63104	P63104	YWHAZ	1433Z_HUMAN	14-3-3 protein zeta/delta (1433Z_HUMAN)
3	А172	P63241	P63241	EIF5A	IF5A1_HUMAN	Eukaryotic translation initiation factor 5A-1 (IF5A1_HUMAN)
3	А172	P63244	P63244	RACK1	RACK1_HUMAN	Receptor of activated protein C kinase 1 (RACK1_HUMAN)
3	А172	P63261	P63261	ACTG1	ACTG_HUMAN	Actin, cytoplasmic 2 (ACTG_HUMAN)
3	А172	P67809	P67809	YBX1	YBOX1_HUMAN	Nuclease-sensitive element-binding protein 1 (YBOX1_HUMAN)
3	А172	P68104	P68104	EEF1A1	EF1A1_HUMAN	Elongation factor 1-alpha 1 (EF1A1_HUMAN)
3	А172	P68366	P68366	TUBA4A	TBA4A_HUMAN	Tubulin alpha-4A chain (TBA4A_HUMAN)
3	А172	P68371	P68371	TUBB4B	TBB4B_HUMAN	Tubulin beta-4B chain (TBB4B_HUMAN)
3	А172	P68400	P68400	CSNK2A1	CSK21_HUMAN	Casein kinase II subunit alpha (CSK21_HUMAN)
3	А172	P68431	P68431	HIST1H3A	H31_HUMAN	Histone H3.1 (H31_HUMAN)
3	А172	P69905	P69905	HBA1	HBA_HUMAN	Hemoglobin subunit alpha (HBA_HUMAN)
3	А172	P78371	P78371	CCT2	TCPB_HUMAN	T-complex protein 1 subunit beta (TCPB_HUMAN)
3	А172	P78527	P78527	PRKDC	PRKDC_HUMAN	DNA-dependent protein kinase catalytic subunit (PRKDC_HUMAN)
3	А172	P80723	P80723	BASP1	BASP1_HUMAN	Brain acid soluble protein 1 (BASP1_HUMAN)
3	А172	P84085	P84085	ARF5	ARF5_HUMAN	ADP-ribosylation factor 5 (ARF5_HUMAN)
3	А172	P84095	P84095	RHOG	RHOG_HUMAN	Rho-related GTP-binding protein RhoG (RHOG_HUMAN)
3	А172	Q00610	Q00610	CLTC	CLH1_HUMAN	Clathrin heavy chain 1 (CLH1_HUMAN)
3	А172	Q00839	Q00839	HNRNPU	HNRPU_HUMAN	Heterogeneous nuclear ribonucleoprotein U (HNRPU_HUMAN)
3	А172	Q01518	Q01518	CAP1	CAP1_HUMAN	Adenylyl cyclase-associated protein 1 (CAP1_HUMAN)
3	А172	Q01813	Q01813	PFKP	K6PP_HUMAN	ATP-dependent 6-phosphofructokinase, platelet type (PFKAP_HUMAN)
3	А172	Q01995	Q01995	TAGLN	TAGL_HUMAN	Transgelin (TAGL_HUMAN)
3	А172	Q02241	Q02241	KIF23	KIF23_HUMAN	Kinesin-like protein KIF23 (KIF23_HUMAN)
3	А172	Q02543	Q02543	RPL18A	RL18A_HUMAN	60S ribosomal protein L18a (RL18A_HUMAN)
3	А172	Q02790	Q02790	FKBP4	FKBP4_HUMAN	Peptidyl-prolyl cis-trans isomerase FKBP4 (FKBP4_HUMAN)
3	А172	Q02809	Q02809	PLOD1	PLOD1_HUMAN	Procollagen-lysine,2-oxoglutarate 5-dioxygenase 1 (PLOD1_HUMAN)
3	А172	Q02878	Q02878	RPL6	RL6_HUMAN	60S ribosomal protein L6 (RL6_HUMAN)
3	А172	Q04637	Q04637	EIF4G1	IF4G1_HUMAN	Eukaryotic translation initiation factor 4 gamma 1 (IF4G1_HUMAN)
3	А172	Q04917	Q04917	YWHAH	1433F_HUMAN	14-3-3 protein eta (1433F_HUMAN)
3	А172	Q04941	Q04941	PLP2	PLP2_HUMAN	Proteolipid protein 2 (PLP2_HUMAN)
3	А172	Q06830	Q06830	PRDX1	PRDX1_HUMAN	Peroxiredoxin-1 (PRDX1_HUMAN)
3	А172	Q07020	Q07020	RPL18	RL18_HUMAN	60S ribosomal protein L18 (RL18_HUMAN)
3	А172	Q07955	Q07955	SRSF1	SRSF1_HUMAN	Serine/arginine-rich splicing factor 1 (SRSF1_HUMAN)
3	А172	Q08211	Q08211	DHX9	DHX9_HUMAN	ATP-dependent RNA helicase A (DHX9_HUMAN)
3	А172	Q08380	Q08380	LGALS3BP	LG3BP_HUMAN	Galectin-3-binding protein (LG3BP_HUMAN)
3	А172	Q08431	Q08431	MFGE8	MFGM_HUMAN	Lactadherin (MFGM_HUMAN)
3	А172	Q08J23	Q08J23	NSUN2	NSUN2_HUMAN	tRNA (cytosine(34)-C(5))-methyltransferase (NSUN2_HUMAN)
3	А172	Q09028	Q09028	RBBP4	RBBP4_HUMAN	Histone-binding protein RBBP4 (RBBP4_HUMAN)
3	А172	Q10471	Q10471	GALNT2	GALT2_HUMAN	Polypeptide N-acetylgalactosaminyltransferase 2 (GALT2_HUMAN)
3	А172	Q10567	Q10567	AP1B1	AP1B1_HUMAN	AP-1 complex subunit beta-1 (AP1B1_HUMAN)
3	А172	Q12765	Q12765	SCRN1	SCRN1_HUMAN	Secernin-1 (SCRN1_HUMAN)
3	А172	Q12959	Q12959	DLG1	DLG1_HUMAN	Disks large homolog 1 (DLG1_HUMAN)
3	А172	Q13200	Q13200	PSMD2	PSMD2_HUMAN	26S proteasome non-ATPase regulatory subunit 2 (PSMD2_HUMAN)
3	А172	Q13263	Q13263	TRIM28	TIF1B_HUMAN	Transcription intermediary factor 1-beta (TIF1B_HUMAN)
3	А172	Q13308	Q13308	PTK7	PTK7_HUMAN	Inactive tyrosine-protein kinase 7 (PTK7_HUMAN)
3	А172	Q13347	Q13347	EIF3I	EIF3I_HUMAN	Eukaryotic translation initiation factor 3 subunit I (EIF3I_HUMAN)
3	А172	Q13443	Q13443	ADAM9	ADAM9_HUMAN	Disintegrin and metalloproteinase domain-containing protein 9 (ADAM9_HUMAN)
3	А172	Q13641	Q13641	TPBG	TPBG_HUMAN	Trophoblast glycoprotein (TPBG_HUMAN)
3	А172	Q14103	Q14103	HNRNPD	HNRPD_HUMAN	Heterogeneous nuclear ribonucleoprotein D0 (HNRPD_HUMAN)
3	А172	Q14152	Q14152	EIF3A	EIF3A_HUMAN	Eukaryotic translation initiation factor 3 subunit A (EIF3A_HUMAN)
3	А172	Q14195	Q14195	DPYSL3	DPYL3_HUMAN	Dihydropyrimidinase-related protein 3 (DPYL3_HUMAN)
3	А172	Q14204	Q14204	DYNC1H1	DYHC1_HUMAN	Cytoplasmic dynein 1 heavy chain 1 (DYHC1_HUMAN)
3	А172	Q14254	Q14254	FLOT2	FLOT2_HUMAN	Flotillin-2 (FLOT2_HUMAN)
3	А172	Q14315	Q14315	FLNC	FLNC_HUMAN	Filamin-C (FLNC_HUMAN)
3	А172	Q14344	Q14344	GNA13	GNA13_HUMAN	Guanine nucleotide-binding protein subunit alpha-13 (GNA13_HUMAN)
3	А172	Q14697	Q14697	GANAB	GANAB_HUMAN	Neutral alpha-glucosidase AB (GANAB_HUMAN)
3	А172	Q14764	Q14764	MVP	MVP_HUMAN	Major vault protein (MVP_HUMAN)
3	А172	Q14974	Q14974	KPNB1	IMB1_HUMAN	Importin subunit beta-1 (IMB1_HUMAN)
3	А172	Q15019	Q15019	SEPT2	SEPT2_HUMAN	Septin-2 (SEPT2_HUMAN)
3	А172	Q15029	Q15029	EFTUD2	U5S1_HUMAN	116 kDa U5 small nuclear ribonucleoprotein component (U5S1_HUMAN)
3	А172	Q15043	Q15043	SLC39A14	S39AE_HUMAN	Zinc transporter ZIP14 (S39AE_HUMAN)
3	А172	Q15185	Q15185	PTGES3	TEBP_HUMAN	Prostaglandin E synthase 3 (TEBP_HUMAN)
3	А172	Q15233	Q15233	NONO	NONO_HUMAN	Non-POU domain-containing octamer-binding protein (NONO_HUMAN)
3	А172	Q15286	Q15286	RAB35	RAB35_HUMAN	Ras-related protein Rab-35 (RAB35_HUMAN)
3	А172	Q15365	Q15365	PCBP1	PCBP1_HUMAN	Poly(rC)-binding protein 1 (PCBP1_HUMAN)
3	А172	Q15366	Q15366	PCBP2	PCBP2_HUMAN	Poly(rC)-binding protein 2 (PCBP2_HUMAN)
3	А172	Q15393	Q15393	SF3B3	SF3B3_HUMAN	Splicing factor 3B subunit 3 (SF3B3_HUMAN)
3	А172	Q15436	Q15436	SEC23A	SC23A_HUMAN	Protein transport protein Sec23A (SC23A_HUMAN)
3	А172	Q15582	Q15582	TGFBI	BGH3_HUMAN	Transforming growth factor-beta-induced protein ig-h3 (BGH3_HUMAN)
3	А172	Q15758	Q15758	SLC1A5	AAAT_HUMAN	Neutral amino acid transporter B(0) (AAAT_HUMAN)
3	А172	Q15836	Q15836	VAMP3	VAMP3_HUMAN	Vesicle-associated membrane protein 3 (VAMP3_HUMAN)
3	А172	Q15907	Q15907	RAB11B	RB11B_HUMAN	Ras-related protein Rab-11B (RB11B_HUMAN)
3	А172	Q16181	Q16181	SEPT7	SEPT7_HUMAN	Septin-7 (SEPT7_HUMAN)
3	А172	Q16401	Q16401	PSMD5	PSMD5_HUMAN	26S proteasome non-ATPase regulatory subunit 5 (PSMD5_HUMAN)
3	А172	Q16555	Q16555	DPYSL2	DPYL2_HUMAN	Dihydropyrimidinase-related protein 2 (DPYL2_HUMAN)
3	А172	Q16658	Q16658	FSCN1	FSCN1_HUMAN	Fascin (FSCN1_HUMAN)
3	А172	Q16777	Q16777	HIST2H2AC	H2A2C_HUMAN	Histone H2A type 2-C (H2A2C_HUMAN)
3	А172	Q1KMD3	Q1KMD3	HNRNPUL2	HNRL2_HUMAN	Heterogeneous nuclear ribonucleoprotein U-like protein 2 (HNRL2_HUMAN)
3	А172	Q5T4S7	Q5T4S7	UBR4	UBR4_HUMAN	E3 ubiquitin-protein ligase UBR4 (UBR4_HUMAN)
3	А172	Q5VYK3	Q5VYK3	ECPAS	ECM29_HUMAN	Proteasome adapter and scaffold protein ECM29 (ECM29_HUMAN)
3	А172	Q5ZPR3	Q5ZPR3	CD276	CD276_HUMAN	CD276 antigen (CD276_HUMAN)
3	А172	Q6P2Q9	Q6P2Q9	PRPF8	PRP8_HUMAN	Pre-mRNA-processing-splicing factor 8 (PRP8_HUMAN)
3	А172	Q6UXN9	Q6UXN9	WDR82	WDR82_HUMAN	WD repeat-containing protein 82 (WDR82_HUMAN)
3	А172	Q71DI3	Q71DI3	HIST2H3A	H32_HUMAN	Histone H3.2 (H32_HUMAN)
3	А172	Q7KZF4	Q7KZF4	SND1	SND1_HUMAN	Staphylococcal nuclease domain-containing protein 1 (SND1_HUMAN)
3	А172	Q7L576	Q7L576	CYFIP1	CYFP1_HUMAN	Cytoplasmic FMR1-interacting protein 1 (CYFP1_HUMAN)
3	А172	Q86UX7	Q86UX7	FERMT3	URP2_HUMAN	Fermitin family homolog 3 (URP2_HUMAN)
3	А172	Q86VP6	Q86VP6	CAND1	CAND1_HUMAN	Cullin-associated NEDD8-dissociated protein 1 (CAND1_HUMAN)
3	А172	Q86XX4	Q86XX4	FRAS1	FRAS1_HUMAN	Extracellular matrix protein FRAS1 (FRAS1_HUMAN)
3	А172	Q86YQ8	Q86YQ8	CPNE8	CPNE8_HUMAN	Copine-8 (CPNE8_HUMAN)
3	А172	Q8IVF7	Q8IVF7	FMNL3	FMNL3_HUMAN	Formin-like protein 3 (FMNL3_HUMAN)
3	А172	Q8IZ83	Q8IZ83	ALDH16A1	A16A1_HUMAN	Aldehyde dehydrogenase family 16 member A1 (A16A1_HUMAN)
3	А172	Q8IZL8	Q8IZL8	PELP1	PELP1_HUMAN	Proline-, glutamic acid- and leucine-rich protein 1 (PELP1_HUMAN)
3	А172	Q8NCH0	Q8NCH0	CHST14	CHSTE_HUMAN	Carbohydrate sulfotransferase 14 (CHSTE_HUMAN)
3	А172	Q8NE01	Q8NE01	CNNM3	CNNM3_HUMAN	Metal transporter CNNM3 (CNNM3_HUMAN)
3	А172	Q8NI27	Q8NI27	THOC2	THOC2_HUMAN	THO complex subunit 2 (THOC2_HUMAN)
3	А172	Q8TB61	Q8TB61	SLC35B2	S35B2_HUMAN	Adenosine 3'-phospho 5'-phosphosulfate transporter 1 (S35B2_HUMAN)
3	А172	Q8TEQ6	Q8TEQ6	GEMIN5	GEMI5_HUMAN	Gem-associated protein 5 (GEMI5_HUMAN)
3	А172	Q8WUM4	Q8WUM4	PDCD6IP	PDC6I_HUMAN	Programmed cell death 6-interacting protein (PDC6I_HUMAN)
3	А172	Q92522	Q92522	H1FX	H1X_HUMAN	Histone H1x (H1X_HUMAN)
3	А172	Q92598	Q92598	HSPH1	HS105_HUMAN	Heat shock protein 105 kDa (HS105_HUMAN)
3	А172	Q92616	Q92616	GCN1	GCN1L_HUMAN	eIF-2-alpha kinase activator GCN1 (GCN1_HUMAN)
3	А172	Q92743	Q92743	HTRA1	HTRA1_HUMAN	Serine protease HTRA1 (HTRA1_HUMAN)
3	А172	Q92747	Q92747	ARPC1A	ARC1A_HUMAN	Actin-related protein 2/3 complex subunit 1A (ARC1A_HUMAN)
3	А172	Q92841	Q92841	DDX17	DDX17_HUMAN	Probable ATP-dependent RNA helicase DDX17 (DDX17_HUMAN)
3	А172	Q92896	Q92896	GLG1	GSLG1_HUMAN	Golgi apparatus protein 1 (GSLG1_HUMAN)
3	А172	Q92973	Q92973	TNPO1	TNPO1_HUMAN	Transportin-1 (TNPO1_HUMAN)
3	А172	Q93008	Q93008	USP9X	USP9X_HUMAN	Probable ubiquitin carboxyl-terminal hydrolase FAF-X (USP9X_HUMAN)
3	А172	Q93088	Q93088	BHMT	BHMT1_HUMAN	Betaine--homocysteine S-methyltransferase 1 (BHMT1_HUMAN)
3	А172	Q969P0	Q969P0	IGSF8	IGSF8_HUMAN	Immunoglobulin superfamily member 8 (IGSF8_HUMAN)
3	А172	Q96A65	Q96A65	EXOC4	EXOC4_HUMAN	Exocyst complex component 4 (EXOC4_HUMAN)
3	А172	Q96AC1	Q96AC1	FERMT2	FERM2_HUMAN	Fermitin family homolog 2 (FERM2_HUMAN)
3	А172	Q96AE4	Q96AE4	FUBP1	FUBP1_HUMAN	Far upstream element-binding protein 1 (FUBP1_HUMAN)
3	А172	Q96FW1	Q96FW1	OTUB1	OTUB1_HUMAN	Ubiquitin thioesterase OTUB1 (OTUB1_HUMAN)
3	А172	Q96QK1	Q96QK1	VPS35	VPS35_HUMAN	Vacuolar protein sorting-associated protein 35 (VPS35_HUMAN)
3	А172	Q99447	Q99447	PCYT2	PCY2_HUMAN	Ethanolamine-phosphate cytidylyltransferase (PCY2_HUMAN)
3	А172	Q99460	Q99460	PSMD1	PSMD1_HUMAN	26S proteasome non-ATPase regulatory subunit 1 (PSMD1_HUMAN)
3	А172	Q99536	Q99536	VAT1	VAT1_HUMAN	Synaptic vesicle membrane protein VAT-1 homolog (VAT1_HUMAN)
3	А172	Q99808	Q99808	SLC29A1	S29A1_HUMAN	Equilibrative nucleoside transporter 1 (S29A1_HUMAN)
3	А172	Q99816	Q99816	TSG101	TS101_HUMAN	Tumor susceptibility gene 101 protein (TS101_HUMAN)
3	А172	Q99829	Q99829	CPNE1	CPNE1_HUMAN	Copine-1 (CPNE1_HUMAN)
3	А172	Q99832	Q99832	CCT7	TCPH_HUMAN	T-complex protein 1 subunit eta (TCPH_HUMAN)
3	А172	Q99873	Q99873	PRMT1	ANM1_HUMAN	Protein arginine N-methyltransferase 1 (ANM1_HUMAN)
3	А172	Q9BQE3	Q9BQE3	TUBA1C	TBA1C_HUMAN	Tubulin alpha-1C chain (TBA1C_HUMAN)
3	А172	Q9BQG0	Q9BQG0	MYBBP1A	MBB1A_HUMAN	Myb-binding protein 1A (MBB1A_HUMAN)
3	А172	Q9BUF5	Q9BUF5	TUBB6	TBB6_HUMAN	Tubulin beta-6 chain (TBB6_HUMAN)
3	А172	Q9BVA1	Q9BVA1	TUBB2B	TBB2B_HUMAN	Tubulin beta-2B chain (TBB2B_HUMAN)
3	А172	Q9BY32	Q9BY32	ITPA	ITPA_HUMAN	Inosine triphosphate pyrophosphatase (ITPA_HUMAN)
3	А172	Q9BZQ8	Q9BZQ8	FAM129A	NIBAN_HUMAN	Protein Niban (NIBAN_HUMAN)
3	А172	Q9C0H2	Q9C0H2	TTYH3	TTYH3_HUMAN	Protein tweety homolog 3 (TTYH3_HUMAN)
3	А172	Q9H0U4	Q9H0U4	RAB1B	RAB1B_HUMAN	Ras-related protein Rab-1B (RAB1B_HUMAN)
3	А172	Q9H223	Q9H223	EHD4	EHD4_HUMAN	EH domain-containing protein 4 (EHD4_HUMAN)
3	А172	Q9H4B7	Q9H4B7	TUBB1	TBB1_HUMAN	Tubulin beta-1 chain (TBB1_HUMAN)
3	А172	Q9H4M9	Q9H4M9	EHD1	EHD1_HUMAN	EH domain-containing protein 1 (EHD1_HUMAN)
3	А172	Q9HAV0	Q9HAV0	GNB4	GBB4_HUMAN	Guanine nucleotide-binding protein subunit beta-4 (GBB4_HUMAN)
3	А172	Q9HAV4	Q9HAV4	XPO5	XPO5_HUMAN	Exportin-5 (XPO5_HUMAN)
3	А172	Q9NQC3	Q9NQC3	RTN4	RTN4_HUMAN	Reticulon-4 (RTN4_HUMAN)
3	А172	Q9NQX7	Q9NQX7	ITM2C	ITM2C_HUMAN	Integral membrane protein 2C (ITM2C_HUMAN)
3	А172	Q9NRX5	Q9NRX5	SERINC1	SERC1_HUMAN	Serine incorporator 1 (SERC1_HUMAN)
3	А172	Q9NRY6	Q9NRY6	PLSCR3	PLS3_HUMAN	Phospholipid scramblase 3 (PLS3_HUMAN)
3	А172	Q9NTK5	Q9NTK5	OLA1	OLA1_HUMAN	Obg-like ATPase 1 (OLA1_HUMAN)
3	А172	Q9NVA2	Q9NVA2	SEPT11	SEP11_HUMAN	Septin-11 (SEP11_HUMAN)
3	А172	Q9NVM1	Q9NVM1	EVA1B	F176B_HUMAN	Protein eva-1 homolog B (EVA1B_HUMAN)
3	А172	Q9NZM1	Q9NZM1	MYOF	MYOF_HUMAN	Myoferlin (MYOF_HUMAN)
3	А172	Q9NZN3	Q9NZN3	EHD3	EHD3_HUMAN	EH domain-containing protein 3 (EHD3_HUMAN)
3	А172	Q9P265	Q9P265	DIP2B	DIP2B_HUMAN	Disco-interacting protein 2 homolog B (DIP2B_HUMAN)
3	А172	Q9P2B2	Q9P2B2	PTGFRN	FPRP_HUMAN	Prostaglandin F2 receptor negative regulator (FPRP_HUMAN)
3	А172	Q9P2J5	Q9P2J5	LARS	SYLC_HUMAN	Leucine--tRNA ligase, cytoplasmic (SYLC_HUMAN)
3	А172	Q9UBI6	Q9UBI6	GNG12	GBG12_HUMAN	Guanine nucleotide-binding protein G(I)/G(S)/G(O) subunit gamma-12 (GBG12_HUMAN)
3	А172	Q9UBT2	Q9UBT2	UBA2	SAE2_HUMAN	SUMO-activating enzyme subunit 2 (SAE2_HUMAN)
3	А172	Q9UBV8	Q9UBV8	PEF1	PEF1_HUMAN	Peflin (PEF1_HUMAN)
3	А172	Q9ULV4	Q9ULV4	CORO1C	COR1C_HUMAN	Coronin-1C (COR1C_HUMAN)
3	А172	Q9UMS4	Q9UMS4	PRPF19	PRP19_HUMAN	Pre-mRNA-processing factor 19 (PRP19_HUMAN)
3	А172	Q9UNM6	Q9UNM6	PSMD13	PSD13_HUMAN	26S proteasome non-ATPase regulatory subunit 13 (PSD13_HUMAN)
3	А172	Q9UQ80	Q9UQ80	PA2G4	PA2G4_HUMAN	Proliferation-associated protein 2G4 (PA2G4_HUMAN)
3	А172	Q9Y230	Q9Y230	RUVBL2	RUVB2_HUMAN	RuvB-like 2 (RUVB2_HUMAN)
3	А172	Q9Y262	Q9Y262	EIF3L	EIF3L_HUMAN	Eukaryotic translation initiation factor 3 subunit L (EIF3L_HUMAN)
3	А172	Q9Y265	Q9Y265	RUVBL1	RUVB1_HUMAN	RuvB-like 1 (RUVB1_HUMAN)
3	А172	Q9Y285	Q9Y285	FARSA	SYFA_HUMAN	Phenylalanine--tRNA ligase alpha subunit (SYFA_HUMAN)
3	А172	Q9Y2A7	Q9Y2A7	NCKAP1	NCKP1_HUMAN	Nck-associated protein 1 (NCKP1_HUMAN)
3	А172	Q9Y2J2	Q9Y2J2	EPB41L3	E41L3_HUMAN	Band 4.1-like protein 3 (E41L3_HUMAN)
3	А172	Q9Y3F4	Q9Y3F4	STRAP	STRAP_HUMAN	Serine-threonine kinase receptor-associated protein (STRAP_HUMAN)
3	А172	Q9Y3I0	Q9Y3I0	RTCB	RTCB_HUMAN	tRNA-splicing ligase RtcB homolog (RTCB_HUMAN)
3	А172	Q9Y490	Q9Y490	TLN1	TLN1_HUMAN	Talin-1 (TLN1_HUMAN)
3	А172	Q9Y4L1	Q9Y4L1	HYOU1	HYOU1_HUMAN	Hypoxia up-regulated protein 1 (HYOU1_HUMAN)
3	А172	Q9Y5B9	Q9Y5B9	SUPT16H	SP16H_HUMAN	FACT complex subunit SPT16 (SP16H_HUMAN)
3	А172	Q9Y617	Q9Y617	PSAT1	SERC_HUMAN	Phosphoserine aminotransferase (SERC_HUMAN)
3	А172	Q9Y678	Q9Y678	COPG1	COPG1_HUMAN	Coatomer subunit gamma-1 (COPG1_HUMAN)
3	А172	Q9Y6C2	Q9Y6C2	EMILIN1	EMIL1_HUMAN	EMILIN-1 (EMIL1_HUMAN)
3	А172	Q9Y6W5	Q9Y6W5	WASF2	WASF2_HUMAN	Wiskott-Aldrich syndrome protein family member 2 (WASF2_HUMAN)
4	Glia-R	B5MCN3	B5MCN3-1	SEC14L6	S14L6_HUMAN	Putative SEC14-like protein 6 isoform Iso 1
4	Glia-R	B9A064	B9A064-1	IGLL5	IGLL5_HUMAN	Immunoglobulin lambda-like polypeptide 5 isoform Iso 1
4	Glia-R	O00148	O00148-1	DDX39A	DX39A_HUMAN	ATP-dependent RNA helicase DDX39A (DX39A_HUMAN)
4	Glia-R	O00231	O00231-1	PSMD11	PSD11_HUMAN	26S proteasome non-ATPase regulatory subunit 11 isoform Iso 1
4	Glia-R	O00232	O00232-1	PSMD12	PSD12_HUMAN	26S proteasome non-ATPase regulatory subunit 12 (PSD12_HUMAN)
4	Glia-R	O00299	O00299-1	CLIC1	CLIC1_HUMAN	Chloride intracellular channel protein 1 (CLIC1_HUMAN)
4	Glia-R	O00303	O00303-1	EIF3F	EIF3F_HUMAN	Eukaryotic translation initiation factor 3 subunit F isoform Iso 1
4	Glia-R	O00468	O00468-1	AGRN	AGRIN_HUMAN	Agrin (AGRIN_HUMAN)
4	Glia-R	O00487	O00487-1	PSMD14	PSDE_HUMAN	26S proteasome non-ATPase regulatory subunit 14 isoform Iso 1
4	Glia-R	O00560	O00560-1	SDCBP	SDCB1_HUMAN	Syntenin-1 isoform Iso 1 (SDCB1_HUMAN)
4	Glia-R	O00571	O00571-1	DDX3X	DDX3X_HUMAN	ATP-dependent RNA helicase DDX3X (DDX3X_HUMAN)
4	Glia-R	O14734	O14734-1	ACOT8	ACOT8_HUMAN	Acyl-coenzyme A thioesterase 8 isoform Iso 1
4	Glia-R	O14828	O14828-1	SCAMP3	SCAM3_HUMAN	Secretory carrier-associated membrane protein 3 isoform Iso 1
4	Glia-R	O14950	O14950-1	MYL12B	ML12B_HUMAN	Myosin regulatory light chain 12B (ML12B_HUMAN)
4	Glia-R	O15145	O15145-1	ARPC3	ARPC3_HUMAN	Actin-related protein 2/3 complex subunit 3 (ARPC3_HUMAN)
4	Glia-R	O15484	O15484-1	CAPN5	CAN5_HUMAN	Calpain-5 (CAN5_HUMAN)
4	Glia-R	O43175	O43175-1	PHGDH	SERA_HUMAN	D-3-phosphoglycerate dehydrogenase (SERA_HUMAN)
4	Glia-R	O43854	O43854-1	EDIL3	EDIL3_HUMAN	EGF-like repeat and discoidin I-like domain-containing protein 3 isoform Iso 1
4	Glia-R	O60232	O60232-1	SSSCA1	SSA27_HUMAN	Sjoegren syndrome/scleroderma autoantigen 1 isoform Iso 1
4	Glia-R	O60637	O60637-1	TSPAN3	TSN3_HUMAN	Tetraspanin-3 isoform Iso 1
4	Glia-R	O60716	O60716-1	CTNND1	CTND1_HUMAN	Catenin delta-1 (CTND1_HUMAN)
4	Glia-R	O60814	O60814-1	HIST1H2BK	H2B1K_HUMAN	Histone H2B type 1-K (H2B1K_HUMAN)
4	Glia-R	O60884	O60884-1	DNAJA2	DNJA2_HUMAN	DnaJ homolog subfamily A member 2 (DNJA2_HUMAN)
4	Glia-R	O75340	O75340-1	PDCD6	PDCD6_HUMAN	Programmed cell death protein 6 (PDCD6_HUMAN)
4	Glia-R	O75367	O75367-1	H2AFY	H2AY_HUMAN	Core histone macro-H2A.1 (H2AY_HUMAN)
4	Glia-R	O75531	O75531-1	BANF1	BAF_HUMAN	Barrier-to-autointegration factor isoform Iso 1
4	Glia-R	O75954	O75954-1	TSPAN9	TSN9_HUMAN	Tetraspanin-9 (TSN9_HUMAN)
4	Glia-R	O94907	O94907-1	DKK1	DKK1_HUMAN	Dickkopf-related protein 1 isoform Iso 1
4	Glia-R	O94973	O94973-1	AP2A2	AP2A2_HUMAN	AP-2 complex subunit alpha-2 isoform Iso 1
4	Glia-R	O94979	O94979-1	SEC31A	SC31A_HUMAN	Protein transport protein Sec31A (SC31A_HUMAN)
4	Glia-R	O94986	O94986-3	CEP152	CE152_HUMAN	Centrosomal protein of 152 kDa isoform Iso 1
4	Glia-R	O95084	O95084-1	PRSS23	PRS23_HUMAN	Serine protease 23 (PRS23_HUMAN)
4	Glia-R	O95522	O95522-1	PRAMEF12	PRA12_HUMAN	PRAME family member 12 isoform Iso 1
4	Glia-R	O95716	O95716-1	RAB3D	RAB3D_HUMAN	Ras-related protein Rab-3D isoform Iso 1
4	Glia-R	P00488	P00488-1	F13A1	F13A_HUMAN	Coagulation factor XIII A chain (F13A_HUMAN)
4	Glia-R	P00540	P00540-1	MOS	MOS_HUMAN	Proto-oncogene serine/threonine-protein kinase mos isoform Iso 1
4	Glia-R	P00558	P00558-1	PGK1	PGK1_HUMAN	Phosphoglycerate kinase 1 (PGK1_HUMAN)
4	Glia-R	P00734	P00734-1	F2	THRB_HUMAN	Prothrombin (THRB_HUMAN)
4	Glia-R	P00738	P00738-1	HP	HPT_HUMAN	Haptoglobin isoform Iso 1
4	Glia-R	P01023	P01023-1	A2M	A2MG_HUMAN	Alpha-2-macroglobulin (A2MG_HUMAN)
4	Glia-R	P01024	P01024-1	C3	CO3_HUMAN	Complement C3 (CO3_HUMAN)
4	Glia-R	P01591	P01591-1	JCHAIN	IGJ_HUMAN	Immunoglobulin J chain isoform Iso 1
4	Glia-R	P01834	P01834-1	IGKC	IGKC_HUMAN	Immunoglobulin kappa constant (IGKC_HUMAN)
4	Glia-R	P01871	P01871-1	IGHM	IGHM_HUMAN	Immunoglobulin heavy constant mu (IGHM_HUMAN)
4	Glia-R	P01892	P01892-1	HLA-A	1A02_HUMAN	HLA class I histocompatibility antigen, A-2 alpha chain (1A02_HUMAN)
4	Glia-R	P01893	P01893-1	HLA-H	HLAH_HUMAN	Putative HLA class I histocompatibility antigen, alpha chain H isoform Iso 1
4	Glia-R	P02042	P02042-1	HBD	HBD_HUMAN	Hemoglobin subunit delta (HBD_HUMAN)
4	Glia-R	P02452	P02452-1	COL1A1	CO1A1_HUMAN	Collagen alpha-1(I) chain isoform Iso 1
4	Glia-R	P02649	P02649-1	APOE	APOE_HUMAN	Apolipoprotein E (APOE_HUMAN)
4	Glia-R	P02675	P02675-1	FGB	FIBB_HUMAN	Fibrinogen beta chain isoform Iso 1
4	Glia-R	P02679	P02679-1	FGG	FIBG_HUMAN	Fibrinogen gamma chain (FIBG_HUMAN)
4	Glia-R	P02730	P02730-1	SLC4A1	B3AT_HUMAN	Band 3 anion transport protein isoform Iso 1
4	Glia-R	P02748	P02748-1	C9	CO9_HUMAN	Complement component C9 isoform Iso 1
4	Glia-R	P02751	P02751-1	FN1	FINC_HUMAN	Fibronectin (FINC_HUMAN)
4	Glia-R	P02768	P02768-1	ALB	ALBU_HUMAN	Serum albumin (ALBU_HUMAN)
4	Glia-R	P02786	P02786-1	TFRC	TFR1_HUMAN	Transferrin receptor protein 1 (TFR1_HUMAN)
4	Glia-R	P02792	P02792-1	FTL	FRIL_HUMAN	Ferritin light chain isoform Iso 1
4	Glia-R	P02794	P02794-1	FTH1	FRIH_HUMAN	Ferritin heavy chain (FRIH_HUMAN)
4	Glia-R	P04004	P04004-1	VTN	VTNC_HUMAN	Vitronectin (VTNC_HUMAN)
4	Glia-R	P04075	P04075-1	ALDOA	ALDOA_HUMAN	Fructose-bisphosphate aldolase A (ALDOA_HUMAN)
4	Glia-R	P04083	P04083-1	ANXA1	ANXA1_HUMAN	Annexin A1 (ANXA1_HUMAN)
4	Glia-R	P04216	P04216-1	THY1	THY1_HUMAN	Thy-1 membrane glycoprotein (THY1_HUMAN)
4	Glia-R	P04350	P04350-1	TUBB4A	TBB4A_HUMAN	Tubulin beta-4A chain (TBB4A_HUMAN)
4	Glia-R	P04406	P04406-1	GAPDH	G3P_HUMAN	Glyceraldehyde-3-phosphate dehydrogenase (G3P_HUMAN)
4	Glia-R	P04792	P04792-1	HSPB1	HSPB1_HUMAN	Heat shock protein beta-1 (HSPB1_HUMAN)
4	Glia-R	P04899	P04899-1	GNAI2	GNAI2_HUMAN	Guanine nucleotide-binding protein G(i) subunit alpha-2 (GNAI2_HUMAN)
4	Glia-R	P04908	P04908-1	HIST1H2AB	H2A1B_HUMAN	Histone H2A type 1-B/E (H2A1B_HUMAN)
4	Glia-R	P05023	P05023-1	ATP1A1	AT1A1_HUMAN	Sodium/potassium-transporting ATPase subunit alpha-1 (AT1A1_HUMAN)
4	Glia-R	P05026	P05026-1	ATP1B1	AT1B1_HUMAN	Sodium/potassium-transporting ATPase subunit beta-1 (AT1B1_HUMAN)
4	Glia-R	P05106	P05106-1	ITGB3	ITB3_HUMAN	Integrin beta-3 (ITB3_HUMAN)
4	Glia-R	P05386	P05386-1	RPLP1	RLA1_HUMAN	60S acidic ribosomal protein P1 isoform Iso 1
4	Glia-R	P05556	P05556-1	ITGB1	ITB1_HUMAN	Integrin beta-1 (ITB1_HUMAN)
4	Glia-R	P06396	P06396-1	GSN	GELS_HUMAN	Gelsolin (GELS_HUMAN)
4	Glia-R	P06733	P06733-1	ENO1	ENOA_HUMAN	Alpha-enolase (ENOA_HUMAN)
4	Glia-R	P06744	P06744-1	GPI	G6PI_HUMAN	Glucose-6-phosphate isomerase (G6PI_HUMAN)
4	Glia-R	P06748	P06748-1	NPM1	NPM_HUMAN	Nucleophosmin (NPM_HUMAN)
4	Glia-R	P06756	P06756-1	ITGAV	ITAV_HUMAN	Integrin alpha-V (ITAV_HUMAN)
4	Glia-R	P06899	P06899-1	HIST1H2BJ	H2B1J_HUMAN	Histone H2B type 1-J (H2B1J_HUMAN)
4	Glia-R	P07195	P07195-1	LDHB	LDHB_HUMAN	L-lactate dehydrogenase B chain (LDHB_HUMAN)
4	Glia-R	P07355	P07355-1	ANXA2	ANXA2_HUMAN	Annexin A2 (ANXA2_HUMAN)
4	Glia-R	P07437	P07437-1	TUBB	TBB5_HUMAN	Tubulin beta chain (TBB5_HUMAN)
4	Glia-R	P07737	P07737-1	PFN1	PROF1_HUMAN	Profilin-1 (PROF1_HUMAN)
4	Glia-R	P07814	P07814-1	EPRS	SYEP_HUMAN	Bifunctional glutamate/proline--tRNA ligase (SYEP_HUMAN)
4	Glia-R	P07900	P07900-1	HSP90AA1	HS90A_HUMAN	Heat shock protein HSP 90-alpha (HS90A_HUMAN)
4	Glia-R	P07910	P07910-1	HNRNPC	HNRPC_HUMAN	Heterogeneous nuclear ribonucleoproteins C1/C2 (HNRPC_HUMAN)
4	Glia-R	P07996	P07996-1	THBS1	TSP1_HUMAN	Thrombospondin-1 (TSP1_HUMAN)
4	Glia-R	P08123	P08123-1	COL1A2	CO1A2_HUMAN	Collagen alpha-2(I) chain (CO1A2_HUMAN)
4	Glia-R	P08133	P08133-1	ANXA6	ANXA6_HUMAN	Annexin A6 (ANXA6_HUMAN)
4	Glia-R	P08195	P08195-1	SLC3A2	4F2_HUMAN	4F2 cell-surface antigen heavy chain (4F2_HUMAN)
4	Glia-R	P08238	P08238-1	HSP90AB1	HS90B_HUMAN	Heat shock protein HSP 90-beta (HS90B_HUMAN)
4	Glia-R	P08493	P08493-1	MGP	MGP_HUMAN	Matrix Gla protein isoform Iso 1
4	Glia-R	P08621	P08621-1	SNRNP70	RU17_HUMAN	U1 small nuclear ribonucleoprotein 70 kDa isoform Iso 1
4	Glia-R	P08670	P08670-1	VIM	VIME_HUMAN	Vimentin (VIME_HUMAN)
4	Glia-R	P08758	P08758-1	ANXA5	ANXA5_HUMAN	Annexin A5 (ANXA5_HUMAN)
4	Glia-R	P08962	P08962-1	CD63	CD63_HUMAN	CD63 antigen (CD63_HUMAN)
4	Glia-R	P09211	P09211-1	GSTP1	GSTP1_HUMAN	Glutathione S-transferase P (GSTP1_HUMAN)
4	Glia-R	P09496	P09496-2	CLTA	CLCA_HUMAN	Clathrin light chain A (CLCA_HUMAN)
4	Glia-R	P09619	P09619-1	PDGFRB	PGFRB_HUMAN	Platelet-derived growth factor receptor beta isoform Iso 1
4	Glia-R	P09874	P09874-1	PARP1	PARP1_HUMAN	Poly [ADP-ribose] polymerase 1 (PARP1_HUMAN)
4	Glia-R	P09936	P09936-1	UCHL1	UCHL1_HUMAN	Ubiquitin carboxyl-terminal hydrolase isozyme L1 isoform Iso 1
4	Glia-R	P0C0L4	P0C0L4-1	C4A	CO4A_HUMAN	Complement C4-A (CO4A_HUMAN)
4	Glia-R	P0C0S5	P0C0S5-1	H2AFZ	H2AZ_HUMAN	Histone H2A.Z (H2AZ_HUMAN)
4	Glia-R	P0CG04	P0CG04-1	IGLC1	LAC1_HUMAN	Immunoglobulin lambda constant 1 isoform Iso 1
4	Glia-R	P0DMV8	P0DMV8-1	HSPA1A	HS71A_HUMAN	Heat shock 70 kDa protein 1A (HS71A_HUMAN)
4	Glia-R	P10319	P10319-1	HLA-B	1B58_HUMAN	HLA class I histocompatibility antigen, B-58 alpha chain (1B58_HUMAN)
4	Glia-R	P10412	P10412-1	HIST1H1E	H14_HUMAN	Histone H1.4 isoform Iso 1
4	Glia-R	P10909	P10909-1	CLU	CLUS_HUMAN	Clusterin (CLUS_HUMAN)
4	Glia-R	P11021	P11021-1	HSPA5	GRP78_HUMAN	Endoplasmic reticulum chaperone BiP (BIP_HUMAN)
4	Glia-R	P11142	P11142-1	HSPA8	HSP7C_HUMAN	Heat shock cognate 71 kDa protein (HSP7C_HUMAN)
4	Glia-R	P11166	P11166-1	SLC2A1	GTR1_HUMAN	Solute carrier family 2, facilitated glucose transporter member 1 (GTR1_HUMAN)
4	Glia-R	P11233	P11233-1	RALA	RALA_HUMAN	Ras-related protein Ral-A (RALA_HUMAN)
4	Glia-R	P11279	P11279-1	LAMP1	LAMP1_HUMAN	Lysosome-associated membrane glycoprotein 1 (LAMP1_HUMAN)
4	Glia-R	P11387	P11387-1	TOP1	TOP1_HUMAN	DNA topoisomerase 1 (TOP1_HUMAN)
4	Glia-R	P11413	P11413-1	G6PD	G6PD_HUMAN	Glucose-6-phosphate 1-dehydrogenase (G6PD_HUMAN)
4	Glia-R	P12109	P12109-1	COL6A1	CO6A1_HUMAN	Collagen alpha-1(VI) chain (CO6A1_HUMAN)
4	Glia-R	P12111	P12111-1	COL6A3	CO6A3_HUMAN	Collagen alpha-3(VI) chain (CO6A3_HUMAN)
4	Glia-R	P12259	P12259-1	F5	FA5_HUMAN	Coagulation factor V (FA5_HUMAN)
4	Glia-R	P12814	P12814-1	ACTN1	ACTN1_HUMAN	Alpha-actinin-1 (ACTN1_HUMAN)
4	Glia-R	P12956	P12956-1	XRCC6	XRCC6_HUMAN	X-ray repair cross-complementing protein 6 (XRCC6_HUMAN)
4	Glia-R	P13010	P13010-1	XRCC5	XRCC5_HUMAN	X-ray repair cross-complementing protein 5 (XRCC5_HUMAN)
4	Glia-R	P13639	P13639-1	EEF2	EF2_HUMAN	Elongation factor 2 (EF2_HUMAN)
4	Glia-R	P13987	P13987-1	CD59	CD59_HUMAN	CD59 glycoprotein (CD59_HUMAN)
4	Glia-R	P14174	P14174-1	MIF	MIF_HUMAN	Macrophage migration inhibitory factor isoform Iso 1
4	Glia-R	P14618	P14618-1	PKM	KPYM_HUMAN	Pyruvate kinase PKM (KPYM_HUMAN)
4	Glia-R	P14923	P14923-1	JUP	PLAK_HUMAN	Junction plakoglobin (PLAK_HUMAN)
4	Glia-R	P15531	P15531-1	NME1	NDKA_HUMAN	Nucleoside diphosphate kinase A isoform Iso 1
4	Glia-R	P15880	P15880-1	RPS2	RS2_HUMAN	40S ribosomal protein S2 (RS2_HUMAN)
4	Glia-R	P16070	P16070-1	CD44	CD44_HUMAN	CD44 antigen (CD44_HUMAN)
4	Glia-R	P16104	P16104-1	H2AFX	H2AX_HUMAN	Histone H2AX (H2AX_HUMAN)
4	Glia-R	P16401	P16401-1	HIST1H1B	H15_HUMAN	Histone H1.5 (H15_HUMAN)
4	Glia-R	P16402	P16402-1	HIST1H1D	H13_HUMAN	Histone H1.3 (H13_HUMAN)
4	Glia-R	P17301	P17301-1	ITGA2	ITA2_HUMAN	Integrin alpha-2 (ITA2_HUMAN)
4	Glia-R	P17858	P17858-1	PFKL	K6PL_HUMAN	ATP-dependent 6-phosphofructokinase, liver type (PFKAL_HUMAN)
4	Glia-R	P17980	P17980-1	PSMC3	PRS6A_HUMAN	26S proteasome regulatory subunit 6A (PRS6A_HUMAN)
4	Glia-R	P17987	P17987-1	TCP1	TCPA_HUMAN	T-complex protein 1 subunit alpha (TCPA_HUMAN)
4	Glia-R	P18085	P18085-1	ARF4	ARF4_HUMAN	ADP-ribosylation factor 4 (ARF4_HUMAN)
4	Glia-R	P18124	P18124-1	RPL7	RL7_HUMAN	60S ribosomal protein L7 (RL7_HUMAN)
4	Glia-R	P18206	P18206-1	VCL	VINC_HUMAN	Vinculin (VINC_HUMAN)
4	Glia-R	P18621	P18621-1	RPL17	RL17_HUMAN	60S ribosomal protein L17 isoform Iso 1
4	Glia-R	P18669	P18669-1	PGAM1	PGAM1_HUMAN	Phosphoglycerate mutase 1 (PGAM1_HUMAN)
4	Glia-R	P19338	P19338-1	NCL	NUCL_HUMAN	Nucleolin (NUCL_HUMAN)
4	Glia-R	P20742	P20742-1	PZP	PZP_HUMAN	Pregnancy zone protein (PZP_HUMAN)
4	Glia-R	P20908	P20908-1	COL5A1	CO5A1_HUMAN	Collagen alpha-1(V) chain isoform Iso 1
4	Glia-R	P21333	P21333-1	FLNA	FLNA_HUMAN	Filamin-A (FLNA_HUMAN)
4	Glia-R	P21589	P21589-1	NT5E	5NTD_HUMAN	5'-nucleotidase (5NTD_HUMAN)
4	Glia-R	P21741	P21741-1	MDK	MK_HUMAN	Midkine (MK_HUMAN)
4	Glia-R	P21926	P21926-1	CD9	CD9_HUMAN	CD9 antigen (CD9_HUMAN)
4	Glia-R	P22314	P22314-1	UBA1	UBA1_HUMAN	Ubiquitin-like modifier-activating enzyme 1 (UBA1_HUMAN)
4	Glia-R	P23142	P23142-1	FBLN1	FBLN1_HUMAN	Fibulin-1 (FBLN1_HUMAN)
4	Glia-R	P23396	P23396-1	RPS3	RS3_HUMAN	40S ribosomal protein S3 (RS3_HUMAN)
4	Glia-R	P23443	P23443-1	RPS6KB1	KS6B1_HUMAN	Ribosomal protein S6 kinase beta-1 isoform Alpha I
4	Glia-R	P23526	P23526-1	AHCY	SAHH_HUMAN	Adenosylhomocysteinase (SAHH_HUMAN)
4	Glia-R	P23528	P23528-1	CFL1	COF1_HUMAN	Cofilin-1 (COF1_HUMAN)
4	Glia-R	P23634	P23634-1	ATP2B4	AT2B4_HUMAN	Plasma membrane calcium-transporting ATPase 4 (AT2B4_HUMAN)
4	Glia-R	P24821	P24821-1	TNC	TENA_HUMAN	Tenascin (TENA_HUMAN)
4	Glia-R	P26006	P26006-2	ITGA3	ITA3_HUMAN	Integrin alpha-3 (ITA3_HUMAN)
4	Glia-R	P26038	P26038-1	MSN	MOES_HUMAN	Moesin (MOES_HUMAN)
4	Glia-R	P26641	P26641-1	EEF1G	EF1G_HUMAN	Elongation factor 1-gamma (EF1G_HUMAN)
4	Glia-R	P27105	P27105-1	STOM	STOM_HUMAN	Erythrocyte band 7 integral membrane protein (STOM_HUMAN)
4	Glia-R	P27348	P27348-1	YWHAQ	1433T_HUMAN	14-3-3 protein theta (1433T_HUMAN)
4	Glia-R	P27635	P27635-1	RPL10	RL10_HUMAN	60S ribosomal protein L10 isoform Iso 1
4	Glia-R	P29144	P29144-1	TPP2	TPP2_HUMAN	Tripeptidyl-peptidase 2 isoform Iso 1
4	Glia-R	P29401	P29401-1	TKT	TKT_HUMAN	Transketolase (TKT_HUMAN)
4	Glia-R	P29692	P29692-1	EEF1D	EF1D_HUMAN	Elongation factor 1-delta (EF1D_HUMAN)
4	Glia-R	P30154	P30154-2	PPP2R1B	2AAB_HUMAN	Serine/threonine-protein phosphatase 2A 65 kDa regulatory subunit A beta isoform isoform Iso 2
4	Glia-R	P30626	P30626-1	SRI	SORCN_HUMAN	Sorcin (SORCN_HUMAN)
4	Glia-R	P31943	P31943-1	HNRNPH1	HNRH1_HUMAN	Heterogeneous nuclear ribonucleoprotein H (HNRH1_HUMAN)
4	Glia-R	P31946	P31946-2	YWHAB	1433B_HUMAN	14-3-3 protein beta/alpha (1433B_HUMAN)
4	Glia-R	P31949	P31949-1	S100A11	S10AB_HUMAN	Protein S100-A11 (S10AB_HUMAN)
4	Glia-R	P32119	P32119-1	PRDX2	PRDX2_HUMAN	Peroxiredoxin-2 isoform Iso 1
4	Glia-R	P35221	P35221-1	CTNNA1	CTNA1_HUMAN	Catenin alpha-1 (CTNA1_HUMAN)
4	Glia-R	P35222	P35222-1	CTNNB1	CTNB1_HUMAN	Catenin beta-1 (CTNB1_HUMAN)
4	Glia-R	P35241	P35241-1	RDX	RADI_HUMAN	Radixin (RADI_HUMAN)
4	Glia-R	P35268	P35268-1	RPL22	RL22_HUMAN	60S ribosomal protein L22 isoform Iso 1
4	Glia-R	P35579	P35579-1	MYH9	MYH9_HUMAN	Myosin-9 (MYH9_HUMAN)
4	Glia-R	P35580	P35580-1	MYH10	MYH10_HUMAN	Myosin-10 (MYH10_HUMAN)
4	Glia-R	P35613	P35613-1	BSG	BASI_HUMAN	Basigin isoform Iso 1 (BASI_HUMAN)
4	Glia-R	P35998	P35998-1	PSMC2	PRS7_HUMAN	26S proteasome regulatory subunit 7 (PRS7_HUMAN)
4	Glia-R	P36578	P36578-1	RPL4	RL4_HUMAN	60S ribosomal protein L4 (RL4_HUMAN)
4	Glia-R	P36956	P36956-1	SREBF1	SRBP1_HUMAN	Sterol regulatory element-binding protein 1 isoform SREBP-1A
4	Glia-R	P36957	P36957-1	DLST	ODO2_HUMAN	Dihydrolipoyllysine-residue succinyltransferase component of 2-oxoglutarate dehydrogenase complex, mitochondrial isoform Iso 1
4	Glia-R	P37802	P37802-1	TAGLN2	TAGL2_HUMAN	Transgelin-2 (TAGL2_HUMAN)
4	Glia-R	P39023	P39023-1	RPL3	RL3_HUMAN	60S ribosomal protein L3 isoform Iso 1
4	Glia-R	P39060	P39060-1	COL18A1	COIA1_HUMAN	Collagen alpha-1(XVIII) chain isoform Iso 2
4	Glia-R	P40227	P40227-1	CCT6A	TCPZ_HUMAN	T-complex protein 1 subunit zeta (TCPZ_HUMAN)
4	Glia-R	P40967	P40967-1	PMEL	PMEL_HUMAN	Melanocyte protein PMEL isoform Iso 1
4	Glia-R	P46776	P46776-1	RPL27A	RL27A_HUMAN	60S ribosomal protein L27a isoform Iso 1
4	Glia-R	P46777	P46777-1	RPL5	RL5_HUMAN	60S ribosomal protein L5 (RL5_HUMAN)
4	Glia-R	P46778	P46778-1	RPL21	RL21_HUMAN	60S ribosomal protein L21 isoform Iso 1
4	Glia-R	P46782	P46782-1	RPS5	RS5_HUMAN	40S ribosomal protein S5 (RS5_HUMAN)
4	Glia-R	P46940	P46940-1	IQGAP1	IQGA1_HUMAN	Ras GTPase-activating-like protein IQGAP1 (IQGA1_HUMAN)
4	Glia-R	P47755	P47755-1	CAPZA2	CAZA2_HUMAN	F-actin-capping protein subunit alpha-2 (CAZA2_HUMAN)
4	Glia-R	P48509	P48509-1	CD151	CD151_HUMAN	CD151 antigen (CD151_HUMAN)
4	Glia-R	P48643	P48643-1	CCT5	TCPE_HUMAN	T-complex protein 1 subunit epsilon (TCPE_HUMAN)
4	Glia-R	P49327	P49327-1	FASN	FAS_HUMAN	Fatty acid synthase (FAS_HUMAN)
4	Glia-R	P49368	P49368-1	CCT3	TCPG_HUMAN	T-complex protein 1 subunit gamma (TCPG_HUMAN)
4	Glia-R	P50281	P50281-1	MMP14	MMP14_HUMAN	Matrix metalloproteinase-14 (MMP14_HUMAN)
4	Glia-R	P50395	P50395-1	GDI2	GDIB_HUMAN	Rab GDP dissociation inhibitor beta (GDIB_HUMAN)
4	Glia-R	P50454	P50454-1	SERPINH1	SERPH_HUMAN	Serpin H1 (SERPH_HUMAN)
4	Glia-R	P50914	P50914-1	RPL14	RL14_HUMAN	60S ribosomal protein L14 (RL14_HUMAN)
4	Glia-R	P50990	P50990-1	CCT8	TCPQ_HUMAN	T-complex protein 1 subunit theta (TCPQ_HUMAN)
4	Glia-R	P50991	P50991-1	CCT4	TCPD_HUMAN	T-complex protein 1 subunit delta (TCPD_HUMAN)
4	Glia-R	P51148	P51148-1	RAB5C	RAB5C_HUMAN	Ras-related protein Rab-5C (RAB5C_HUMAN)
4	Glia-R	P51149	P51149-1	RAB7A	RAB7A_HUMAN	Ras-related protein Rab-7a (RAB7A_HUMAN)
4	Glia-R	P51665	P51665-1	PSMD7	PSMD7_HUMAN	26S proteasome non-ATPase regulatory subunit 7 (PSMD7_HUMAN)
4	Glia-R	P52209	P52209-1	PGD	6PGD_HUMAN	6-phosphogluconate dehydrogenase, decarboxylating (6PGD_HUMAN)
4	Glia-R	P52272	P52272-1	HNRNPM	HNRPM_HUMAN	Heterogeneous nuclear ribonucleoprotein M (HNRPM_HUMAN)
4	Glia-R	P52907	P52907-1	CAPZA1	CAZA1_HUMAN	F-actin-capping protein subunit alpha-1 (CAZA1_HUMAN)
4	Glia-R	P53396	P53396-2	ACLY	ACLY_HUMAN	ATP-citrate synthase (ACLY_HUMAN)
4	Glia-R	P53618	P53618-1	COPB1	COPB_HUMAN	Coatomer subunit beta (COPB_HUMAN)
4	Glia-R	P53621	P53621-1	COPA	COPA_HUMAN	Coatomer subunit alpha (COPA_HUMAN)
4	Glia-R	P53801	P53801-1	PTTG1IP	PTTG_HUMAN	Pituitary tumor-transforming gene 1 protein-interacting protein isoform Iso 1
4	Glia-R	P53999	P53999-1	SUB1	TCP4_HUMAN	Activated RNA polymerase II transcriptional coactivator p15 isoform Iso 1
4	Glia-R	P54289	P54289-1	CACNA2D1	CA2D1_HUMAN	Voltage-dependent calcium channel subunit alpha-2/delta-1 (CA2D1_HUMAN)
4	Glia-R	P55072	P55072-1	VCP	TERA_HUMAN	Transitional endoplasmic reticulum ATPase (TERA_HUMAN)
4	Glia-R	P55209	P55209-1	NAP1L1	NP1L1_HUMAN	Nucleosome assembly protein 1-like 1 (NP1L1_HUMAN)
4	Glia-R	P60033	P60033-1	CD81	CD81_HUMAN	CD81 antigen (CD81_HUMAN)
4	Glia-R	P60174	P60174-1	TPI1	TPIS_HUMAN	Triosephosphate isomerase (TPIS_HUMAN)
4	Glia-R	P60660	P60660-1	MYL6	MYL6_HUMAN	Myosin light polypeptide 6 (MYL6_HUMAN)
4	Glia-R	P60709	P60709-1	ACTB	ACTB_HUMAN	Actin, cytoplasmic 1 (ACTB_HUMAN)
4	Glia-R	P60842	P60842-2	EIF4A1	IF4A1_HUMAN	Eukaryotic initiation factor 4A-I (IF4A1_HUMAN)
4	Glia-R	P60903	P60903-1	S100A10	S10AA_HUMAN	Protein S100-A10 (S10AA_HUMAN)
4	Glia-R	P60953	P60953-2	CDC42	CDC42_HUMAN	Cell division control protein 42 homolog (CDC42_HUMAN)
4	Glia-R	P61158	P61158-1	ACTR3	ARP3_HUMAN	Actin-related protein 3 (ARP3_HUMAN)
4	Glia-R	P61204	P61204-1	ARF3	ARF3_HUMAN	ADP-ribosylation factor 3 (ARF3_HUMAN)
4	Glia-R	P61224	P61224-2	RAP1B	RAP1B_HUMAN	Ras-related protein Rap-1b (RAP1B_HUMAN)
4	Glia-R	P61247	P61247-1	RPS3A	RS3A_HUMAN	40S ribosomal protein S3a (RS3A_HUMAN)
4	Glia-R	P61313	P61313-1	RPL15	RL15_HUMAN	60S ribosomal protein L15 (RL15_HUMAN)
4	Glia-R	P61421	P61421-1	ATP6V0D1	VA0D1_HUMAN	V-type proton ATPase subunit d 1 isoform Iso 1
4	Glia-R	P61586	P61586-1	RHOA	RHOA_HUMAN	Transforming protein RhoA (RHOA_HUMAN)
4	Glia-R	P61978	P61978-1	HNRNPK	HNRPK_HUMAN	Heterogeneous nuclear ribonucleoprotein K (HNRPK_HUMAN)
4	Glia-R	P62140	P62140-1	PPP1CB	PP1B_HUMAN	Serine/threonine-protein phosphatase PP1-beta catalytic subunit (PP1B_HUMAN)
4	Glia-R	P62195	P62195-1	PSMC5	PRS8_HUMAN	26S proteasome regulatory subunit 8 (PRS8_HUMAN)
4	Glia-R	P62241	P62241-1	RPS8	RS8_HUMAN	40S ribosomal protein S8 (RS8_HUMAN)
4	Glia-R	P62249	P62249-1	RPS16	RS16_HUMAN	40S ribosomal protein S16 (RS16_HUMAN)
4	Glia-R	P62258	P62258-1	YWHAE	1433E_HUMAN	14-3-3 protein epsilon (1433E_HUMAN)
4	Glia-R	P62263	P62263-1	RPS14	RS14_HUMAN	40S ribosomal protein S14 (RS14_HUMAN)
4	Glia-R	P62280	P62280-1	RPS11	RS11_HUMAN	40S ribosomal protein S11 (RS11_HUMAN)
4	Glia-R	P62304	P62304-1	SNRPE	RUXE_HUMAN	Small nuclear ribonucleoprotein E isoform Iso 1
4	Glia-R	P62314	P62314-1	SNRPD1	SMD1_HUMAN	Small nuclear ribonucleoprotein Sm D1 (SMD1_HUMAN)
4	Glia-R	P62316	P62316-1	SNRPD2	SMD2_HUMAN	Small nuclear ribonucleoprotein Sm D2 isoform Iso 1
4	Glia-R	P62318	P62318-1	SNRPD3	SMD3_HUMAN	Small nuclear ribonucleoprotein Sm D3 isoform Iso 1
4	Glia-R	P62333	P62333-1	PSMC6	PRS10_HUMAN	26S proteasome regulatory subunit 10B (PRS10_HUMAN)
4	Glia-R	P62424	P62424-1	RPL7A	RL7A_HUMAN	60S ribosomal protein L7a isoform Iso 1
4	Glia-R	P62701	P62701-1	RPS4X	RS4X_HUMAN	40S ribosomal protein S4, X isoform (RS4X_HUMAN)
4	Glia-R	P62753	P62753-1	RPS6	RS6_HUMAN	40S ribosomal protein S6 (RS6_HUMAN)
4	Glia-R	P62805	P62805-1	HIST1H4A	H4_HUMAN	Histone H4 (H4_HUMAN)
4	Glia-R	P62826	P62826-1	RAN	RAN_HUMAN	GTP-binding nuclear protein Ran (RAN_HUMAN)
4	Glia-R	P62829	P62829-1	RPL23	RL23_HUMAN	60S ribosomal protein L23 isoform Iso 1
4	Glia-R	P62854	P62854-1	RPS26	RS26_HUMAN	40S ribosomal protein S26 (RS26_HUMAN)
4	Glia-R	P62873	P62873-1	GNB1	GBB1_HUMAN	Guanine nucleotide-binding protein G(I)/G(S)/G(T) subunit beta-1 (GBB1_HUMAN)
4	Glia-R	P62879	P62879-1	GNB2	GBB2_HUMAN	Guanine nucleotide-binding protein G(I)/G(S)/G(T) subunit beta-2 (GBB2_HUMAN)
4	Glia-R	P62888	P62888-1	RPL30	RL30_HUMAN	60S ribosomal protein L30 (RL30_HUMAN)
4	Glia-R	P62910	P62910-1	RPL32	RL32_HUMAN	60S ribosomal protein L32 isoform Iso 1
4	Glia-R	P62913	P62913-1	RPL11	RL11_HUMAN	60S ribosomal protein L11 (RL11_HUMAN)
4	Glia-R	P62917	P62917-1	RPL8	RL8_HUMAN	60S ribosomal protein L8 isoform Iso 1
4	Glia-R	P62937	P62937-1	PPIA	PPIA_HUMAN	Peptidyl-prolyl cis-trans isomerase A (PPIA_HUMAN)
4	Glia-R	P62979	P62979-1	RPS27A	RS27A_HUMAN	Ubiquitin-40S ribosomal protein S27a isoform Iso 1
4	Glia-R	P63000	P63000-1	RAC1	RAC1_HUMAN	Ras-related C3 botulinum toxin substrate 1 (RAC1_HUMAN)
4	Glia-R	P63104	P63104-1	YWHAZ	1433Z_HUMAN	14-3-3 protein zeta/delta (1433Z_HUMAN)
4	Glia-R	P67809	P67809-1	YBX1	YBOX1_HUMAN	Nuclease-sensitive element-binding protein 1 (YBOX1_HUMAN)
4	Glia-R	P68363	P68363-1	TUBA1B	TBA1B_HUMAN	Tubulin alpha-1B chain isoform Iso 1
4	Glia-R	P68371	P68371-1	TUBB4B	TBB4B_HUMAN	Tubulin beta-4B chain (TBB4B_HUMAN)
4	Glia-R	P68431	P68431-1	HIST1H3A	H31_HUMAN	Histone H3.1 (H31_HUMAN)
4	Glia-R	P69891	P69891-1	HBG1	HBG1_HUMAN	Hemoglobin subunit gamma-1 isoform Iso 1
4	Glia-R	P69905	P69905-1	HBA1	HBA_HUMAN	Hemoglobin subunit alpha (HBA_HUMAN)
4	Glia-R	P78371	P78371-1	CCT2	TCPB_HUMAN	T-complex protein 1 subunit beta (TCPB_HUMAN)
4	Glia-R	P78527	P78527-1	PRKDC	PRKDC_HUMAN	DNA-dependent protein kinase catalytic subunit (PRKDC_HUMAN)
4	Glia-R	P84103	P84103-1	SRSF3	SRSF3_HUMAN	Serine/arginine-rich splicing factor 3 (SRSF3_HUMAN)
4	Glia-R	P84243	P84243-1	H3F3A	H33_HUMAN	Histone H3.3 isoform Iso 1
4	Glia-R	Q00610	Q00610-1	CLTC	CLH1_HUMAN	Clathrin heavy chain 1 (CLH1_HUMAN)
4	Glia-R	Q00839	Q00839-1	HNRNPU	HNRPU_HUMAN	Heterogeneous nuclear ribonucleoprotein U (HNRPU_HUMAN)
4	Glia-R	Q01518	Q01518-1	CAP1	CAP1_HUMAN	Adenylyl cyclase-associated protein 1 (CAP1_HUMAN)
4	Glia-R	Q01664	Q01664-1	TFAP4	TFAP4_HUMAN	Transcription factor AP-4 isoform Iso 1
4	Glia-R	Q02543	Q02543-1	RPL18A	RL18A_HUMAN	60S ribosomal protein L18a (RL18A_HUMAN)
4	Glia-R	Q02809	Q02809-1	PLOD1	PLOD1_HUMAN	Procollagen-lysine,2-oxoglutarate 5-dioxygenase 1 (PLOD1_HUMAN)
4	Glia-R	Q03135	Q03135-1	CAV1	CAV1_HUMAN	Caveolin-1 (CAV1_HUMAN)
4	Glia-R	Q04941	Q04941-1	PLP2	PLP2_HUMAN	Proteolipid protein 2 (PLP2_HUMAN)
4	Glia-R	Q06033	Q06033-1	ITIH3	ITIH3_HUMAN	Inter-alpha-trypsin inhibitor heavy chain H3 (ITIH3_HUMAN)
4	Glia-R	Q06830	Q06830-1	PRDX1	PRDX1_HUMAN	Peroxiredoxin-1 (PRDX1_HUMAN)
4	Glia-R	Q07020	Q07020-1	RPL18	RL18_HUMAN	60S ribosomal protein L18 (RL18_HUMAN)
4	Glia-R	Q07954	Q07954-1	LRP1	LRP1_HUMAN	Prolow-density lipoprotein receptor-related protein 1 isoform Iso 1
4	Glia-R	Q07955	Q07955-1	SRSF1	SRSF1_HUMAN	Serine/arginine-rich splicing factor 1 (SRSF1_HUMAN)
4	Glia-R	Q08211	Q08211-1	DHX9	DHX9_HUMAN	ATP-dependent RNA helicase A (DHX9_HUMAN)
4	Glia-R	Q08380	Q08380-1	LGALS3BP	LG3BP_HUMAN	Galectin-3-binding protein (LG3BP_HUMAN)
4	Glia-R	Q08431	Q08431-1	MFGE8	MFGM_HUMAN	Lactadherin (MFGM_HUMAN)
4	Glia-R	Q08945	Q08945-1	SSRP1	SSRP1_HUMAN	FACT complex subunit SSRP1 isoform Iso 1
4	Glia-R	Q12904	Q12904-1	AIMP1	AIMP1_HUMAN	Aminoacyl tRNA synthase complex-interacting multifunctional protein 1 isoform Iso 1
4	Glia-R	Q13103	Q13103-1	SPP2	SPP24_HUMAN	Secreted phosphoprotein 24 isoform Iso 1
4	Glia-R	Q13200	Q13200-1	PSMD2	PSMD2_HUMAN	26S proteasome non-ATPase regulatory subunit 2 (PSMD2_HUMAN)
4	Glia-R	Q13247	Q13247-1	SRSF6	SRSF6_HUMAN	Serine/arginine-rich splicing factor 6 isoform SRP55-1
4	Glia-R	Q13509	Q13509-1	TUBB3	TBB3_HUMAN	Tubulin beta-3 chain (TBB3_HUMAN)
4	Glia-R	Q13557	Q13557-1	CAMK2D	KCC2D_HUMAN	Calcium/calmodulin-dependent protein kinase type II subunit delta (KCC2D_HUMAN)
4	Glia-R	Q13885	Q13885-1	TUBB2A	TBB2A_HUMAN	Tubulin beta-2A chain (TBB2A_HUMAN)
4	Glia-R	Q14152	Q14152-1	EIF3A	EIF3A_HUMAN	Eukaryotic translation initiation factor 3 subunit A (EIF3A_HUMAN)
4	Glia-R	Q14195	Q14195-1	DPYSL3	DPYL3_HUMAN	Dihydropyrimidinase-related protein 3 (DPYL3_HUMAN)
4	Glia-R	Q14204	Q14204-1	DYNC1H1	DYHC1_HUMAN	Cytoplasmic dynein 1 heavy chain 1 (DYHC1_HUMAN)
4	Glia-R	Q14697	Q14697-1	GANAB	GANAB_HUMAN	Neutral alpha-glucosidase AB (GANAB_HUMAN)
4	Glia-R	Q14764	Q14764-1	MVP	MVP_HUMAN	Major vault protein (MVP_HUMAN)
4	Glia-R	Q14974	Q14974-1	KPNB1	IMB1_HUMAN	Importin subunit beta-1 (IMB1_HUMAN)
4	Glia-R	Q15019	Q15019-1	SEPT2	SEPT2_HUMAN	Septin-2 (SEPT2_HUMAN)
4	Glia-R	Q15233	Q15233-1	NONO	NONO_HUMAN	Non-POU domain-containing octamer-binding protein (NONO_HUMAN)
4	Glia-R	Q15365	Q15365-1	PCBP1	PCBP1_HUMAN	Poly(rC)-binding protein 1 (PCBP1_HUMAN)
4	Glia-R	Q15375	Q15375-1	EPHA7	EPHA7_HUMAN	Ephrin type-A receptor 7 isoform Iso 1
4	Glia-R	Q15582	Q15582-1	TGFBI	BGH3_HUMAN	Transforming growth factor-beta-induced protein ig-h3 (BGH3_HUMAN)
4	Glia-R	Q15758	Q15758-1	SLC1A5	AAAT_HUMAN	Neutral amino acid transporter B(0) (AAAT_HUMAN)
4	Glia-R	Q15907	Q15907-1	RAB11B	RB11B_HUMAN	Ras-related protein Rab-11B (RB11B_HUMAN)
4	Glia-R	Q16555	Q16555-1	DPYSL2	DPYL2_HUMAN	Dihydropyrimidinase-related protein 2 (DPYL2_HUMAN)
4	Glia-R	Q16629	Q16629-1	SRSF7	SRSF7_HUMAN	Serine/arginine-rich splicing factor 7 isoform Iso 1
4	Glia-R	Q16658	Q16658-1	FSCN1	FSCN1_HUMAN	Fascin (FSCN1_HUMAN)
4	Glia-R	Q2KHM9	Q2KHM9-1	KIAA0753	K0753_HUMAN	Protein moonraker isoform Iso 1
4	Glia-R	Q5EBL2	Q5EBL2-1	ZNF628	ZN628_HUMAN	Zinc finger protein 628 isoform Iso 1
4	Glia-R	Q5JNZ5	Q5JNZ5-1	RPS26P11	RS26L_HUMAN	Putative 40S ribosomal protein S26-like 1 isoform Iso 1
4	Glia-R	Q5JWF2	Q5JWF2-1	GNAS	GNAS1_HUMAN	Guanine nucleotide-binding protein G(s) subunit alpha isoforms XLas isoform XLas-1
4	Glia-R	Q5QNW6	Q5QNW6-1	HIST2H2BF	H2B2F_HUMAN	Histone H2B type 2-F isoform Iso 1
4	Glia-R	Q5SSJ5	Q5SSJ5-1	HP1BP3	HP1B3_HUMAN	Heterochromatin protein 1-binding protein 3 isoform Iso 1
4	Glia-R	Q5VTE0	Q5VTE0-1	EEF1A1P5	EF1A3_HUMAN	Putative elongation factor 1-alpha-like 3 isoform Iso 1
4	Glia-R	Q6FI13	Q6FI13-1	HIST2H2AA4	H2A2A_HUMAN	Histone H2A type 2-A isoform Iso 1
4	Glia-R	Q6IS14	Q6IS14-1	EIF5AL1	IF5AL_HUMAN	Eukaryotic translation initiation factor 5A-1-like isoform Iso 1
4	Glia-R	Q6XQN6	Q6XQN6-1	NAPRT	PNCB_HUMAN	Nicotinate phosphoribosyltransferase isoform Iso 1
4	Glia-R	Q71DI3	Q71DI3-1	HIST2H3A	H32_HUMAN	Histone H3.2 (H32_HUMAN)
4	Glia-R	Q71U36	Q71U36-1	TUBA1A	TBA1A_HUMAN	Tubulin alpha-1A chain isoform Iso 1
4	Glia-R	Q7L1W4	Q7L1W4-1	LRRC8D	LRC8D_HUMAN	Volume-regulated anion channel subunit LRRC8D isoform Iso 1
4	Glia-R	Q7Z5J8	Q7Z5J8-1	ANKAR	ANKAR_HUMAN	Ankyrin and armadillo repeat-containing protein isoform Iso 1
4	Glia-R	Q86XK2	Q86XK2-1	FBXO11	FBX11_HUMAN	F-box only protein 11 isoform Iso 1
4	Glia-R	Q8IZ83	Q8IZ83-1	ALDH16A1	A16A1_HUMAN	Aldehyde dehydrogenase family 16 member A1 (A16A1_HUMAN)
4	Glia-R	Q8N0Y7	Q8N0Y7-1	PGAM4	PGAM4_HUMAN	Probable phosphoglycerate mutase 4 isoform Iso 1
4	Glia-R	Q8N257	Q8N257-1	HIST3H2BB	H2B3B_HUMAN	Histone H2B type 3-B isoform Iso 1
4	Glia-R	Q8N6Y2	Q8N6Y2-1	LRRC17	LRC17_HUMAN	Leucine-rich repeat-containing protein 17 isoform Iso 1
4	Glia-R	Q8NEV1	Q8NEV1-1	CSNK2A3	CSK23_HUMAN	Casein kinase II subunit alpha 3 isoform Iso 1
4	Glia-R	Q8NFC6	Q8NFC6-1	BOD1L1	BD1L1_HUMAN	Biorientation of chromosomes in cell division protein 1-like 1 isoform Iso 1
4	Glia-R	Q8NG11	Q8NG11-1	TSPAN14	TSN14_HUMAN	Tetraspanin-14 isoform Iso 1
4	Glia-R	Q8TDB8	Q8TDB8-1	SLC2A14	GTR14_HUMAN	Solute carrier family 2, facilitated glucose transporter member 14 isoform Iso 1
4	Glia-R	Q8WUM4	Q8WUM4-1	PDCD6IP	PDC6I_HUMAN	Programmed cell death 6-interacting protein (PDC6I_HUMAN)
4	Glia-R	Q92499	Q92499-1	DDX1	DDX1_HUMAN	ATP-dependent RNA helicase DDX1 isoform Iso 1
4	Glia-R	Q92626	Q92626-1	PXDN	PXDN_HUMAN	Peroxidasin homolog (PXDN_HUMAN)
4	Glia-R	Q92743	Q92743-1	HTRA1	HTRA1_HUMAN	Serine protease HTRA1 (HTRA1_HUMAN)
4	Glia-R	Q92974	Q92974-1	ARHGEF2	ARHG2_HUMAN	Rho guanine nucleotide exchange factor 2 isoform Iso 1
4	Glia-R	Q969P0	Q969P0-1	IGSF8	IGSF8_HUMAN	Immunoglobulin superfamily member 8 (IGSF8_HUMAN)
4	Glia-R	Q96FJ2	Q96FJ2-1	DYNLL2	DYL2_HUMAN	Dynein light chain 2, cytoplasmic isoform Iso 1
4	Glia-R	Q96LB3	Q96LB3-1	IFT74	IFT74_HUMAN	Intraflagellar transport protein 74 homolog isoform Iso 1
4	Glia-R	Q96M42	Q96M42-1	LINC00479	CU129_HUMAN	Putative uncharacterized protein encoded by LINC00479 isoform Iso 1
4	Glia-R	Q99460	Q99460-2	PSMD1	PSMD1_HUMAN	26S proteasome non-ATPase regulatory subunit 1 (PSMD1_HUMAN)
4	Glia-R	Q99536	Q99536-1	VAT1	VAT1_HUMAN	Synaptic vesicle membrane protein VAT-1 homolog (VAT1_HUMAN)
4	Glia-R	Q99733	Q99733-1	NAP1L4	NP1L4_HUMAN	Nucleosome assembly protein 1-like 4 (NP1L4_HUMAN)
4	Glia-R	Q99829	Q99829-1	CPNE1	CPNE1_HUMAN	Copine-1 (CPNE1_HUMAN)
4	Glia-R	Q99832	Q99832-1	CCT7	TCPH_HUMAN	T-complex protein 1 subunit eta (TCPH_HUMAN)
4	Glia-R	Q99943	Q99943-1	AGPAT1	PLCA_HUMAN	1-acyl-sn-glycerol-3-phosphate acyltransferase alpha isoform Iso 1
4	Glia-R	Q9BQE3	Q9BQE3-1	TUBA1C	TBA1C_HUMAN	Tubulin alpha-1C chain (TBA1C_HUMAN)
4	Glia-R	Q9BUF5	Q9BUF5-1	TUBB6	TBB6_HUMAN	Tubulin beta-6 chain (TBB6_HUMAN)
4	Glia-R	Q9BV40	Q9BV40-1	VAMP8	VAMP8_HUMAN	Vesicle-associated membrane protein 8 isoform Iso 1
4	Glia-R	Q9BVA1	Q9BVA1-1	TUBB2B	TBB2B_HUMAN	Tubulin beta-2B chain (TBB2B_HUMAN)
4	Glia-R	Q9BW66	Q9BW66-1	CINP	CINP_HUMAN	Cyclin-dependent kinase 2-interacting protein isoform Iso 1
4	Glia-R	Q9BXJ4	Q9BXJ4-1	C1QTNF3	C1QT3_HUMAN	Complement C1q tumor necrosis factor-related protein 3 isoform Iso 1
4	Glia-R	Q9C0H2	Q9C0H2-1	TTYH3	TTYH3_HUMAN	Protein tweety homolog 3 (TTYH3_HUMAN)
4	Glia-R	Q9H0U4	Q9H0U4-1	RAB1B	RAB1B_HUMAN	Ras-related protein Rab-1B (RAB1B_HUMAN)
4	Glia-R	Q9H4B7	Q9H4B7-1	TUBB1	TBB1_HUMAN	Tubulin beta-1 chain (TBB1_HUMAN)
4	Glia-R	Q9H4G4	Q9H4G4-1	GLIPR2	GAPR1_HUMAN	Golgi-associated plant pathogenesis-related protein 1 isoform Iso 1
4	Glia-R	Q9H4M9	Q9H4M9-1	EHD1	EHD1_HUMAN	EH domain-containing protein 1 (EHD1_HUMAN)
4	Glia-R	Q9NQC3	Q9NQC3-1	RTN4	RTN4_HUMAN	Reticulon-4 (RTN4_HUMAN)
4	Glia-R	Q9NRX5	Q9NRX5-1	SERINC1	SERC1_HUMAN	Serine incorporator 1 (SERC1_HUMAN)
4	Glia-R	Q9NRY6	Q9NRY6-1	PLSCR3	PLS3_HUMAN	Phospholipid scramblase 3 (PLS3_HUMAN)
4	Glia-R	Q9NTK5	Q9NTK5-1	OLA1	OLA1_HUMAN	Obg-like ATPase 1 (OLA1_HUMAN)
4	Glia-R	Q9NUT2	Q9NUT2-1	ABCB8	ABCB8_HUMAN	ATP-binding cassette sub-family B member 8, mitochondrial isoform Iso 1
4	Glia-R	Q9NZN3	Q9NZN3-1	EHD3	EHD3_HUMAN	EH domain-containing protein 3 (EHD3_HUMAN)
4	Glia-R	Q9P0M6	Q9P0M6-1	H2AFY2	H2AW_HUMAN	Core histone macro-H2A.2 isoform Iso 1
4	Glia-R	Q9P2B2	Q9P2B2-1	PTGFRN	FPRP_HUMAN	Prostaglandin F2 receptor negative regulator (FPRP_HUMAN)
4	Glia-R	Q9UDX3	Q9UDX3-1	SEC14L4	S14L4_HUMAN	SEC14-like protein 4 isoform Iso 1
4	Glia-R	Q9UGM3	Q9UGM3-9	DMBT1	DMBT1_HUMAN	Deleted in malignant brain tumors 1 protein isoform Iso 9
4	Glia-R	Q9UKU9	Q9UKU9-1	ANGPTL2	ANGL2_HUMAN	Angiopoietin-related protein 2 isoform Iso 1
4	Glia-R	Q9UL25	Q9UL25-1	RAB21	RAB21_HUMAN	Ras-related protein Rab-21 (RAB21_HUMAN)
4	Glia-R	Q9ULH0	Q9ULH0-1	KIDINS220	KDIS_HUMAN	Kinase D-interacting substrate of 220 kDa isoform Iso 1
4	Glia-R	Q9UMS4	Q9UMS4-1	PRPF19	PRP19_HUMAN	Pre-mRNA-processing factor 19 (PRP19_HUMAN)
4	Glia-R	Q9UNM6	Q9UNM6-1	PSMD13	PSD13_HUMAN	26S proteasome non-ATPase regulatory subunit 13 (PSD13_HUMAN)
4	Glia-R	Q9Y230	Q9Y230-1	RUVBL2	RUVB2_HUMAN	RuvB-like 2 (RUVB2_HUMAN)
4	Glia-R	Q9Y265	Q9Y265-1	RUVBL1	RUVB1_HUMAN	RuvB-like 1 (RUVB1_HUMAN)
4	Glia-R	Q9Y315	Q9Y315-1	DERA	DEOC_HUMAN	Deoxyribose-phosphate aldolase isoform Iso 1
4	Glia-R	Q9Y490	Q9Y490-1	TLN1	TLN1_HUMAN	Talin-1 (TLN1_HUMAN)
4	Glia-R	Q9Y6C2	Q9Y6C2-1	EMILIN1	EMIL1_HUMAN	EMILIN-1 (EMIL1_HUMAN)
5	Glia-Tr	A6NHL2	A6NHL2-1	TUBAL3	TBAL3_HUMAN	Tubulin alpha chain-like 3 isoform Iso 1
5	Glia-Tr	B5ME19	B5ME19-1	EIF3CL	B5ME19_HUMAN	Eukaryotic translation initiation factor 3 subunit C-like protein isoform Iso 1
5	Glia-Tr	B9A064	B9A064-1	IGLL5	IGLL5_HUMAN	Immunoglobulin lambda-like polypeptide 5 isoform Iso 1
5	Glia-Tr	O00148	O00148-1	DDX39A	DX39A_HUMAN	ATP-dependent RNA helicase DDX39A (DX39A_HUMAN)
5	Glia-Tr	O00159	O00159-1	MYO1C	MYO1C_HUMAN	Unconventional myosin-Ic (MYO1C_HUMAN)
5	Glia-Tr	O00231	O00231-1	PSMD11	PSD11_HUMAN	26S proteasome non-ATPase regulatory subunit 11 isoform Iso 1
5	Glia-Tr	O00299	O00299-1	CLIC1	CLIC1_HUMAN	Chloride intracellular channel protein 1 (CLIC1_HUMAN)
5	Glia-Tr	O00560	O00560-1	SDCBP	SDCB1_HUMAN	Syntenin-1 isoform Iso 1 (SDCB1_HUMAN)
5	Glia-Tr	O00622	O00622-1	CYR61	CYR61_HUMAN	Protein CYR61 isoform Iso 1
5	Glia-Tr	O14734	O14734-1	ACOT8	ACOT8_HUMAN	Acyl-coenzyme A thioesterase 8 isoform Iso 1
5	Glia-Tr	O14786	O14786-1	NRP1	NRP1_HUMAN	Neuropilin-1 (NRP1_HUMAN)
5	Glia-Tr	O14817	O14817-1	TSPAN4	TSN4_HUMAN	Tetraspanin-4 (TSN4_HUMAN)
5	Glia-Tr	O14828	O14828-1	SCAMP3	SCAM3_HUMAN	Secretory carrier-associated membrane protein 3 isoform Iso 1
5	Glia-Tr	O14950	O14950-1	MYL12B	ML12B_HUMAN	Myosin regulatory light chain 12B (ML12B_HUMAN)
5	Glia-Tr	O15127	O15127-1	SCAMP2	SCAM2_HUMAN	Secretory carrier-associated membrane protein 2 isoform Iso 1
5	Glia-Tr	O15230	O15230-1	LAMA5	LAMA5_HUMAN	Laminin subunit alpha-5 (LAMA5_HUMAN)
5	Glia-Tr	O15484	O15484-1	CAPN5	CAN5_HUMAN	Calpain-5 (CAN5_HUMAN)
5	Glia-Tr	O43633	O43633-1	CHMP2A	CHM2A_HUMAN	Charged multivesicular body protein 2a isoform Iso 1
5	Glia-Tr	O43854	O43854-1	EDIL3	EDIL3_HUMAN	EGF-like repeat and discoidin I-like domain-containing protein 3 isoform Iso 1
5	Glia-Tr	O43866	O43866-1	CD5L	CD5L_HUMAN	CD5 antigen-like isoform Iso 1
5	Glia-Tr	O60232	O60232-1	SSSCA1	SSA27_HUMAN	Sjoegren syndrome/scleroderma autoantigen 1 isoform Iso 1
5	Glia-Tr	O60506	O60506-1	SYNCRIP	HNRPQ_HUMAN	Heterogeneous nuclear ribonucleoprotein Q (HNRPQ_HUMAN)
5	Glia-Tr	O60637	O60637-1	TSPAN3	TSN3_HUMAN	Tetraspanin-3 isoform Iso 1
5	Glia-Tr	O60814	O60814-1	HIST1H2BK	H2B1K_HUMAN	Histone H2B type 1-K (H2B1K_HUMAN)
5	Glia-Tr	O60884	O60884-1	DNAJA2	DNJA2_HUMAN	DnaJ homolog subfamily A member 2 (DNJA2_HUMAN)
5	Glia-Tr	O75083	O75083-1	WDR1	WDR1_HUMAN	WD repeat-containing protein 1 (WDR1_HUMAN)
5	Glia-Tr	O75131	O75131-1	CPNE3	CPNE3_HUMAN	Copine-3 (CPNE3_HUMAN)
5	Glia-Tr	O75340	O75340-1	PDCD6	PDCD6_HUMAN	Programmed cell death protein 6 (PDCD6_HUMAN)
5	Glia-Tr	O75367	O75367-1	H2AFY	H2AY_HUMAN	Core histone macro-H2A.1 (H2AY_HUMAN)
5	Glia-Tr	O75531	O75531-1	BANF1	BAF_HUMAN	Barrier-to-autointegration factor isoform Iso 1
5	Glia-Tr	O75954	O75954-1	TSPAN9	TSN9_HUMAN	Tetraspanin-9 (TSN9_HUMAN)
5	Glia-Tr	O76021	O76021-1	RSL1D1	RL1D1_HUMAN	Ribosomal L1 domain-containing protein 1 (RL1D1_HUMAN)
5	Glia-Tr	O94986	O94986-1	CEP152	CE152_HUMAN	Centrosomal protein of 152 kDa isoform Iso 1
5	Glia-Tr	O95084	O95084-1	PRSS23	PRS23_HUMAN	Serine protease 23 (PRS23_HUMAN)
5	Glia-Tr	O95782	O95782-1	AP2A1	AP2A1_HUMAN	AP-2 complex subunit alpha-1 (AP2A1_HUMAN)
5	Glia-Tr	P00488	P00488-1	F13A1	F13A_HUMAN	Coagulation factor XIII A chain (F13A_HUMAN)
5	Glia-Tr	P00533	P00533-1	EGFR	EGFR_HUMAN	Epidermal growth factor receptor (EGFR_HUMAN)
5	Glia-Tr	P00558	P00558-1	PGK1	PGK1_HUMAN	Phosphoglycerate kinase 1 (PGK1_HUMAN)
5	Glia-Tr	P00734	P00734-1	F2	THRB_HUMAN	Prothrombin (THRB_HUMAN)
5	Glia-Tr	P00736	P00736-1	C1R	C1R_HUMAN	Complement C1r subcomponent (C1R_HUMAN)
5	Glia-Tr	P00738	P00738-1	HP	HPT_HUMAN	Haptoglobin isoform Iso 1
5	Glia-Tr	P00747	P00747-1	PLG	PLMN_HUMAN	Plasminogen (PLMN_HUMAN)
5	Glia-Tr	P00749	P00749-2	PLAU	UROK_HUMAN	Urokinase-type plasminogen activator (UROK_HUMAN)
5	Glia-Tr	P01023	P01023-1	A2M	A2MG_HUMAN	Alpha-2-macroglobulin (A2MG_HUMAN)
5	Glia-Tr	P01024	P01024-1	C3	CO3_HUMAN	Complement C3 (CO3_HUMAN)
5	Glia-Tr	P01031	P01031-1	C5	CO5_HUMAN	Complement C5 isoform Iso 1
5	Glia-Tr	P01591	P01591-1	JCHAIN	IGJ_HUMAN	Immunoglobulin J chain isoform Iso 1
5	Glia-Tr	P01834	P01834-1	IGKC	IGKC_HUMAN	Immunoglobulin kappa constant (IGKC_HUMAN)
5	Glia-Tr	P01871	P01871-1	IGHM	IGHM_HUMAN	Immunoglobulin heavy constant mu (IGHM_HUMAN)
5	Glia-Tr	P01876	P01876-1	IGHA1	IGHA1_HUMAN	Immunoglobulin heavy constant alpha 1 isoform Iso 1
5	Glia-Tr	P01892	P01892-1	HLA-A	1A02_HUMAN	HLA class I histocompatibility antigen, A-2 alpha chain (1A02_HUMAN)
5	Glia-Tr	P02042	P02042-1	HBD	HBD_HUMAN	Hemoglobin subunit delta (HBD_HUMAN)
5	Glia-Tr	P02649	P02649-1	APOE	APOE_HUMAN	Apolipoprotein E (APOE_HUMAN)
5	Glia-Tr	P02675	P02675-1	FGB	FIBB_HUMAN	Fibrinogen beta chain isoform Iso 1
5	Glia-Tr	P02730	P02730-1	SLC4A1	B3AT_HUMAN	Band 3 anion transport protein isoform Iso 1
5	Glia-Tr	P02745	P02745-1	C1QA	C1QA_HUMAN	Complement C1q subcomponent subunit A isoform Iso 1
5	Glia-Tr	P02747	P02747-1	C1QC	C1QC_HUMAN	Complement C1q subcomponent subunit C (C1QC_HUMAN)
5	Glia-Tr	P02751	P02751-1	FN1	FINC_HUMAN	Fibronectin (FINC_HUMAN)
5	Glia-Tr	P02765	P02765-1	AHSG	FETUA_HUMAN	Alpha-2-HS-glycoprotein (FETUA_HUMAN)
5	Glia-Tr	P02768	P02768-1	ALB	ALBU_HUMAN	Serum albumin (ALBU_HUMAN)
5	Glia-Tr	P02786	P02786-1	TFRC	TFR1_HUMAN	Transferrin receptor protein 1 (TFR1_HUMAN)
5	Glia-Tr	P02792	P02792-1	FTL	FRIL_HUMAN	Ferritin light chain isoform Iso 1
5	Glia-Tr	P02794	P02794-1	FTH1	FRIH_HUMAN	Ferritin heavy chain (FRIH_HUMAN)
5	Glia-Tr	P03956	P03956-1	MMP1	MMP1_HUMAN	Interstitial collagenase (MMP1_HUMAN)
5	Glia-Tr	P04004	P04004-1	VTN	VTNC_HUMAN	Vitronectin (VTNC_HUMAN)
5	Glia-Tr	P04075	P04075-2	ALDOA	ALDOA_HUMAN	Fructose-bisphosphate aldolase A (ALDOA_HUMAN)
5	Glia-Tr	P04083	P04083-1	ANXA1	ANXA1_HUMAN	Annexin A1 (ANXA1_HUMAN)
5	Glia-Tr	P04406	P04406-1	GAPDH	G3P_HUMAN	Glyceraldehyde-3-phosphate dehydrogenase (G3P_HUMAN)
5	Glia-Tr	P04899	P04899-1	GNAI2	GNAI2_HUMAN	Guanine nucleotide-binding protein G(i) subunit alpha-2 (GNAI2_HUMAN)
5	Glia-Tr	P04908	P04908-1	HIST1H2AB	H2A1B_HUMAN	Histone H2A type 1-B/E (H2A1B_HUMAN)
5	Glia-Tr	P05023	P05023-1	ATP1A1	AT1A1_HUMAN	Sodium/potassium-transporting ATPase subunit alpha-1 (AT1A1_HUMAN)
5	Glia-Tr	P05106	P05106-1	ITGB3	ITB3_HUMAN	Integrin beta-3 (ITB3_HUMAN)
5	Glia-Tr	P05362	P05362-1	ICAM1	ICAM1_HUMAN	Intercellular adhesion molecule 1 (ICAM1_HUMAN)
5	Glia-Tr	P05386	P05386-1	RPLP1	RLA1_HUMAN	60S acidic ribosomal protein P1 isoform Iso 1
5	Glia-Tr	P05556	P05556-1	ITGB1	ITB1_HUMAN	Integrin beta-1 (ITB1_HUMAN)
5	Glia-Tr	P06576	P06576-1	ATP5F1B	ATPB_HUMAN	ATP synthase subunit beta, mitochondrial (ATPB_HUMAN)
5	Glia-Tr	P06733	P06733-1	ENO1	ENOA_HUMAN	Alpha-enolase (ENOA_HUMAN)
5	Glia-Tr	P06748	P06748-1	NPM1	NPM_HUMAN	Nucleophosmin (NPM_HUMAN)
5	Glia-Tr	P06899	P06899-1	HIST1H2BJ	H2B1J_HUMAN	Histone H2B type 1-J (H2B1J_HUMAN)
5	Glia-Tr	P07195	P07195-1	LDHB	LDHB_HUMAN	L-lactate dehydrogenase B chain (LDHB_HUMAN)
5	Glia-Tr	P07355	P07355-1	ANXA2	ANXA2_HUMAN	Annexin A2 (ANXA2_HUMAN)
5	Glia-Tr	P07437	P07437-1	TUBB	TBB5_HUMAN	Tubulin beta chain (TBB5_HUMAN)
5	Glia-Tr	P07737	P07737-1	PFN1	PROF1_HUMAN	Profilin-1 (PROF1_HUMAN)
5	Glia-Tr	P07900	P07900-1	HSP90AA1	HS90A_HUMAN	Heat shock protein HSP 90-alpha (HS90A_HUMAN)
5	Glia-Tr	P07996	P07996-1	THBS1	TSP1_HUMAN	Thrombospondin-1 (TSP1_HUMAN)
5	Glia-Tr	P08195	P08195-1	SLC3A2	4F2_HUMAN	4F2 cell-surface antigen heavy chain (4F2_HUMAN)
5	Glia-Tr	P08238	P08238-1	HSP90AB1	HS90B_HUMAN	Heat shock protein HSP 90-beta (HS90B_HUMAN)
5	Glia-Tr	P08670	P08670-1	VIM	VIME_HUMAN	Vimentin (VIME_HUMAN)
5	Glia-Tr	P08697	P08697-1	SERPINF2	A2AP_HUMAN	Alpha-2-antiplasmin isoform Iso 1
5	Glia-Tr	P08758	P08758-1	ANXA5	ANXA5_HUMAN	Annexin A5 (ANXA5_HUMAN)
5	Glia-Tr	P08865	P08865-1	RPSA	RSSA_HUMAN	40S ribosomal protein SA (RSSA_HUMAN)
5	Glia-Tr	P09211	P09211-1	GSTP1	GSTP1_HUMAN	Glutathione S-transferase P (GSTP1_HUMAN)
5	Glia-Tr	P09496	P09496-2	CLTA	CLCA_HUMAN	Clathrin light chain A (CLCA_HUMAN)
5	Glia-Tr	P09874	P09874-1	PARP1	PARP1_HUMAN	Poly [ADP-ribose] polymerase 1 (PARP1_HUMAN)
5	Glia-Tr	P09936	P09936-1	UCHL1	UCHL1_HUMAN	Ubiquitin carboxyl-terminal hydrolase isozyme L1 isoform Iso 1
5	Glia-Tr	P0C0L4	P0C0L4-1	C4A	CO4A_HUMAN	Complement C4-A (CO4A_HUMAN)
5	Glia-Tr	P0C0S5	P0C0S5-1	H2AFZ	H2AZ_HUMAN	Histone H2A.Z (H2AZ_HUMAN)
5	Glia-Tr	P0DMV8	P0DMV8-1	HSPA1A	HS71A_HUMAN	Heat shock 70 kDa protein 1A (HS71A_HUMAN)
5	Glia-Tr	P10301	P10301-1	RRAS	RRAS_HUMAN	Ras-related protein R-Ras (RRAS_HUMAN)
5	Glia-Tr	P10909	P10909-1	CLU	CLUS_HUMAN	Clusterin (CLUS_HUMAN)
5	Glia-Tr	P11142	P11142-1	HSPA8	HSP7C_HUMAN	Heat shock cognate 71 kDa protein (HSP7C_HUMAN)
5	Glia-Tr	P11166	P11166-1	SLC2A1	GTR1_HUMAN	Solute carrier family 2, facilitated glucose transporter member 1 (GTR1_HUMAN)
5	Glia-Tr	P11233	P11233-1	RALA	RALA_HUMAN	Ras-related protein Ral-A (RALA_HUMAN)
5	Glia-Tr	P11413	P11413-1	G6PD	G6PD_HUMAN	Glucose-6-phosphate 1-dehydrogenase (G6PD_HUMAN)
5	Glia-Tr	P11940	P11940-1	PABPC1	PABP1_HUMAN	Polyadenylate-binding protein 1 (PABP1_HUMAN)
5	Glia-Tr	P12109	P12109-1	COL6A1	CO6A1_HUMAN	Collagen alpha-1(VI) chain (CO6A1_HUMAN)
5	Glia-Tr	P12111	P12111-4	COL6A3	CO6A3_HUMAN	Collagen alpha-3(VI) chain (CO6A3_HUMAN)
5	Glia-Tr	P12259	P12259-1	F5	FA5_HUMAN	Coagulation factor V (FA5_HUMAN)
5	Glia-Tr	P12268	P12268-1	IMPDH2	IMDH2_HUMAN	Inosine-5'-monophosphate dehydrogenase 2 (IMDH2_HUMAN)
5	Glia-Tr	P12814	P12814-1	ACTN1	ACTN1_HUMAN	Alpha-actinin-1 (ACTN1_HUMAN)
5	Glia-Tr	P13639	P13639-1	EEF2	EF2_HUMAN	Elongation factor 2 (EF2_HUMAN)
5	Glia-Tr	P13987	P13987-1	CD59	CD59_HUMAN	CD59 glycoprotein (CD59_HUMAN)
5	Glia-Tr	P14618	P14618-1	PKM	KPYM_HUMAN	Pyruvate kinase PKM (KPYM_HUMAN)
5	Glia-Tr	P15144	P15144-1	ANPEP	AMPN_HUMAN	Aminopeptidase N (AMPN_HUMAN)
5	Glia-Tr	P15311	P15311-1	EZR	EZRI_HUMAN	Ezrin (EZRI_HUMAN)
5	Glia-Tr	P15531	P15531-1	NME1	NDKA_HUMAN	Nucleoside diphosphate kinase A isoform Iso 1
5	Glia-Tr	P15880	P15880-1	RPS2	RS2_HUMAN	40S ribosomal protein S2 (RS2_HUMAN)
5	Glia-Tr	P16070	P16070-1	CD44	CD44_HUMAN	CD44 antigen (CD44_HUMAN)
5	Glia-Tr	P16401	P16401-1	HIST1H1B	H15_HUMAN	Histone H1.5 (H15_HUMAN)
5	Glia-Tr	P16402	P16402-1	HIST1H1D	H13_HUMAN	Histone H1.3 (H13_HUMAN)
5	Glia-Tr	P17301	P17301-1	ITGA2	ITA2_HUMAN	Integrin alpha-2 (ITA2_HUMAN)
5	Glia-Tr	P17987	P17987-1	TCP1	TCPA_HUMAN	T-complex protein 1 subunit alpha (TCPA_HUMAN)
5	Glia-Tr	P18077	P18077-1	RPL35A	RL35A_HUMAN	60S ribosomal protein L35a (RL35A_HUMAN)
5	Glia-Tr	P18084	P18084-1	ITGB5	ITB5_HUMAN	Integrin beta-5 (ITB5_HUMAN)
5	Glia-Tr	P18124	P18124-1	RPL7	RL7_HUMAN	60S ribosomal protein L7 (RL7_HUMAN)
5	Glia-Tr	P18206	P18206-1	VCL	VINC_HUMAN	Vinculin (VINC_HUMAN)
5	Glia-Tr	P18621	P18621-1	RPL17	RL17_HUMAN	60S ribosomal protein L17 isoform Iso 1
5	Glia-Tr	P18669	P18669-1	PGAM1	PGAM1_HUMAN	Phosphoglycerate mutase 1 (PGAM1_HUMAN)
5	Glia-Tr	P20073	P20073-1	ANXA7	ANXA7_HUMAN	Annexin A7 (ANXA7_HUMAN)
5	Glia-Tr	P20339	P20339-1	RAB5A	RAB5A_HUMAN	Ras-related protein Rab-5A isoform Iso 1
5	Glia-Tr	P20645	P20645-1	M6PR	MPRD_HUMAN	Cation-dependent mannose-6-phosphate receptor (MPRD_HUMAN)
5	Glia-Tr	P21333	P21333-1	FLNA	FLNA_HUMAN	Filamin-A (FLNA_HUMAN)
5	Glia-Tr	P21589	P21589-1	NT5E	5NTD_HUMAN	5'-nucleotidase (5NTD_HUMAN)
5	Glia-Tr	P21926	P21926-1	CD9	CD9_HUMAN	CD9 antigen (CD9_HUMAN)
5	Glia-Tr	P21980	P21980-1	TGM2	TGM2_HUMAN	Protein-glutamine gamma-glutamyltransferase 2 (TGM2_HUMAN)
5	Glia-Tr	P23142	P23142-1	FBLN1	FBLN1_HUMAN	Fibulin-1 (FBLN1_HUMAN)
5	Glia-Tr	P23229	P23229-1	ITGA6	ITA6_HUMAN	Integrin alpha-6 (ITA6_HUMAN)
5	Glia-Tr	P23396	P23396-1	RPS3	RS3_HUMAN	40S ribosomal protein S3 (RS3_HUMAN)
5	Glia-Tr	P23443	P23443-1	RPS6KB1	KS6B1_HUMAN	Ribosomal protein S6 kinase beta-1 isoform Alpha I
5	Glia-Tr	P23526	P23526-1	AHCY	SAHH_HUMAN	Adenosylhomocysteinase (SAHH_HUMAN)
5	Glia-Tr	P23528	P23528-1	CFL1	COF1_HUMAN	Cofilin-1 (COF1_HUMAN)
5	Glia-Tr	P23634	P23634-1	ATP2B4	AT2B4_HUMAN	Plasma membrane calcium-transporting ATPase 4 (AT2B4_HUMAN)
5	Glia-Tr	P23921	P23921-1	RRM1	RIR1_HUMAN	Ribonucleoside-diphosphate reductase large subunit (RIR1_HUMAN)
5	Glia-Tr	P24821	P24821-1	TNC	TENA_HUMAN	Tenascin (TENA_HUMAN)
5	Glia-Tr	P26006	P26006-2	ITGA3	ITA3_HUMAN	Integrin alpha-3 (ITA3_HUMAN)
5	Glia-Tr	P26038	P26038-1	MSN	MOES_HUMAN	Moesin (MOES_HUMAN)
5	Glia-Tr	P26373	P26373-1	RPL13	RL13_HUMAN	60S ribosomal protein L13 (RL13_HUMAN)
5	Glia-Tr	P26641	P26641-1	EEF1G	EF1G_HUMAN	Elongation factor 1-gamma (EF1G_HUMAN)
5	Glia-Tr	P27105	P27105-1	STOM	STOM_HUMAN	Erythrocyte band 7 integral membrane protein (STOM_HUMAN)
5	Glia-Tr	P27635	P27635-1	RPL10	RL10_HUMAN	60S ribosomal protein L10 isoform Iso 1
5	Glia-Tr	P27708	P27708-1	CAD	PYR1_HUMAN	CAD protein (PYR1_HUMAN)
5	Glia-Tr	P29144	P29144-1	TPP2	TPP2_HUMAN	Tripeptidyl-peptidase 2 isoform Iso 1
5	Glia-Tr	P29279	P29279-1	CTGF	CTGF_HUMAN	Connective tissue growth factor isoform Iso 1
5	Glia-Tr	P30050	P30050-1	RPL12	RL12_HUMAN	60S ribosomal protein L12 (RL12_HUMAN)
5	Glia-Tr	P30101	P30101-1	PDIA3	PDIA3_HUMAN	Protein disulfide-isomerase A3 (PDIA3_HUMAN)
5	Glia-Tr	P30626	P30626-1	SRI	SORCN_HUMAN	Sorcin (SORCN_HUMAN)
5	Glia-Tr	P31150	P31150-1	GDI1	GDIA_HUMAN	Rab GDP dissociation inhibitor alpha (GDIA_HUMAN)
5	Glia-Tr	P31431	P31431-1	SDC4	SDC4_HUMAN	Syndecan-4 isoform Iso 1
5	Glia-Tr	P31689	P31689-1	DNAJA1	DNJA1_HUMAN	DnaJ homolog subfamily A member 1 (DNJA1_HUMAN)
5	Glia-Tr	P31946	P31946-1	YWHAB	1433B_HUMAN	14-3-3 protein beta/alpha (1433B_HUMAN)
5	Glia-Tr	P32970	P32970-1	CD70	CD70_HUMAN	CD70 antigen (CD70_HUMAN)
5	Glia-Tr	P35579	P35579-1	MYH9	MYH9_HUMAN	Myosin-9 (MYH9_HUMAN)
5	Glia-Tr	P35613	P35613-1	BSG	BASI_HUMAN	Basigin isoform Iso 1 (BASI_HUMAN)
5	Glia-Tr	P35998	P35998-1	PSMC2	PRS7_HUMAN	26S proteasome regulatory subunit 7 (PRS7_HUMAN)
5	Glia-Tr	P36578	P36578-1	RPL4	RL4_HUMAN	60S ribosomal protein L4 (RL4_HUMAN)
5	Glia-Tr	P36873	P36873-1	PPP1CC	PP1G_HUMAN	Serine/threonine-protein phosphatase PP1-gamma catalytic subunit (PP1G_HUMAN)
5	Glia-Tr	P36956	P36956-1	SREBF1	SRBP1_HUMAN	Sterol regulatory element-binding protein 1 isoform SREBP-1A
5	Glia-Tr	P36957	P36957-1	DLST	ODO2_HUMAN	Dihydrolipoyllysine-residue succinyltransferase component of 2-oxoglutarate dehydrogenase complex, mitochondrial isoform Iso 1
5	Glia-Tr	P38606	P38606-1	ATP6V1A	VATA_HUMAN	V-type proton ATPase catalytic subunit A isoform Iso 1
5	Glia-Tr	P39023	P39023-1	RPL3	RL3_HUMAN	60S ribosomal protein L3 isoform Iso 1
5	Glia-Tr	P40429	P40429-1	RPL13A	RL13A_HUMAN	60S ribosomal protein L13a isoform Iso 1
5	Glia-Tr	P46776	P46776-1	RPL27A	RL27A_HUMAN	60S ribosomal protein L27a isoform Iso 1
5	Glia-Tr	P46777	P46777-1	RPL5	RL5_HUMAN	60S ribosomal protein L5 (RL5_HUMAN)
5	Glia-Tr	P46779	P46779-1	RPL28	RL28_HUMAN	60S ribosomal protein L28 (RL28_HUMAN)
5	Glia-Tr	P46781	P46781-1	RPS9	RS9_HUMAN	40S ribosomal protein S9 (RS9_HUMAN)
5	Glia-Tr	P46782	P46782-1	RPS5	RS5_HUMAN	40S ribosomal protein S5 (RS5_HUMAN)
5	Glia-Tr	P48509	P48509-1	CD151	CD151_HUMAN	CD151 antigen (CD151_HUMAN)
5	Glia-Tr	P48643	P48643-1	CCT5	TCPE_HUMAN	T-complex protein 1 subunit epsilon (TCPE_HUMAN)
5	Glia-Tr	P48960	P48960-1	CD97	AGRE5_HUMAN	Adhesion G protein-coupled receptor E5 (AGRE5_HUMAN)
5	Glia-Tr	P49207	P49207-1	RPL34	RL34_HUMAN	60S ribosomal protein L34 isoform Iso 1
5	Glia-Tr	P49327	P49327-1	FASN	FAS_HUMAN	Fatty acid synthase (FAS_HUMAN)
5	Glia-Tr	P49368	P49368-1	CCT3	TCPG_HUMAN	T-complex protein 1 subunit gamma (TCPG_HUMAN)
5	Glia-Tr	P50914	P50914-1	RPL14	RL14_HUMAN	60S ribosomal protein L14 (RL14_HUMAN)
5	Glia-Tr	P50990	P50990-1	CCT8	TCPQ_HUMAN	T-complex protein 1 subunit theta (TCPQ_HUMAN)
5	Glia-Tr	P50991	P50991-1	CCT4	TCPD_HUMAN	T-complex protein 1 subunit delta (TCPD_HUMAN)
5	Glia-Tr	P50995	P50995-1	ANXA11	ANX11_HUMAN	Annexin A11 (ANX11_HUMAN)
5	Glia-Tr	P51148	P51148-1	RAB5C	RAB5C_HUMAN	Ras-related protein Rab-5C (RAB5C_HUMAN)
5	Glia-Tr	P51149	P51149-1	RAB7A	RAB7A_HUMAN	Ras-related protein Rab-7a (RAB7A_HUMAN)
5	Glia-Tr	P53396	P53396-2	ACLY	ACLY_HUMAN	ATP-citrate synthase (ACLY_HUMAN)
5	Glia-Tr	P53618	P53618-1	COPB1	COPB_HUMAN	Coatomer subunit beta (COPB_HUMAN)
5	Glia-Tr	P53621	P53621-1	COPA	COPA_HUMAN	Coatomer subunit alpha (COPA_HUMAN)
5	Glia-Tr	P53801	P53801-1	PTTG1IP	PTTG_HUMAN	Pituitary tumor-transforming gene 1 protein-interacting protein isoform Iso 1
5	Glia-Tr	P53990	P53990-1	IST1	IST1_HUMAN	IST1 homolog (IST1_HUMAN)
5	Glia-Tr	P54709	P54709-1	ATP1B3	AT1B3_HUMAN	Sodium/potassium-transporting ATPase subunit beta-3 (AT1B3_HUMAN)
5	Glia-Tr	P55072	P55072-1	VCP	TERA_HUMAN	Transitional endoplasmic reticulum ATPase (TERA_HUMAN)
5	Glia-Tr	P55209	P55209-1	NAP1L1	NP1L1_HUMAN	Nucleosome assembly protein 1-like 1 (NP1L1_HUMAN)
5	Glia-Tr	P55290	P55290-1	CDH13	CAD13_HUMAN	Cadherin-13 (CAD13_HUMAN)
5	Glia-Tr	P60033	P60033-1	CD81	CD81_HUMAN	CD81 antigen (CD81_HUMAN)
5	Glia-Tr	P60174	P60174-1	TPI1	TPIS_HUMAN	Triosephosphate isomerase (TPIS_HUMAN)
5	Glia-Tr	P60660	P60660-1	MYL6	MYL6_HUMAN	Myosin light polypeptide 6 (MYL6_HUMAN)
5	Glia-Tr	P60709	P60709-1	ACTB	ACTB_HUMAN	Actin, cytoplasmic 1 (ACTB_HUMAN)
5	Glia-Tr	P60842	P60842-2	EIF4A1	IF4A1_HUMAN	Eukaryotic initiation factor 4A-I (IF4A1_HUMAN)
5	Glia-Tr	P60866	P60866-1	RPS20	RS20_HUMAN	40S ribosomal protein S20 isoform Iso 1
5	Glia-Tr	P60900	P60900-1	PSMA6	PSA6_HUMAN	Proteasome subunit alpha type-6 isoform Iso 1
5	Glia-Tr	P60953	P60953-2	CDC42	CDC42_HUMAN	Cell division control protein 42 homolog (CDC42_HUMAN)
5	Glia-Tr	P61026	P61026-1	RAB10	RAB10_HUMAN	Ras-related protein Rab-10 (RAB10_HUMAN)
5	Glia-Tr	P61158	P61158-1	ACTR3	ARP3_HUMAN	Actin-related protein 3 (ARP3_HUMAN)
5	Glia-Tr	P61224	P61224-1	RAP1B	RAP1B_HUMAN	Ras-related protein Rap-1b (RAP1B_HUMAN)
5	Glia-Tr	P61247	P61247-1	RPS3A	RS3A_HUMAN	40S ribosomal protein S3a (RS3A_HUMAN)
5	Glia-Tr	P61313	P61313-1	RPL15	RL15_HUMAN	60S ribosomal protein L15 (RL15_HUMAN)
5	Glia-Tr	P61421	P61421-1	ATP6V0D1	VA0D1_HUMAN	V-type proton ATPase subunit d 1 isoform Iso 1
5	Glia-Tr	P61586	P61586-1	RHOA	RHOA_HUMAN	Transforming protein RhoA (RHOA_HUMAN)
5	Glia-Tr	P61769	P61769-1	B2M	B2MG_HUMAN	Beta-2-microglobulin (B2MG_HUMAN)
5	Glia-Tr	P61978	P61978-1	HNRNPK	HNRPK_HUMAN	Heterogeneous nuclear ribonucleoprotein K (HNRPK_HUMAN)
5	Glia-Tr	P62195	P62195-1	PSMC5	PRS8_HUMAN	26S proteasome regulatory subunit 8 (PRS8_HUMAN)
5	Glia-Tr	P62241	P62241-1	RPS8	RS8_HUMAN	40S ribosomal protein S8 (RS8_HUMAN)
5	Glia-Tr	P62244	P62244-1	RPS15A	RS15A_HUMAN	40S ribosomal protein S15a isoform Iso 1
5	Glia-Tr	P62249	P62249-1	RPS16	RS16_HUMAN	40S ribosomal protein S16 (RS16_HUMAN)
5	Glia-Tr	P62258	P62258-1	YWHAE	1433E_HUMAN	14-3-3 protein epsilon (1433E_HUMAN)
5	Glia-Tr	P62266	P62266-1	RPS23	RS23_HUMAN	40S ribosomal protein S23 (RS23_HUMAN)
5	Glia-Tr	P62269	P62269-1	RPS18	RS18_HUMAN	40S ribosomal protein S18 (RS18_HUMAN)
5	Glia-Tr	P62280	P62280-1	RPS11	RS11_HUMAN	40S ribosomal protein S11 (RS11_HUMAN)
5	Glia-Tr	P62424	P62424-1	RPL7A	RL7A_HUMAN	60S ribosomal protein L7a isoform Iso 1
5	Glia-Tr	P62701	P62701-1	RPS4X	RS4X_HUMAN	40S ribosomal protein S4, X isoform (RS4X_HUMAN)
5	Glia-Tr	P62753	P62753-1	RPS6	RS6_HUMAN	40S ribosomal protein S6 (RS6_HUMAN)
5	Glia-Tr	P62805	P62805-1	HIST1H4A	H4_HUMAN	Histone H4 (H4_HUMAN)
5	Glia-Tr	P62820	P62820-1	RAB1A	RAB1A_HUMAN	Ras-related protein Rab-1A (RAB1A_HUMAN)
5	Glia-Tr	P62826	P62826-1	RAN	RAN_HUMAN	GTP-binding nuclear protein Ran (RAN_HUMAN)
5	Glia-Tr	P62851	P62851-1	RPS25	RS25_HUMAN	40S ribosomal protein S25 isoform Iso 1
5	Glia-Tr	P62854	P62854-1	RPS26	RS26_HUMAN	40S ribosomal protein S26 (RS26_HUMAN)
5	Glia-Tr	P62873	P62873-1	GNB1	GBB1_HUMAN	Guanine nucleotide-binding protein G(I)/G(S)/G(T) subunit beta-1 (GBB1_HUMAN)
5	Glia-Tr	P62879	P62879-1	GNB2	GBB2_HUMAN	Guanine nucleotide-binding protein G(I)/G(S)/G(T) subunit beta-2 (GBB2_HUMAN)
5	Glia-Tr	P62888	P62888-1	RPL30	RL30_HUMAN	60S ribosomal protein L30 (RL30_HUMAN)
5	Glia-Tr	P62910	P62910-1	RPL32	RL32_HUMAN	60S ribosomal protein L32 isoform Iso 1
5	Glia-Tr	P62913	P62913-1	RPL11	RL11_HUMAN	60S ribosomal protein L11 (RL11_HUMAN)
5	Glia-Tr	P62917	P62917-1	RPL8	RL8_HUMAN	60S ribosomal protein L8 isoform Iso 1
5	Glia-Tr	P62937	P62937-1	PPIA	PPIA_HUMAN	Peptidyl-prolyl cis-trans isomerase A (PPIA_HUMAN)
5	Glia-Tr	P62979	P62979-1	RPS27A	RS27A_HUMAN	Ubiquitin-40S ribosomal protein S27a isoform Iso 1
5	Glia-Tr	P63000	P63000-1	RAC1	RAC1_HUMAN	Ras-related C3 botulinum toxin substrate 1 (RAC1_HUMAN)
5	Glia-Tr	P63010	P63010-1	AP2B1	AP2B1_HUMAN	AP-2 complex subunit beta (AP2B1_HUMAN)
5	Glia-Tr	P63092	P63092-1	GNAS	GNAS2_HUMAN	Guanine nucleotide-binding protein G(s) subunit alpha isoforms short (GNAS2_HUMAN)
5	Glia-Tr	P63104	P63104-1	YWHAZ	1433Z_HUMAN	14-3-3 protein zeta/delta (1433Z_HUMAN)
5	Glia-Tr	P67870	P67870-1	CSNK2B	CSK2B_HUMAN	Casein kinase II subunit beta isoform Iso 1
5	Glia-Tr	P68363	P68363-1	TUBA1B	TBA1B_HUMAN	Tubulin alpha-1B chain isoform Iso 1
5	Glia-Tr	P68366	P68366-1	TUBA4A	TBA4A_HUMAN	Tubulin alpha-4A chain (TBA4A_HUMAN)
5	Glia-Tr	P68371	P68371-1	TUBB4B	TBB4B_HUMAN	Tubulin beta-4B chain (TBB4B_HUMAN)
5	Glia-Tr	P68431	P68431-1	HIST1H3A	H31_HUMAN	Histone H3.1 (H31_HUMAN)
5	Glia-Tr	P69905	P69905-1	HBA1	HBA_HUMAN	Hemoglobin subunit alpha (HBA_HUMAN)
5	Glia-Tr	P78371	P78371-1	CCT2	TCPB_HUMAN	T-complex protein 1 subunit beta (TCPB_HUMAN)
5	Glia-Tr	P78527	P78527-1	PRKDC	PRKDC_HUMAN	DNA-dependent protein kinase catalytic subunit (PRKDC_HUMAN)
5	Glia-Tr	P80723	P80723-1	BASP1	BASP1_HUMAN	Brain acid soluble protein 1 (BASP1_HUMAN)
5	Glia-Tr	P83731	P83731-1	RPL24	RL24_HUMAN	60S ribosomal protein L24 isoform Iso 1
5	Glia-Tr	P84095	P84095-1	RHOG	RHOG_HUMAN	Rho-related GTP-binding protein RhoG (RHOG_HUMAN)
5	Glia-Tr	P84103	P84103-1	SRSF3	SRSF3_HUMAN	Serine/arginine-rich splicing factor 3 (SRSF3_HUMAN)
[truncated: 121 more rows]

## Sheet: Combination
Gene Name	Accession	ProtHuman	Glia-Sh	Glia-L	A172	Glia-R	Glia-Tr
A2M	P01023	A2MG_HUMAN	1	1	1	1	1
AARS	P49588	SYAC_HUMAN		1	1
ABCB8	Q9NUT2	ABCB8_HUMAN				1
ABCC1	P33527	MRP1_HUMAN		1
ABCE1	P61221	ABCE1_HUMAN			1
ACADVL	P49748	ACADV_HUMAN			1
ACLY	P53396	ACLY_HUMAN	1	1	1	1	1
ACO1	P21399	ACOC_HUMAN	1		1
ACOT8	O14734	ACOT8_HUMAN				1	1
ACSL4	O60488	ACSL4_HUMAN		1
ACTA2	P62736	ACTA_HUMAN		1	1
ACTB	P60709	ACTB_HUMAN	1	1	1	1	1
ACTG1	P63261	ACTG_HUMAN	1	1	1
ACTN1	P12814	ACTN1_HUMAN		1	1	1	1
ACTN4	O43707	ACTN4_HUMAN	1	1
ACTR1A	P61163	ACTZ_HUMAN	1
ACTR2	P61160	ARP2_HUMAN		1
ACTR3	P61158	ARP3_HUMAN	1	1	1	1	1
ADAM10	O14672	ADA10_HUMAN	1		1
ADAM9	Q13443	ADAM9_HUMAN	1	1	1		1
ADAMTS1	Q9UHI8	ATS1_HUMAN					1
ADH5	P11766	ADHX_HUMAN			1
AGPAT1	Q99943	PLCA_HUMAN				1
AGRN	O00468	AGRIN_HUMAN	1			1
AHCY	P23526	SAHH_HUMAN	1	1	1	1	1
AHNAK	Q09666	AHNK_HUMAN		1
AHSG	P02765	FETUA_HUMAN	1	1	1		1
AIMP1	Q12904	AIMP1_HUMAN				1
AKR1B1	P15121	ALDR_HUMAN	1	1
AKR1C1	Q04828	AK1C1_HUMAN		1
ALB	P02768	ALBU_HUMAN	1	1	1	1	1
ALCAM	Q13740	CD166_HUMAN		1
ALDH16A1	Q8IZ83	A16A1_HUMAN	1		1	1	1
ALDH1A3	P47895	AL1A3_HUMAN	1
ALDOA	P04075	ALDOA_HUMAN	1	1	1	1	1
ANGPTL2	Q9UKU9	ANGL2_HUMAN				1
ANKAR	Q7Z5J8	ANKAR_HUMAN				1
ANKH	Q9HCJ1	ANKH_HUMAN		1
ANP32B	Q92688	AN32B_HUMAN					1
ANPEP	P15144	AMPN_HUMAN		1			1
ANXA1	P04083	ANXA1_HUMAN	1	1	1	1	1
ANXA11	P50995	ANX11_HUMAN	1	1	1		1
ANXA2	P07355	ANXA2_HUMAN	1	1	1	1	1
ANXA4	P09525	ANXA4_HUMAN		1
ANXA5	P08758	ANXA5_HUMAN	1	1	1	1	1
ANXA6	P08133	ANXA6_HUMAN	1	1	1	1
ANXA7	P20073	ANXA7_HUMAN		1	1		1
AP1B1	Q10567	AP1B1_HUMAN		1	1
AP2A1	O95782	AP2A1_HUMAN		1			1
AP2A2	O94973	AP2A2_HUMAN				1
AP2B1	P63010	AP2B1_HUMAN		1			1
AP5M1	Q9H0R1	AP5M1_HUMAN					1
APEX1	P27695	APEX1_HUMAN			1
APOB	P04114	APOB_HUMAN	1	1	1
APOE	P02649	APOE_HUMAN	1		1	1	1
APRT	P07741	APT_HUMAN	1	1	1
ARF1	P84077	ARF1_HUMAN		1
ARF3	P61204	ARF3_HUMAN	1		1	1
ARF4	P18085	ARF4_HUMAN	1	1	1	1
ARF5	P84085	ARF5_HUMAN		1	1
ARF6	P62330	ARF6_HUMAN		1	1
ARHGEF2	Q92974	ARHG2_HUMAN				1
ARPC1A	Q92747	ARC1A_HUMAN			1
ARPC3	O15145	ARPC3_HUMAN	1	1	1	1
ASNS	P08243	ASNS_HUMAN		1
ATIC	P31939	PUR9_HUMAN			1
ATP1A1	P05023	AT1A1_HUMAN	1	1	1	1	1
ATP1A2	P50993	AT1A2_HUMAN	1	1
ATP1B1	P05026	AT1B1_HUMAN	1	1	1	1
ATP1B3	P54709	AT1B3_HUMAN	1	1	1		1
ATP2B1	P20020	AT2B1_HUMAN		1	1
ATP2B4	P23634	AT2B4_HUMAN	1	1	1	1	1
ATP5F1B	P06576	ATPB_HUMAN			1		1
ATP6V0D1	P61421	VA0D1_HUMAN				1	1
ATP6V1A	P38606	VATA_HUMAN					1
B2M	P61769	B2MG_HUMAN			1		1
BAG2	O95816	BAG2_HUMAN			1
BANF1	O75531	BAF_HUMAN				1	1
BASP1	P80723	BASP1_HUMAN		1	1		1
BCAT1	P54687	BCAT1_HUMAN			1
BHMT	Q93088	BHMT1_HUMAN			1
BMP1	P13497	BMP1_HUMAN	1
BOD1L1	Q8NFC6	BD1L1_HUMAN				1
BSG	P35613	BASI_HUMAN	1	1	1	1	1
BUB3	O43684	BUB3_HUMAN			1
C1QA	P02745	C1QA_HUMAN					1
C1QC	P02747	C1QC_HUMAN	1				1
C1QTNF3	Q9BXJ4	C1QT3_HUMAN				1
C1R	P00736	C1R_HUMAN	1				1
C3	P01024	CO3_HUMAN	1		1	1	1
C4A	P0C0L4	CO4A_HUMAN	1		1	1	1
C5	P01031	CO5_HUMAN					1
C9	P02748	CO9_HUMAN				1
CA12	O43570	CAH12_HUMAN		1
CA9	Q16790	CAH9_HUMAN		1
CACNA2D1	P54289	CA2D1_HUMAN	1	1		1
CAD	P27708	PYR1_HUMAN	1	1	1		1
CALM1	P0DP23	CALM1_HUMAN	1	1	1
CALR	P27797	CALR_HUMAN		1
CAMK2D	Q13557	KCC2D_HUMAN	1	1		1
CAND1	Q86VP6	CAND1_HUMAN	1	1	1
CANX	P27824	CALX_HUMAN		1	1
CAP1	Q01518	CAP1_HUMAN	1	1	1	1
CAPN2	P17655	CAN2_HUMAN		1
CAPN5	O15484	CAN5_HUMAN		1		1	1
CAPZA1	P52907	CAZA1_HUMAN		1	1	1
CAPZA2	P47755	CAZA2_HUMAN		1	1	1
CAPZB	P47756	CAPZB_HUMAN		1	1
CASK	O14936	CSKP_HUMAN			1
CAV1	Q03135	CAV1_HUMAN	1	1		1
CBR1	P16152	CBR1_HUMAN		1	1
CCT2	P78371	TCPB_HUMAN	1	1	1	1	1
CCT3	P49368	TCPG_HUMAN	1	1	1	1	1
CCT4	P50991	TCPD_HUMAN	1	1	1	1	1
CCT5	P48643	TCPE_HUMAN	1	1	1	1	1
CCT6A	P40227	TCPZ_HUMAN	1	1	1	1
CCT7	Q99832	TCPH_HUMAN	1	1	1	1	1
CCT8	P50990	TCPQ_HUMAN	1	1	1	1	1
CD109	Q6YHK3	CD109_HUMAN	1	1
CD151	P48509	CD151_HUMAN	1	1	1	1	1
CD276	Q5ZPR3	CD276_HUMAN	1	1	1
CD44	P16070	CD44_HUMAN	1	1	1	1	1
CD47	Q08722	CD47_HUMAN		1			1
CD55	P08174	DAF_HUMAN			1
CD58	P19256	LFA3_HUMAN		1
CD59	P13987	CD59_HUMAN	1	1		1	1
CD5L	O43866	CD5L_HUMAN					1
CD63	P08962	CD63_HUMAN		1	1	1
CD70	P32970	CD70_HUMAN	1	1			1
CD81	P60033	CD81_HUMAN	1	1	1	1	1
CD82	P27701	CD82_HUMAN	1	1	1
CD9	P21926	CD9_HUMAN	1	1	1	1	1
CD97	P48960	AGRE5_HUMAN		1			1
CD99	P14209	CD99_HUMAN		1	1
CDC42	P60953	CDC42_HUMAN	1	1	1	1	1
CDCP1	Q9H5V8	CDCP1_HUMAN		1
CDH13	P55290	CAD13_HUMAN		1			1
CDK1	P06493	CDK1_HUMAN			1
CEP152	O94986	CE152_HUMAN				1	1
CFL1	P23528	COF1_HUMAN		1	1	1	1
CHMP1A	Q9HD42	CHM1A_HUMAN					1
CHMP1B	Q7LBR1	CHM1B_HUMAN					1
CHMP2A	O43633	CHM2A_HUMAN					1
CHMP4B	Q9H444	CHM4B_HUMAN		1
CHMP5	Q9NZZ3	CHMP5_HUMAN					1
CHP1	Q99653	CHP1_HUMAN		1
CHST14	Q8NCH0	CHSTE_HUMAN			1
CINP	Q9BW66	CINP_HUMAN				1
CKAP4	Q07065	CKAP4_HUMAN		1
CKB	P12277	KCRB_HUMAN	1		1
CLIC1	O00299	CLIC1_HUMAN	1	1	1	1	1
CLIC4	Q9Y696	CLIC4_HUMAN	1	1			1
CLTA	P09496	CLCA_HUMAN			1	1	1
CLTC	Q00610	CLH1_HUMAN	1	1	1	1	1
CLU	P10909	CLUS_HUMAN	1	1	1	1	1
CNNM3	Q8NE01	CNNM3_HUMAN			1
CNP	P09543	CN37_HUMAN	1	1
COL12A1	Q99715	COCA1_HUMAN		1
COL18A1	P39060	COIA1_HUMAN				1
COL1A1	P02452	CO1A1_HUMAN				1
COL1A2	P08123	CO1A2_HUMAN		1		1
COL5A1	P20908	CO5A1_HUMAN				1
COL6A1	P12109	CO6A1_HUMAN	1	1		1	1
COL6A2	P12110	CO6A2_HUMAN		1
COL6A3	P12111	CO6A3_HUMAN		1	1	1	1
COPA	P53621	COPA_HUMAN	1	1	1	1	1
COPB1	P53618	COPB_HUMAN	1	1	1	1	1
COPB2	P35606	COPB2_HUMAN		1	1
COPG1	Q9Y678	COPG1_HUMAN		1	1
CORO1C	Q9ULV4	COR1C_HUMAN	1	1	1		1
CPM	P14384	CBPM_HUMAN		1
CPNE1	Q99829	CPNE1_HUMAN	1	1	1	1	1
CPNE3	O75131	CPNE3_HUMAN		1			1
CPNE8	Q86YQ8	CPNE8_HUMAN			1
CPZ	Q66K79	CBPZ_HUMAN					1
CS	O75390	CISY_HUMAN			1
CSE1L	P55060	XPO2_HUMAN		1	1
CSNK2A1	P68400	CSK21_HUMAN			1
CSNK2A3	Q8NEV1	CSK23_HUMAN				1	1
CSNK2B	P67870	CSK2B_HUMAN					1
CTGF	P29279	CTGF_HUMAN					1
CTNNA1	P35221	CTNA1_HUMAN	1	1	1	1
CTNNA2	P26232	CTNA2_HUMAN		1
CTNNB1	P35222	CTNB1_HUMAN		1	1	1
CTNND1	O60716	CTND1_HUMAN	1	1		1
CTPS1	P17812	PYRG1_HUMAN			1
CTSD	P07339	CATD_HUMAN	1		1
CUL4B	Q13620	CUL4B_HUMAN	1
CYFIP1	Q7L576	CYFP1_HUMAN	1	1	1		1
CYR61	O00622	CYR61_HUMAN					1
DARS	P14868	SYDC_HUMAN	1		1
DDX1	Q92499	DDX1_HUMAN				1
DDX17	Q92841	DDX17_HUMAN			1
DDX39A	O00148	DX39A_HUMAN		1		1	1
DDX3X	O00571	DDX3X_HUMAN	1	1	1	1
DDX5	P17844	DDX5_HUMAN			1
DEK	P35659	DEK_HUMAN			1
DERA	Q9Y315	DEOC_HUMAN				1
DHX15	O43143	DHX15_HUMAN			1
DHX9	Q08211	DHX9_HUMAN	1	1	1	1	1
DIP2B	Q9P265	DIP2B_HUMAN			1
DKK1	O94907	DKK1_HUMAN				1
DLG1	Q12959	DLG1_HUMAN		1	1
DLST	P36957	ODO2_HUMAN				1	1
DMBT1	Q9UGM3	DMBT1_HUMAN				1	1
DNAJA1	P31689	DNJA1_HUMAN	1	1	1		1
DNAJA2	O60884	DNJA2_HUMAN			1	1	1
DNASE1L1	P49184	DNSL1_HUMAN		1
DNM1L	O00429	DNM1L_HUMAN			1
DPP4	P27487	DPP4_HUMAN		1
DPYSL2	Q16555	DPYL2_HUMAN	1	1	1	1	1
DPYSL3	Q14195	DPYL3_HUMAN	1		1	1
DSTN	P60981	DEST_HUMAN		1	1
DYNC1H1	Q14204	DYHC1_HUMAN	1	1	1	1	1
DYNLL2	Q96FJ2	DYL2_HUMAN				1	1
ECE1	P42892	ECE1_HUMAN		1
ECPAS	Q5VYK3	ECM29_HUMAN			1
EDIL3	O43854	EDIL3_HUMAN	1	1	1	1	1
EEF1A1	P68104	EF1A1_HUMAN	1	1	1
EEF1A1P5	Q5VTE0	EF1A3_HUMAN				1	1
EEF1B2	P24534	EF1B_HUMAN			1
EEF1D	P29692	EF1D_HUMAN		1	1	1
EEF1E1	O43324	MCA3_HUMAN			1
EEF1G	P26641	EF1G_HUMAN	1	1	1	1	1
EEF2	P13639	EF2_HUMAN	1	1	1	1	1
EFTUD2	Q15029	U5S1_HUMAN			1
EGFR	P00533	EGFR_HUMAN	1	1			1
EHD1	Q9H4M9	EHD1_HUMAN	1	1	1	1	1
EHD2	Q9NZN4	EHD2_HUMAN		1			1
EHD3	Q9NZN3	EHD3_HUMAN			1	1
EHD4	Q9H223	EHD4_HUMAN	1	1	1		1
EIF2S3	P41091	IF2G_HUMAN		1	1
EIF3A	Q14152	EIF3A_HUMAN	1	1	1	1	1
EIF3B	P55884	EIF3B_HUMAN		1	1
EIF3CL	B5ME19	B5ME19_HUMAN					1
EIF3E	P60228	EIF3E_HUMAN			1
EIF3F	O00303	EIF3F_HUMAN				1
EIF3I	Q13347	EIF3I_HUMAN			1
EIF3L	Q9Y262	EIF3L_HUMAN		1	1
EIF4A1	P60842	IF4A1_HUMAN	1	1	1	1	1
EIF4A2	Q14240	IF4A2_HUMAN					1
EIF4A3	P38919	IF4A3_HUMAN			1
EIF4G1	Q04637	IF4G1_HUMAN		1	1
EIF5A	P63241	IF5A1_HUMAN			1
EIF5AL1	Q6IS14	IF5AL_HUMAN				1
EMILIN1	Q9Y6C2	EMIL1_HUMAN	1	1	1	1
ENG	P17813	EGLN_HUMAN		1
ENO1	P06733	ENOA_HUMAN	1	1	1	1	1
ENO2	P09104	ENOG_HUMAN		1
ENPP1	P22413	ENPP1_HUMAN	1	1
EPB41L2	O43491	E41L2_HUMAN		1	1
EPB41L3	Q9Y2J2	E41L3_HUMAN			1
EPHA2	P29317	EPHA2_HUMAN	1	1	1
EPHA7	Q15375	EPHA7_HUMAN				1
EPHB2	P29323	EPHB2_HUMAN	1	1	1
EPHB3	P54753	EPHB3_HUMAN		1
EPRS	P07814	SYEP_HUMAN	1	1	1	1
ESYT1	Q9BSJ8	ESYT1_HUMAN					1
ETF1	P62495	ERF1_HUMAN			1
EVA1A	Q9H8M9	F176A_HUMAN		1
EVA1B	Q9NVM1	F176B_HUMAN	1	1	1
EXOC4	Q96A65	EXOC4_HUMAN			1
EZR	P15311	EZRI_HUMAN	1	1	1		1
F13A1	P00488	F13A_HUMAN	1		1	1	1
F2	P00734	THRB_HUMAN	1	1	1	1	1
F5	P12259	FA5_HUMAN	1	1	1	1	1
FAM129A	Q9BZQ8	NIBAN_HUMAN	1	1	1
FAM129B	Q96TA1	NIBL1_HUMAN	1	1
FARP1	Q9Y4F1	FARP1_HUMAN		1
FARSA	Q9Y285	SYFA_HUMAN	1		1
FASN	P49327	FAS_HUMAN	1	1	1	1	1
FBLN1	P23142	FBLN1_HUMAN		1	1	1	1
FBLN2	P98095	FBLN2_HUMAN		1
FBXO11	Q86XK2	FBX11_HUMAN				1	1
FERMT2	Q96AC1	FERM2_HUMAN			1		1
FERMT3	Q86UX7	URP2_HUMAN			1
FGB	P02675	FIBB_HUMAN				1	1
FGG	P02679	FIBG_HUMAN		1		1
FKBP4	Q02790	FKBP4_HUMAN			1
FLNA	P21333	FLNA_HUMAN	1	1	1	1	1
FLNB	O75369	FLNB_HUMAN			1
FLNC	Q14315	FLNC_HUMAN	1	1	1
FLOT1	O75955	FLOT1_HUMAN	1	1
FLOT2	Q14254	FLOT2_HUMAN	1		1
FMNL3	Q8IVF7	FMNL3_HUMAN		1	1
FN1	P02751	FINC_HUMAN	1	1	1	1	1
FRAS1	Q86XX4	FRAS1_HUMAN			1
FSCN1	Q16658	FSCN1_HUMAN	1	1	1	1
FTH1	P02794	FRIH_HUMAN	1		1	1	1
FTL	P02792	FRIL_HUMAN				1	1
FUBP1	Q96AE4	FUBP1_HUMAN			1
G6PD	P11413	G6PD_HUMAN	1	1	1	1	1
GALNT2	Q10471	GALT2_HUMAN			1
GANAB	Q14697	GANAB_HUMAN	1	1	1	1
GAPDH	P04406	G3P_HUMAN	1	1	1	1	1
GAPDHS	O14556	G3PT_HUMAN	1
GARS	P41250	SYG_HUMAN	1	1	1
GCN1	Q92616	GCN1L_HUMAN	1		1
GDI1	P31150	GDIA_HUMAN	1	1			1
GDI2	P50395	GDIB_HUMAN		1	1	1
GEMIN5	Q8TEQ6	GEMI5_HUMAN			1
GFPT1	Q06210	GFPT1_HUMAN	1	1
GIPC1	O14908	GIPC1_HUMAN		1	1
GLG1	Q92896	GSLG1_HUMAN		1	1
GLIPR1	P48060	GLIP1_HUMAN		1
GLIPR2	Q9H4G4	GAPR1_HUMAN				1
GMPS	P49915	GUAA_HUMAN			1
GNA11	P29992	GNA11_HUMAN	1	1	1	1	1
GNA13	Q14344	GNA13_HUMAN		1	1		1
GNAI1	P63096	GNAI1_HUMAN	1	1
GNAI2	P04899	GNAI2_HUMAN	1	1	1	1	1
GNAI3	P08754	GNAI3_HUMAN	1	1	1
GNAQ	P50148	GNAQ_HUMAN		1	1
GNAS	P63092	GNAS2_HUMAN	1	1	1		1
GNAS	Q5JWF2	GNAS1_HUMAN				1
GNB1	P62873	GBB1_HUMAN	1	1	1	1	1
GNB2	P62879	GBB2_HUMAN	1	1	1	1	1
GNB4	Q9HAV0	GBB4_HUMAN	1	1	1
GNG12	Q9UBI6	GBG12_HUMAN	1	1	1
GPC1	P35052	GPC1_HUMAN	1		1
GPI	P06744	G6PI_HUMAN		1	1	1
GPM6B	Q13491	GPM6B_HUMAN	1
GSN	P06396	GELS_HUMAN	1	1	1	1
GSTO1	P78417	GSTO1_HUMAN		1
GSTP1	P09211	GSTP1_HUMAN	1	1	1	1	1
H1F0	P07305	H10_HUMAN			1
H1FX	Q92522	H1X_HUMAN			1
H2AFX	P16104	H2AX_HUMAN	1		1	1
H2AFY	O75367	H2AY_HUMAN			1	1	1
H2AFY2	Q9P0M6	H2AW_HUMAN				1
H2AFZ	P0C0S5	H2AZ_HUMAN			1	1	1
H3F3A	P84243	H33_HUMAN				1	1
HABP2	Q14520	HABP2_HUMAN					1
HBA1	P69905	HBA_HUMAN	1	1	1	1	1
HBB	P68871	HBB_HUMAN	1	1
HBD	P02042	HBD_HUMAN			1	1	1
HBG1	P69891	HBG1_HUMAN				1
HDLBP	Q00341	VIGLN_HUMAN		1
HIST1H1B	P16401	H15_HUMAN			1	1	1
HIST1H1C	P16403	H12_HUMAN			1
HIST1H1D	P16402	H13_HUMAN			1	1	1
HIST1H1E	P10412	H14_HUMAN				1
HIST1H1T	P22492	H1T_HUMAN			1
HIST1H2AB	P04908	H2A1B_HUMAN		1	1	1	1
HIST1H2BJ	P06899	H2B1J_HUMAN			1	1	1
HIST1H2BK	O60814	H2B1K_HUMAN	1	1	1	1	1
HIST1H3A	P68431	H31_HUMAN	1		1	1	1
HIST1H4A	P62805	H4_HUMAN	1	1	1	1	1
HIST2H2AA4	Q6FI13	H2A2A_HUMAN				1	1
HIST2H2AC	Q16777	H2A2C_HUMAN	1		1
HIST2H2BF	Q5QNW6	H2B2F_HUMAN				1	1
HIST2H3A	Q71DI3	H32_HUMAN			1	1	1
HIST3H2BB	Q8N257	H2B3B_HUMAN				1
HLA-A	P01892	1A02_HUMAN	1	1	1	1	1
HLA-A	P10314	1A32_HUMAN	1
HLA-A	P16189	1A31_HUMAN		1
HLA-B	P10319	1B58_HUMAN			1	1
HLA-B	P18464	1B51_HUMAN			1
HLA-C	P04222	1C03_HUMAN		1	1
HLA-H	P01893	HLAH_HUMAN				1
HNRNPA1	P09651	ROA1_HUMAN			1
HNRNPC	P07910	HNRPC_HUMAN			1	1
HNRNPD	Q14103	HNRPD_HUMAN			1
HNRNPH1	P31943	HNRH1_HUMAN	1	1	1	1
HNRNPK	P61978	HNRPK_HUMAN	1	1	1	1	1
HNRNPL	P14866	HNRPL_HUMAN	1		1
HNRNPM	P52272	HNRPM_HUMAN	1	1	1	1
HNRNPR	O43390	HNRPR_HUMAN				1
HNRNPU	Q00839	HNRPU_HUMAN	1	1	1	1	1
HNRNPUL2	Q1KMD3	HNRL2_HUMAN			1
HP	P00738	HPT_HUMAN				1	1
HP1BP3	Q5SSJ5	HP1B3_HUMAN				1
HSP90AA1	P07900	HS90A_HUMAN	1	1	1	1	1
HSP90AB1	P08238	HS90B_HUMAN	1	1	1	1	1
HSP90B1	P14625	ENPL_HUMAN	1	1	1
HSPA1A	P0DMV8	HS71A_HUMAN	1	1	1	1	1
HSPA2	P54652	HSP72_HUMAN			1
HSPA4	P34932	HSP74_HUMAN		1	1
HSPA5	P11021	GRP78_HUMAN	1	1	1	1
HSPA8	P11142	HSP7C_HUMAN	1	1	1	1	1
HSPB1	P04792	HSPB1_HUMAN	1			1
HSPG2	P98160	PGBM_HUMAN	1	1
HSPH1	Q92598	HS105_HUMAN		1	1
HTRA1	Q92743	HTRA1_HUMAN	1	1	1	1	1
HYOU1	Q9Y4L1	HYOU1_HUMAN			1
IARS	P41252	SYIC_HUMAN	1	1	1
ICAM1	P05362	ICAM1_HUMAN	1	1	1		1
IDH1	O75874	IDHC_HUMAN			1
IFT74	Q96LB3	IFT74_HUMAN				1
IGF2R	P11717	MPRI_HUMAN	1		1
IGHA1	P01876	IGHA1_HUMAN					1
IGHM	P01871	IGHM_HUMAN	1	1	1	1	1
IGKC	P01834	IGKC_HUMAN	1			1	1
IGLC1	P0CG04	LAC1_HUMAN				1
IGLL5	B9A064	IGLL5_HUMAN				1	1
IGSF8	Q969P0	IGSF8_HUMAN	1	1	1	1	1
IL13RA2	Q14627	I13R2_HUMAN		1
ILF2	Q12905	ILF2_HUMAN		1
ILK	Q13418	ILK_HUMAN					1
IMPDH2	P12268	IMDH2_HUMAN	1	1	1		1
IPO5	O00410	IPO5_HUMAN			1
IPO7	O95373	IPO7_HUMAN		1	1
IQGAP1	P46940	IQGA1_HUMAN	1	1	1	1
IST1	P53990	IST1_HUMAN			1		1
ITGA1	P56199	ITA1_HUMAN		1
ITGA2	P17301	ITA2_HUMAN	1	1	1	1	1
ITGA3	P26006	ITA3_HUMAN	1	1	1	1	1
ITGA4	P13612	ITA4_HUMAN		1	1
ITGA5	P08648	ITA5_HUMAN		1
ITGA6	P23229	ITA6_HUMAN	1	1	1		1
ITGA7	Q13683	ITA7_HUMAN		1
ITGAV	P06756	ITAV_HUMAN	1	1	1	1
ITGB1	P05556	ITB1_HUMAN	1	1	1	1	1
ITGB3	P05106	ITB3_HUMAN	1	1	1	1	1
ITGB4	P16144	ITB4_HUMAN	1	1
ITGB5	P18084	ITB5_HUMAN	1	1			1
ITIH1	P19827	ITIH1_HUMAN		1
ITIH2	P19823	ITIH2_HUMAN	1	1	1	1	1
ITIH3	Q06033	ITIH3_HUMAN		1		1	1
ITM2C	Q9NQX7	ITM2C_HUMAN			1
ITPA	Q9BY32	ITPA_HUMAN			1
JCHAIN	P01591	IGJ_HUMAN				1	1
JUP	P14923	PLAK_HUMAN			1	1
KCTD12	Q96CX2	KCD12_HUMAN		1
KIAA0753	Q2KHM9	K0753_HUMAN				1	1
KIDINS220	Q9ULH0	KDIS_HUMAN				1
KIF23	Q02241	KIF23_HUMAN			1
KIF5B	P33176	KINH_HUMAN		1	1
KPNA2	P52292	IMA2_HUMAN			1
KPNB1	Q14974	IMB1_HUMAN	1	1	1	1	1
KRAS	P01116	RASK_HUMAN		1	1
KRT1	P04264	K2C1_HUMAN	1		1
KRT2	P35908	K22E_HUMAN	1		1
KRT5	P13647	K2C5_HUMAN	1
KRT9	P35527	K1C9_HUMAN	1
LAMA5	O15230	LAMA5_HUMAN	1				1
LAMC1	P11047	LAMC1_HUMAN	1
LAMP1	P11279	LAMP1_HUMAN			1	1
LAP3	P28838	AMPL_HUMAN		1
LARS	Q9P2J5	SYLC_HUMAN	1		1
LDHA	P00338	LDHA_HUMAN	1	1	1
LDHB	P07195	LDHB_HUMAN	1	1	1	1	1
LGALS1	P09382	LEG1_HUMAN	1	1	1
LGALS3BP	Q08380	LG3BP_HUMAN	1	1	1	1	1
LIMS1	P48059	LIMS1_HUMAN	1
LINC00479	Q96M42	CU129_HUMAN				1
LOXL2	Q9Y4K0	LOXL2_HUMAN	1
LRP1	Q07954	LRP1_HUMAN				1	1
LRRC17	Q8N6Y2	LRC17_HUMAN				1
LRRC8D	Q7L1W4	LRC8D_HUMAN				1
LTF	P02788	TRFL_HUMAN				1	1
M6PR	P20645	MPRD_HUMAN		1	1		1
MAP1B	P46821	MAP1B_HUMAN		1
MAP4K4	O95819	M4K4_HUMAN		1
MARCKS	P29966	MARCS_HUMAN	1	1	1
MARCKSL1	P49006	MRP_HUMAN		1
MARS	P56192	SYMC_HUMAN		1	1
MAT2A	P31153	METK2_HUMAN		1
MATR3	P43243	MATR3_HUMAN			1
MCAM	P43121	MUC18_HUMAN		1
MCM3	P25205	MCM3_HUMAN			1
MCM5	P33992	MCM5_HUMAN			1
MCM7	P33993	MCM7_HUMAN			1
MDH1	P40925	MDHC_HUMAN		1	1
MDK	P21741	MK_HUMAN			1	1
MEGF10	Q96KG7	MEG10_HUMAN	1
MELTF	P08582	TRFM_HUMAN	1
MEP1A	Q16819	MEP1A_HUMAN					1
MFGE8	Q08431	MFGM_HUMAN	1	1	1	1	1
MGP	P08493	MGP_HUMAN				1
MIF	P14174	MIF_HUMAN				1
MMP1	P03956	MMP1_HUMAN		1			1
MMP14	P50281	MMP14_HUMAN		1		1
MOS	P00540	MOS_HUMAN				1
MOXD1	Q6UVY6	MOXD1_HUMAN		1
MPZL1	O95297	MPZL1_HUMAN	1	1	1
MRGPRF	Q96AM1	MRGRF_HUMAN		1
MSN	P26038	MOES_HUMAN	1	1	1	1	1
MTCL1	Q9Y4B5	SOGA2_HUMAN					1
MTHFD1	P11586	C1TC_HUMAN	1	1	1
MTREX	P42285	(MTREX_HUMAN			1
MVP	Q14764	MVP_HUMAN	1	1	1	1	1
MYBBP1A	Q9BQG0	MBB1A_HUMAN			1
MYH10	P35580	MYH10_HUMAN			1	1
MYH9	P35579	MYH9_HUMAN	1	1	1	1	1
MYL12B	O14950	ML12B_HUMAN			1	1	1
MYL6	P60660	MYL6_HUMAN	1	1	1	1	1
MYO1B	O43795	MYO1B_HUMAN		1	1
MYO1C	O00159	MYO1C_HUMAN	1	1	1		1
MYOF	Q9NZM1	MYOF_HUMAN	1	1	1		1
N/A	P0DOX8	IGL1_HUMAN	1
NAMPT	P43490	NAMPT_HUMAN		1
NAP1L1	P55209	NP1L1_HUMAN	1	1	1	1	1
NAP1L4	Q99733	NP1L4_HUMAN		1		1
NAPA	P54920	SNAA_HUMAN		1	1
NAPRT	Q6XQN6	PNCB_HUMAN				1	1
NARS	O43776	SYNC_HUMAN	1		1
NAV2	Q8IVL1	NAV2_HUMAN					1
NCKAP1	Q9Y2A7	NCKP1_HUMAN		1	1
NCL	P19338	NUCL_HUMAN	1		1	1
NCSTN	Q92542	NICA_HUMAN		1
NEDD4	P46934	NEDD4_HUMAN			1
NES	P48681	NEST_HUMAN	1
NGFR	P08138	TNR16_HUMAN		1
NID1	P14543	NID1_HUMAN	1
NME1	P15531	NDKA_HUMAN				1	1
NME2	P22392	NDKB_HUMAN		1	1
NMT1	P30419	NMT1_HUMAN		1	1
NONO	Q15233	NONO_HUMAN	1		1	1	1
NOP56	O00567	NOP56_HUMAN			1
NPEPPS	P55786	PSA_HUMAN			1
NPM1	P06748	NPM_HUMAN	1		1	1	1
NPTN	Q9Y639	NPTN_HUMAN		1
NQO1	P15559	NQO1_HUMAN	1	1
NRAS	P01111	RASN_HUMAN	1	1
NRP1	O14786	NRP1_HUMAN		1			1
NSF	P46459	NSF_HUMAN		1	1
NSUN2	Q08J23	NSUN2_HUMAN			1
NT5E	P21589	5NTD_HUMAN	1	1		1	1
NUTF2	P61970	NTF2_HUMAN			1
OLA1	Q9NTK5	OLA1_HUMAN			1	1	1
OTUB1	Q96FW1	OTUB1_HUMAN			1
P4HB	P07237	PDIA1_HUMAN	1	1
PA2G4	Q9UQ80	PA2G4_HUMAN			1
PABPC1	P11940	PABP1_HUMAN	1	1	1		1
PACSIN3	Q9UKS6	PACN3_HUMAN		1
PAFAH1B1	P43034	LIS1_HUMAN		1	1
PAICS	P22234	PUR6_HUMAN	1	1	1
PARP1	P09874	PARP1_HUMAN			1	1	1
PARP4	Q9UKK3	PARP4_HUMAN		1
PCBP1	Q15365	PCBP1_HUMAN	1	1	1	1	1
PCBP2	Q15366	PCBP2_HUMAN	1	1	1
PCYT2	Q99447	PCY2_HUMAN			1
PDCD6	O75340	PDCD6_HUMAN		1	1	1	1
PDCD6IP	Q8WUM4	PDC6I_HUMAN	1	1	1	1	1
PDGFRB	P09619	PGFRB_HUMAN				1
PDIA3	P30101	PDIA3_HUMAN			1		1
PEF1	Q9UBV8	PEF1_HUMAN		1	1
PELP1	Q8IZL8	PELP1_HUMAN			1
PFAS	O15067	PUR4_HUMAN			1
PFKL	P17858	K6PL_HUMAN	1	1	1	1
PFKM	P08237	K6PF_HUMAN			1
PFKP	Q01813	K6PP_HUMAN	1	1	1		1
PFN1	P07737	PROF1_HUMAN	1	1	1	1	1
PGAM1	P18669	PGAM1_HUMAN		1	1	1	1
PGAM4	Q8N0Y7	PGAM4_HUMAN				1
PGD	P52209	6PGD_HUMAN		1	1	1
PGK1	P00558	PGK1_HUMAN	1	1	1	1	1
PGM1	P36871	PGM1_HUMAN		1	1
PHGDH	O43175	SERA_HUMAN	1	1	1	1
PKM	P14618	KPYM_HUMAN	1	1	1	1	1
PLAT	P00750	TPA_HUMAN	1
PLAU	P00749	UROK_HUMAN		1			1
PLAUR	Q03405	UPAR_HUMAN		1			1
PLEC	Q15149	PLEC_HUMAN	1	1
PLG	P00747	PLMN_HUMAN			1		1
PLOD1	Q02809	PLOD1_HUMAN		1	1	1	1
PLP2	Q04941	PLP2_HUMAN		1	1	1	1
PLPP3	O14495	LPP3_HUMAN		1
PLS3	P13797	PLST_HUMAN		1	1
PLSCR1	O15162	PLS1_HUMAN		1
PLSCR3	Q9NRY6	PLS3_HUMAN	1	1	1	1	1
PLXNA1	Q9UIW2	PLXA1_HUMAN		1
PLXNB2	O15031	PLXB2_HUMAN	1	1	1
PMEL	P40967	PMEL_HUMAN				1
PPIA	P62937	PPIA_HUMAN	1	1	1	1	1
PPP1CA	P62136	PP1A_HUMAN		1	1
PPP1CB	P62140	PP1B_HUMAN			1	1
PPP1CC	P36873	PP1G_HUMAN	1	1			1
PPP2CB	P62714	PP2AB_HUMAN			1
PPP2R1A	P30153	2AAA_HUMAN	1	1	1
PPP2R1B	P30154	2AAB_HUMAN				1
PRAMEF12	O95522	PRA12_HUMAN				1
PRDX1	Q06830	PRDX1_HUMAN	1	1	1	1	1
PRDX2	P32119	PRDX2_HUMAN				1
PRDX6	P30041	PRDX6_HUMAN	1	1	1
PRKAR1A	P10644	KAP0_HUMAN			1
PRKDC	P78527	PRKDC_HUMAN	1	1	1	1	1
PRMT1	Q99873	ANM1_HUMAN			1
PROCR	Q9UNN8	EPCR_HUMAN					1
PROM1	O43490	PROM1_HUMAN			1
PRPF19	Q9UMS4	PRP19_HUMAN			1	1	1
PRPF8	Q6P2Q9	PRP8_HUMAN	1		1
PRPS1L1	P21108	PRPS3_HUMAN		1	1
PRPS2	P11908	PRPS2_HUMAN			1
PRPSAP2	O60256	KPRB_HUMAN			1
PRSS23	O95084	PRS23_HUMAN	1	1	1	1	1
PSAT1	Q9Y617	SERC_HUMAN			1
PSMA6	P60900	PSA6_HUMAN					1
PSMC1	P62191	PRS4_HUMAN		1	1
PSMC2	P35998	PRS7_HUMAN	1		1	1	1
PSMC3	P17980	PRS6A_HUMAN	1		1	1
PSMC4	P43686	PRS6B_HUMAN			1
PSMC5	P62195	PRS8_HUMAN	1	1		1	1
PSMC6	P62333	PRS10_HUMAN	1		1	1
PSMD1	Q99460	PSMD1_HUMAN			1	1
PSMD11	O00231	PSD11_HUMAN			1	1	1
PSMD12	O00232	PSD12_HUMAN			1	1
PSMD13	Q9UNM6	PSD13_HUMAN	1	1	1	1
PSMD14	O00487	PSDE_HUMAN				1
PSMD2	Q13200	PSMD2_HUMAN	1	1	1	1	1
PSMD3	O43242	PSMD3_HUMAN	1	1	1
PSMD5	Q16401	PSMD5_HUMAN		1	1
PSMD7	P51665	PSMD7_HUMAN	1			1
PTBP1	P26599	PTBP1_HUMAN			1
PTGES3	Q15185	TEBP_HUMAN	1		1		1
PTGFRN	Q9P2B2	FPRP_HUMAN	1	1	1	1
PTK7	Q13308	PTK7_HUMAN			1
PTPRK	Q15262	PTPRK_HUMAN	1
PTTG1IP	P53801	PTTG_HUMAN				1	1
PTX3	P26022	PTX3_HUMAN		1
PXDN	Q92626	PXDN_HUMAN	1			1	1
PYGB	P11216	PYGB_HUMAN	1	1
PYGL	P06737	PYGL_HUMAN	1		1
PZP	P20742	PZP_HUMAN	1	1	1	1
QARS	P47897	SYQ_HUMAN			1
RAB10	P61026	RAB10_HUMAN	1	1	1		1
RAB11A	P62491	RB11A_HUMAN	1
RAB11B	Q15907	RB11B_HUMAN		1	1	1	1
RAB13	P51153	RAB13_HUMAN		1	1
RAB14	P61106	RAB14_HUMAN	1	1	1
RAB1A	P62820	RAB1A_HUMAN	1	1	1		1
RAB1B	Q9H0U4	RAB1B_HUMAN			1	1
RAB21	Q9UL25	RAB21_HUMAN		1		1	1
RAB27B	O00194	RB27B_HUMAN	1	1
RAB2A	P61019	RAB2A_HUMAN	1	1
RAB31	Q13636	RAB31_HUMAN		1
RAB34	Q9BZG1	RAB34_HUMAN		1
RAB35	Q15286	RAB35_HUMAN	1	1	1		1
RAB3D	O95716	RAB3D_HUMAN				1
RAB5A	P20339	RAB5A_HUMAN					1
RAB5C	P51148	RAB5C_HUMAN	1	1	1	1	1
RAB7A	P51149	RAB7A_HUMAN	1	1	1	1	1
RAB8A	P61006	RAB8A_HUMAN	1	1	1
RAB8B	Q92930	RAB8B_HUMAN	1	1
RAC1	P63000	RAC1_HUMAN	1	1	1	1	1
RAC2	P15153	RAC2_HUMAN		1
RACGAP1	Q9H0H5	RGAP1_HUMAN					1
RACK1	P63244	RACK1_HUMAN	1	1	1
RALA	P11233	RALA_HUMAN	1	1	1	1	1
RALB	P11234	RALB_HUMAN		1
RAN	P62826	RAN_HUMAN	1	1	1	1	1
RANBP1	P43487	RANG_HUMAN			1
RAP1B	P61224	RAP1B_HUMAN	1	1	1	1	1
RAP2B	P61225	RAP2B_HUMAN		1
RAP2C	Q9Y3L5	RAP2C_HUMAN		1
RARS	P54136	SYRC_HUMAN		1	1
RBBP4	Q09028	RBBP4_HUMAN			1
RDX	P35241	RADI_HUMAN	1	1		1
RFTN1	Q14699	RFTN1_HUMAN		1
RHOA	P61586	RHOA_HUMAN	1	1	1	1	1
RHOC	P08134	RHOC_HUMAN		1
RHOG	P84095	RHOG_HUMAN		1	1		1
RNH1	P13489	RINI_HUMAN		1
RP2	O75695	XRP2_HUMAN			1
RPL10	P27635	RL10_HUMAN	1			1	1
RPL11	P62913	RL11_HUMAN		1	1	1	1
RPL12	P30050	RL12_HUMAN	1	1	1		1
RPL13	P26373	RL13_HUMAN	1	1			1
RPL13A	P40429	RL13A_HUMAN					1
RPL14	P50914	RL14_HUMAN	1	1	1	1	1
RPL15	P61313	RL15_HUMAN	1	1	1	1	1
RPL17	P18621	RL17_HUMAN				1	1
RPL18	Q07020	RL18_HUMAN	1	1	1	1	1
RPL18A	Q02543	RL18A_HUMAN	1		1	1	1
RPL21	P46778	RL21_HUMAN				1
RPL22	P35268	RL22_HUMAN				1
RPL23	P62829	RL23_HUMAN				1
RPL24	P83731	RL24_HUMAN					1
RPL27A	P46776	RL27A_HUMAN				1	1
RPL28	P46779	RL28_HUMAN	1	1	1		1
RPL3	P39023	RL3_HUMAN				1	1
RPL30	P62888	RL30_HUMAN	1		1	1	1
RPL32	P62910	RL32_HUMAN				1	1
RPL34	P49207	RL34_HUMAN					1
RPL35A	P18077	RL35A_HUMAN			1		1
RPL4	P36578	RL4_HUMAN	1	1		1	1
RPL5	P46777	RL5_HUMAN	1	1	1	1	1
RPL6	Q02878	RL6_HUMAN	1	1	1		1
RPL7	P18124	RL7_HUMAN	1			1	1
RPL7A	P62424	RL7A_HUMAN				1	1
RPL8	P62917	RL8_HUMAN				1	1
RPLP0	P05388	RLA0_HUMAN	1	1	1
RPLP1	P05386	RLA1_HUMAN				1	1
RPS11	P62280	RS11_HUMAN	1		1	1	1
RPS13	P62277	RS13_HUMAN		1	1
RPS14	P62263	RS14_HUMAN			1	1
RPS15A	P62244	RS15A_HUMAN					1
RPS16	P62249	RS16_HUMAN	1		1	1	1
RPS18	P62269	RS18_HUMAN			1		1
RPS2	P15880	RS2_HUMAN	1	1	1	1	1
RPS20	P60866	RS20_HUMAN					1
RPS23	P62266	RS23_HUMAN	1		1		1
RPS24	P62847	RS24_HUMAN			1
RPS25	P62851	RS25_HUMAN					1
RPS26	P62854	RS26_HUMAN	1			1	1
RPS26P11	Q5JNZ5	RS26L_HUMAN				1
RPS27A	P62979	RS27A_HUMAN				1	1
RPS3	P23396	RS3_HUMAN	1		1	1	1
RPS3A	P61247	RS3A_HUMAN	1	1	1	1	1
RPS4X	P62701	RS4X_HUMAN	1	1	1	1	1
RPS5	P46782	RS5_HUMAN	1	1	1	1	1
RPS6	P62753	RS6_HUMAN	1		1	1	1
RPS6KB1	P23443	KS6B1_HUMAN				1	1
RPS8	P62241	RS8_HUMAN	1	1	1	1	1
RPS9	P46781	RS9_HUMAN	1		1		1
RPSA	P08865	RSSA_HUMAN	1	1	1		1
RRAS	P10301	RRAS_HUMAN		1			1
RRM1	P23921	RIR1_HUMAN			1		1
RSL1D1	O76021	RL1D1_HUMAN			1		1
RTCB	Q9Y3I0	RTCB_HUMAN			1
RTN4	Q9NQC3	RTN4_HUMAN	1	1	1	1	1
RTRAF	Q9Y224	RTRAF_HUMAN		1
RUVBL1	Q9Y265	RUVB1_HUMAN		1	1	1	1
RUVBL2	Q9Y230	RUVB2_HUMAN			1	1	1
S100A10	P60903	S10AA_HUMAN	1	1		1
S100A11	P31949	S10AB_HUMAN	1	1	1	1
S100A6	P06703	S10A6_HUMAN	1	1
SCAMP2	O15127	SCAM2_HUMAN					1
SCAMP3	O14828	SCAM3_HUMAN				1	1
SCRN1	Q12765	SCRN1_HUMAN			1
SDC4	P31431	SDC4_HUMAN					1
SDCBP	O00560	SDCB1_HUMAN	1	1	1	1	1
SEC14L4	Q9UDX3	S14L4_HUMAN				1
SEC14L6	B5MCN3	S14L6_HUMAN				1
SEC23A	Q15436	SC23A_HUMAN			1
SEC31A	O94979	SC31A_HUMAN			1	1
SEPT11	Q9NVA2	SEP11_HUMAN		1	1
SEPT2	Q15019	SEPT2_HUMAN	1	1	1	1	1
SEPT7	Q16181	SEPT7_HUMAN		1	1
SERINC1	Q9NRX5	SERC1_HUMAN			1	1	1
SERPINE1	P05121	PAI1_HUMAN	1	1
SERPINE2	P07093	GDN_HUMAN	1
SERPINF2	P08697	A2AP_HUMAN					1
SERPINH1	P50454	SERPH_HUMAN		1		1
SF3B1	O75533	SF3B1_HUMAN		1
SF3B3	Q15393	SF3B3_HUMAN	1		1
SFPQ	P23246	SFPQ_HUMAN			1
SFRP1	Q8N474	SFRP1_HUMAN					1
SH3BP4	Q9P0V3	SH3B4_HUMAN	1	1
SHMT1	P34896	GLYC_HUMAN			1
SLC16A1	P53985	MOT1_HUMAN	1
SLC16A3	O15427	MOT4_HUMAN		1
SLC1A4	P43007	SATT_HUMAN		1	1
SLC1A5	Q15758	AAAT_HUMAN	1	1	1	1	1
SLC29A1	Q99808	S29A1_HUMAN		1	1
SLC2A1	P11166	GTR1_HUMAN	1	1	1	1	1
SLC2A14	Q8TDB8	GTR14_HUMAN				1	1
SLC2A3	P11169	GTR3_HUMAN	1	1
SLC35B2	Q8TB61	S35B2_HUMAN		1	1
SLC38A2	Q96QD8	S38A2_HUMAN					1
SLC39A14	Q15043	S39AE_HUMAN	1	1	1		1
SLC3A2	P08195	4F2_HUMAN	1	1	1	1	1
SLC44A2	Q8IWA5	CTL2_HUMAN		1
SLC4A1	P02730	B3AT_HUMAN				1	1
SLC4A7	Q9Y6M7	S4A7_HUMAN		1
SLC5A3	P53794	SC5A3_HUMAN	1	1
SLC7A5	Q01650	LAT1_HUMAN		1			1
SLCO4A1	Q96BD0	SO4A1_HUMAN		1
SND1	Q7KZF4	SND1_HUMAN		1	1
SNED1	Q8TER0	SNED1_HUMAN					1
SNRNP200	O75643	U520_HUMAN	1		1
SNRNP70	P08621	RU17_HUMAN				1
SNRPD1	P62314	SMD1_HUMAN			1	1
SNRPD2	P62316	SMD2_HUMAN				1
SNRPD3	P62318	SMD3_HUMAN				1
SNRPE	P62304	RUXE_HUMAN				1
SPP2	Q13103	SPP24_HUMAN				1	1
SQSTM1	Q13501	SQSTM_HUMAN					1
SREBF1	P36956	SRBP1_HUMAN				1	1
SRI	P30626	SORCN_HUMAN	1	1	1	1	1
SRM	P19623	SPEE_HUMAN			1
SRP14	P37108	SRP14_HUMAN			1
SRPX	P78539	SRPX_HUMAN	1
SRSF1	Q07955	SRSF1_HUMAN	1		1	1
SRSF3	P84103	SRSF3_HUMAN	1			1	1
SRSF6	Q13247	SRSF6_HUMAN				1
SRSF7	Q16629	SRSF7_HUMAN				1
SSRP1	Q08945	SSRP1_HUMAN				1
SSSCA1	O60232	SSA27_HUMAN				1	1
ST13	P50502	F10A1_HUMAN	1		1
ST13P5	Q8NFI4	F10A5_HUMAN					1
STAT1	P42224	STAT1_HUMAN		1
STEAP3	Q658P3	STEA3_HUMAN					1
STOM	P27105	STOM_HUMAN	1	1	1	1	1
STRAP	Q9Y3F4	STRAP_HUMAN			1
STXBP3	O00186	STXB3_HUMAN	1	1
SUB1	P53999	TCP4_HUMAN				1
SUPT16H	Q9Y5B9	SP16H_HUMAN			1
SYNCRIP	O60506	HNRPQ_HUMAN			1		1
TAGLN	Q01995	TAGL_HUMAN			1
TAGLN2	P37802	TAGL2_HUMAN	1	1	1	1
TALDO1	P37837	TALDO_HUMAN			1
TARS	P26639	SYTC_HUMAN		1	1
TCP1	P17987	TCPA_HUMAN	1	1	1	1	1
TENM4	Q6N022	TEN4_HUMAN		1
TFAP4	Q01664	TFAP4_HUMAN				1
TFRC	P02786	TFR1_HUMAN	1	1	1	1	1
TGFBI	Q15582	BGH3_HUMAN	1	1	1	1	1
TGM2	P21980	TGM2_HUMAN	1	1			1
THBD	P07204	TRBM_HUMAN		1
THBS1	P07996	TSP1_HUMAN	1		1	1	1
THOC2	Q8NI27	THOC2_HUMAN			1
THY1	P04216	THY1_HUMAN	1	1		1
TKT	P29401	TKT_HUMAN	1	1	1	1
TLN1	Q9Y490	TLN1_HUMAN	1	1	1	1	1
TM9SF2	Q99805	TM9S2_HUMAN					1
TMED10	P49755	TMEDA_HUMAN			1
TMEM109	Q9BVC6	TM109_HUMAN					1
TMEM59	Q9BXS4	TMM59_HUMAN					1
TNC	P24821	TENA_HUMAN	1	1	1	1	1
TNFAIP2	Q03169	TNAP2_HUMAN	1	1
TNPO1	Q92973	TNPO1_HUMAN			1
TOP1	P11387	TOP1_HUMAN			1	1
TOP2A	P11388	TOP2A_HUMAN			1
TPBG	Q13641	TPBG_HUMAN		1	1		1
TPI1	P60174	TPIS_HUMAN	1	1	1	1	1
TPP2	P29144	TPP2_HUMAN				1	1
TRIM28	Q13263	TIF1B_HUMAN			1
TSG101	Q99816	TS101_HUMAN			1		1
TSPAN14	Q8NG11	TSN14_HUMAN				1	1
TSPAN3	O60637	TSN3_HUMAN				1	1
TSPAN4	O14817	TSN4_HUMAN	1	1	1		1
TSPAN6	O43657	TSN6_HUMAN		1	1
TSPAN9	O75954	TSN9_HUMAN	1	1	1	1	1
TTYH3	Q9C0H2	TTYH3_HUMAN	1	1	1	1	1
TUBA1A	Q71U36	TBA1A_HUMAN				1
TUBA1B	P68363	TBA1B_HUMAN				1	1
TUBA1C	Q9BQE3	TBA1C_HUMAN	1	1	1	1	1
TUBA3C	Q13748	TBA3C_HUMAN	1	1
TUBA4A	P68366	TBA4A_HUMAN	1	1	1		1
TUBAL3	A6NHL2	TBAL3_HUMAN					1
TUBB	P07437	TBB5_HUMAN	1	1	1	1	1
TUBB1	Q9H4B7	TBB1_HUMAN	1		1	1	1
TUBB2A	Q13885	TBB2A_HUMAN	1			1
TUBB2B	Q9BVA1	TBB2B_HUMAN	1		1	1
TUBB3	Q13509	TBB3_HUMAN	1			1	1
TUBB4A	P04350	TBB4A_HUMAN	1	1		1
TUBB4B	P68371	TBB4B_HUMAN	1	1	1	1	1
TUBB6	Q9BUF5	TBB6_HUMAN	1	1	1	1	1
U2AF1L5	P0DN76	U2AF5_HUMAN	1
UBA1	P22314	UBA1_HUMAN	1	1	1	1
UBA2	Q9UBT2	SAE2_HUMAN			1
UBB	P0CG47	UBB_HUMAN	1	1	1
UBR4	Q5T4S7	UBR4_HUMAN	1		1
UCHL1	P09936	UCHL1_HUMAN				1	1
UGDH	O60701	UGDH_HUMAN	1	1	1
USP14	P54578	UBP14_HUMAN			1
USP5	P45974	UBP5_HUMAN		1
USP9X	Q93008	USP9X_HUMAN	1		1
VAMP2	P63027	VAMP2_HUMAN		1
VAMP3	Q15836	VAMP3_HUMAN			1		1
VAMP8	Q9BV40	VAMP8_HUMAN				1
VARS	P26640	SYVC_HUMAN	1		1
VAT1	Q99536	VAT1_HUMAN		1	1	1	1
VCAN	P13611	CSPG2_HUMAN		1
VCL	P18206	VINC_HUMAN	1	1	1	1	1
VCP	P55072	TERA_HUMAN	1	1	1	1	1
VIM	P08670	VIME_HUMAN	1	1	1	1	1
VPS35	Q96QK1	VPS35_HUMAN	1	1	1		1
VTA1	Q9NP79	VTA1_HUMAN					1
VTN	P04004	VTNC_HUMAN	1	1	1	1	1
WARS	P23381	SYWC_HUMAN			1
WASF2	Q9Y6W5	WASF2_HUMAN		1	1
WDR1	O75083	WDR1_HUMAN	1	1	1		1
WDR82	Q6UXN9	WDR82_HUMAN			1
XPO1	O14980	XPO1_HUMAN		1	1
XPO5	Q9HAV4	XPO5_HUMAN			1
XRCC5	P13010	XRCC5_HUMAN	1		1	1
XRCC6	P12956	XRCC6_HUMAN			1	1
YARS	P54577	SYYC_HUMAN		1
YBX1	P67809	YBOX1_HUMAN			1	1
YES1	P07947	YES_HUMAN			1
YWHAB	P31946	1433B_HUMAN	1	1	1	1	1
YWHAE	P62258	1433E_HUMAN	1	1	1	1	1
YWHAG	P61981	1433G_HUMAN	1	1	1
YWHAH	Q04917	1433F_HUMAN		1	1
YWHAQ	P27348	1433T_HUMAN	1	1	1	1
YWHAZ	P63104	1433Z_HUMAN	1	1	1	1	1
ZNF628	Q5EBL2	ZN628_HUMAN				1

## Sheet: GO
Accession	Description	Biological Process	Cellular Component	Molecular Function
A6NHL2	Tubulin alpha chain-like 3 isoform Iso 1	GO:0007018 microtubule-based movement	GO:0005737 cytoplasm	GO:0003924 GTPase activity
B5MCN3	Putative SEC14-like protein 6 isoform Iso 1		GO:0005622 intracellular	GO:0005215 transporter activity
B5ME19	Eukaryotic translation initiation factor 3 subunit C-like protein isoform Iso 1		GO:0005852 eukaryotic translation initiation factor 3 complex	GO:0003743 translation initiation factor activity
B9A064	Immunoglobulin lambda-like polypeptide 5 isoform Iso 1		GO:0005576 extracellular region
O00148	ATP-dependent RNA helicase DDX39A (DX39A_HUMAN)	GO:0000398 mRNA splicing, via spliceosome	GO:0005634 nucleus	GO:0003676 nucleic acid binding
O00159	Unconventional myosin-Ic (MYO1C_HUMAN)	GO:0015031 protein transport	GO:0005643 nuclear pore	GO:0003774 motor activity
O00186	Syntaxin-binding protein 3 (STXB3_HUMAN)	GO:0006904 vesicle docking involved in exocytosis	GO:0005634 nucleus
O00194	Ras-related protein Rab-27B (RB27B_HUMAN)	GO:0007264 small GTPase mediated signal transduction	GO:0005795 Golgi stack	GO:0003924 GTPase activity
O00231	26S proteasome non-ATPase regulatory subunit 11 isoform Iso 1	GO:0000082 G1/S transition of mitotic cell cycle	GO:0000502 proteasome complex
O00232	26S proteasome non-ATPase regulatory subunit 12 (PSD12_HUMAN)	GO:0000082 G1/S transition of mitotic cell cycle	GO:0005654 nucleoplasm
O00299	Chloride intracellular channel protein 1 (CLIC1_HUMAN)	GO:0007165 signal transduction	GO:0005635 nuclear envelope	GO:0005247 voltage-gated chloride channel activity
O00303	Eukaryotic translation initiation factor 3 subunit F isoform Iso 1	GO:0006508 proteolysis	GO:0005829 cytosol	GO:0003743 translation initiation factor activity
O00410	Importin-5 (IPO5_HUMAN)	GO:0006607 NLS-bearing protein import into nucleus	GO:0005643 nuclear pore	GO:0005095 GTPase inhibitor activity
O00429	Dynamin-1-like protein (DNM1L_HUMAN)	GO:0003374 dynamin polymerization involved in mitochondrial fission	GO:0005741 mitochondrial outer membrane	GO:0003924 GTPase activity
O00468	Agrin (AGRIN_HUMAN)	GO:0001934 positive regulation of protein phosphorylation	GO:0005605 basal lamina	GO:0005200 structural constituent of cytoskeleton
O00487	26S proteasome non-ATPase regulatory subunit 14 isoform Iso 1	GO:0000082 G1/S transition of mitotic cell cycle	GO:0000502 proteasome complex	GO:0004221 obsolete ubiquitin thiolesterase activity
O00560	Syntenin-1 isoform Iso 1 (SDCB1_HUMAN)	GO:0006612 protein targeting to membrane	GO:0005634 nucleus
O00567	Nucleolar protein 56 (NOP56_HUMAN)	GO:0006364 rRNA processing	GO:0005737 cytoplasm	GO:0030515 snoRNA binding
O00571	ATP-dependent RNA helicase DDX3X (DDX3X_HUMAN)	GO:0044419 interspecies interaction between organisms	GO:0005634 nucleus	GO:0003677 DNA binding
O00622	Protein CYR61 isoform Iso 1	GO:0001558 regulation of cell growth	GO:0005576 extracellular region	GO:0008201 heparin binding
O14495	Phospholipid phosphatase 3 (PLPP3_HUMAN)	GO:0001568 blood vessel development	GO:0005789 endoplasmic reticulum membrane	GO:0004721 phosphoprotein phosphatase activity
O14556	Glyceraldehyde-3-phosphate dehydrogenase, testis-specific (G3PT_HUMAN)	GO:0006094 gluconeogenesis	GO:0005829 cytosol	GO:0004365 glyceraldehyde-3-phosphate dehydrogenase (NAD+) (phosphorylating) activity
O14672	Disintegrin and metalloproteinase domain-containing protein 10 (ADA10_HUMAN)	GO:0001701 in utero embryonic development	GO:0005634 nucleus	GO:0004222 metalloendopeptidase activity
O14734	Acyl-coenzyme A thioesterase 8 isoform Iso 1	GO:0006637 acyl-CoA metabolic process	GO:0005739 mitochondrion	GO:0047617 acyl-CoA hydrolase activity
O14786	Neuropilin-1 (NRP1_HUMAN)	GO:0001569 patterning of blood vessels	GO:0002116 semaphorin receptor complex	GO:0005021 vascular endothelial growth factor-activated receptor activity
O14817	Tetraspanin-4 (TSN4_HUMAN)	GO:0006461 protein complex assembly	GO:0005887 integral component of plasma membrane
O14828	Secretory carrier-associated membrane protein 3 isoform Iso 1	GO:0006892 post-Golgi vesicle-mediated transport	GO:0000139 Golgi membrane
O14908	PDZ domain-containing protein GIPC1 (GIPC1_HUMAN)	GO:0006605 protein targeting	GO:0005624 obsolete membrane fraction
O14936	Peripheral plasma membrane protein CASK (CSKP_HUMAN)	GO:0001953 negative regulation of cell-matrix adhesion	GO:0005652 nuclear lamina	GO:0004385 guanylate kinase activity
O14950	Myosin regulatory light chain 12B (ML12B_HUMAN)	GO:0006936 muscle contraction	GO:0001725 stress fiber	GO:0005509 calcium ion binding
O14980	Exportin-1 (XPO1_HUMAN)	GO:0000236 mitotic prometaphase	GO:0000776 kinetochore	GO:0003723 RNA binding
O15031	Plexin-B2 (PLXB2_HUMAN)	GO:0001843 neural tube closure	GO:0005622 intracellular	GO:0005096 GTPase activator activity
O15067	Phosphoribosylformylglycinamidine synthase (PUR4_HUMAN)	GO:0006144 purine nucleobase metabolic process	GO:0005829 cytosol	GO:0005524 ATP binding
O15127	Secretory carrier-associated membrane protein 2 isoform Iso 1	GO:0006892 post-Golgi vesicle-mediated transport	GO:0005634 nucleus
O15145	Actin-related protein 2/3 complex subunit 3 (ARPC3_HUMAN)	GO:0006928 movement of cell or subcellular component	GO:0005737 cytoplasm	GO:0005200 structural constituent of cytoskeleton
O15162	Phospholipid scramblase 1 (PLS1_HUMAN)	GO:0006659 phosphatidylserine biosynthetic process	GO:0005730 nucleolus	GO:0001077 transcriptional activator activity, RNA polymerase II core promoter proximal region sequence-specific binding
O15230	Laminin subunit alpha-5 (LAMA5_HUMAN)	GO:0001525 angiogenesis	GO:0005606 laminin-1 complex	GO:0005198 structural molecule activity
O15427	Monocarboxylate transporter 4 (MOT4_HUMAN)	GO:0006090 pyruvate metabolic process	GO:0005624 obsolete membrane fraction	GO:0008028 monocarboxylic acid transmembrane transporter activity
O15484	Calpain-5 (CAN5_HUMAN)	GO:0001541 ovarian follicle development	GO:0005622 intracellular	GO:0004198 calcium-dependent cysteine-type endopeptidase activity
O43143	Pre-mRNA-splicing factor ATP-dependent RNA helicase DHX15 (DHX15_HUMAN)	GO:0006397 mRNA processing	GO:0005689 U12-type spliceosomal complex	GO:0003676 nucleic acid binding
O43175	D-3-phosphoglycerate dehydrogenase (SERA_HUMAN)	GO:0006541 glutamine metabolic process	GO:0005829 cytosol	GO:0004617 phosphoglycerate dehydrogenase activity
O43242	26S proteasome non-ATPase regulatory subunit 3 (PSMD3_HUMAN)	GO:0000082 G1/S transition of mitotic cell cycle	GO:0000502 proteasome complex	GO:0030234 enzyme regulator activity
O43324	Eukaryotic translation elongation factor 1 epsilon-1 (MCA3_HUMAN)	GO:0006418 tRNA aminoacylation for protein translation	GO:0005634 nucleus
O43390	Heterogeneous nuclear ribonucleoprotein R	GO:0000398 mRNA splicing, via spliceosome	GO:0005654 nucleoplasm	GO:0000166 nucleotide binding
O43490	Prominin-1 (PROM1_HUMAN)	GO:0010842 retina layer formation	GO:0005615 extracellular space
O43491	Band 4.1-like protein 2 (E41L2_HUMAN)	GO:0030866 cortical actin cytoskeleton organization	GO:0005634 nucleus	GO:0005198 structural molecule activity
O43570	Carbonic anhydrase 12 (CAH12_HUMAN)	GO:0006730 one-carbon metabolic process	GO:0016021 integral component of membrane	GO:0004089 carbonate dehydratase activity
O43633	Charged multivesicular body protein 2a isoform Iso 1	GO:0015031 protein transport	GO:0005829 cytosol
O43657	Tetraspanin-6 (TSN6_HUMAN)	GO:0043123 positive regulation of I-kappaB kinase/NF-kappaB signaling	GO:0016021 integral component of membrane	GO:0004871 signal transducer activity
O43684	Mitotic checkpoint protein BUB3 (BUB3_HUMAN)	GO:0000070 mitotic sister chromatid segregation	GO:0000776 kinetochore
O43707	Alpha-actinin-4 (ACTN4_HUMAN)	GO:0001666 response to hypoxia	GO:0001725 stress fiber	GO:0001882 nucleoside binding
O43776	Asparagine--tRNA ligase, cytoplasmic (SYNC_HUMAN)	GO:0006418 tRNA aminoacylation for protein translation	GO:0005625 obsolete soluble fraction	GO:0003676 nucleic acid binding
O43795	Unconventional myosin-Ib (MYO1B_HUMAN)	GO:0030048 actin filament-based movement	GO:0005737 cytoplasm	GO:0000146 microfilament motor activity
O43854	EGF-like repeat and discoidin I-like domain-containing protein 3 isoform Iso 1	GO:0007155 cell adhesion	GO:0005576 extracellular region	GO:0005509 calcium ion binding
O43866	CD5 antigen-like isoform Iso 1	GO:0006915 apoptotic process	GO:0005615 extracellular space	GO:0005044 scavenger receptor activity
O60232	Sjoegren syndrome/scleroderma autoantigen 1 isoform Iso 1	GO:0007067 mitotic nuclear division
O60256	Phosphoribosyl pyrophosphate synthase-associated protein 2 (KPRB_HUMAN)	GO:0006139 nucleobase-containing compound metabolic process	GO:0043234 protein complex	GO:0000287 magnesium ion binding
O60488	Long-chain-fatty-acid--CoA ligase 4 (ACSL4_HUMAN)	GO:0006631 fatty acid metabolic process	GO:0005741 mitochondrial outer membrane	GO:0004467 long-chain fatty acid-CoA ligase activity
O60506	Heterogeneous nuclear ribonucleoprotein Q (HNRPQ_HUMAN)	GO:0000398 mRNA splicing, via spliceosome	GO:0005654 nucleoplasm	GO:0000166 nucleotide binding
O60637	Tetraspanin-3 isoform Iso 1		GO:0016021 integral component of membrane
O60701	UDP-glucose 6-dehydrogenase (UGDH_HUMAN)	GO:0001702 gastrulation with mouth forming second	GO:0005829 cytosol	GO:0003979 UDP-glucose 6-dehydrogenase activity
O60716	Catenin delta-1 (CTND1_HUMAN)	GO:0001738 morphogenesis of a polarized epithelium	GO:0005624 obsolete membrane fraction
O60814	Histone H2B type 1-K (H2B1K_HUMAN)	GO:0006334 nucleosome assembly	GO:0000786 nucleosome	GO:0003677 DNA binding
O60884	DnaJ homolog subfamily A member 2 (DNJA2_HUMAN)	GO:0006457 protein folding	GO:0005625 obsolete soluble fraction	GO:0005524 ATP binding
O75083	WD repeat-containing protein 1 (WDR1_HUMAN)	GO:0002576 platelet degranulation	GO:0005576 extracellular region
O75131	Copine-3 (CPNE3_HUMAN)	GO:0006629 lipid metabolic process	GO:0005829 cytosol	GO:0004674 protein serine/threonine kinase activity
O75340	Programmed cell death protein 6 (PDCD6_HUMAN)	GO:0006886 intracellular protein transport	GO:0005625 obsolete soluble fraction	GO:0005509 calcium ion binding
O75367	Core histone macro-H2A.1 (H2AY_HUMAN)	GO:0006334 nucleosome assembly	GO:0000786 nucleosome	GO:0003677 DNA binding
[truncated: 811 more rows]

## Sheet:  GO for common proteins
Accession	Description	Biological Process	Cellular Component	Molecular Function
[truncated: 133 more rows]

## Sheet: HPA classes
Panther function	Glia-L	Glia-R	Glia-Sh	Glia-Tr	А172
[truncated: 108 more rows]
