# Supplementary material for: Proteome of Glioblastoma-Derived Exosomes as a Source of Biomarkers
Source: Biomedicines. 2020 Jul 16;8(7):216. doi: 10.3390/biomedicines8070216 (PMC7399833; doi:10.3390/biomedicines8070216)
Supplement: Supplementary file 1 [file biomedicines-08-00216-s001.zip › biomedicines-833989-supplementary revised/Supplementary Table S3.xlsx]

## Sheet: AdhesionTypes
Functional Annotation Clustering (exosome common proteins)			DAVID
Annotation Cluster 1		Enrichment Score: 24.76			Count	P_Value	Benjamini
	GOTERM_MF_DIRECT	cadherin binding involved in cell-cell adhesion	RT		33	1.9e-28	6.7e-26
	GOTERM_CC_DIRECT	cell-cell adherens junction	RT		33	7.7e-28	3.6e-26
	GOTERM_BP_DIRECT	cell-cell adhesion	RT		26	3.4e-20	4.1e-17

## Sheet: Adhesion
Gene Report (common exosome proteins)		GOTERM_CC_DIRECT	adhesion		DAVID
UNIPROT_ACCESSION	PROTEIN NAME	Related Genes	Species
P04083	annexin A1(ANXA1)	RG	Homo sapiens
P23528	cofilin 1(CFL1)	RG	Homo sapiens
P06748	nucleophosmin(NPM1)	RG	Homo sapiens
P62258	14-3-3 protein epsilon (1433E)	RG	Homo sapiens
P08670	vimentin(VIM)	RG	Homo sapiens
O00622	Protein CYR61 isoform Iso 1 (CYR61)	RG	Homo sapiens
O15230	Laminin subunit alpha-5 (LAMA5)	RG	Homo sapiens
O43854	EGF-like repeat and discoidin I-like domain-containing protein 3 isoform Iso 1 (EDIL3)	RG	Homo sapiens
O60716	Catenin delta-1 (CTND1)	RG	Homo sapiens
P02751	Fibronectin (FINC)	RG	Homo sapiens
P04004	Vitronectin (VTNC)	RG	Homo sapiens
P05026	Sodium/potassium-transporting ATPase subunit beta-1 (AT1B1_HUMAN)	RG	Homo sapiens
P05106	Integrin beta-3 (ITB3_HUMAN)	RG	Homo sapiens
P05362	Intercellular adhesion molecule 1 (ICAM1_HUMAN)	RG	Homo sapiens
P05556	Integrin beta-1 (ITB1_HUMAN)	RG	Homo sapiens
O43854	EGF-like repeat and discoidin I-like domain-containing protein 3 isoform Iso 1	RG	Homo sapiens
P16070	CD44 antigen (CD44)	RG	Homo sapiens
P17301	Integrin alpha-2 (ITA2)	RG	Homo sapiens
P24821	Tenascin (TENA)	RG	Homo sapiens
P26038	Moesin (MOES_HUMAN)	RG	Homo sapiens
P48509	CD151 antigen (CD151_HUMAN)	RG	Homo sapiens

## Sheet: AdhesionBiomarkers
Gene Report (15 biomarkers from exosomes)		GOTERM_CC_DIRECT	focal adhesion		DAVID
UNIPROT_ACCESSION	PROTEIN NAME	Related Genes	Species
P04083	annexin A1(ANXA1)	RG	Homo sapiens
P23528	cofilin 1(CFL1)	RG	Homo sapiens
P06748	nucleophosmin(NPM1)	RG	Homo sapiens
P62258	14-3-3 protein epsilon (1433E)	RG	Homo sapiens
P08670	vimentin(VIM)	RG	Homo sapiens

## Sheet: Glycolysis
Gene Report	UP_KEYWORDS	Glycolysis				DAVID
UNIPROT_ACCESSION	PROTEIN NAME	Related Genes	Species
P04075	aldolase, fructose-bisphosphate A(ALDOA)	RG	Homo sapiens
P06733	enolase 1(ENO1)	RG	Homo sapiens
P04406	glyceraldehyde-3-phosphate dehydrogenase(GAPDH)	RG	Homo sapiens
Q01813	phosphofructokinase, platelet(PFKP)	RG	Homo sapiens
P00558	phosphoglycerate kinase 1(PGK1)	RG	Homo sapiens
P14618	pyruvate kinase (PKM)	RG	Homo sapiens
P60174	triosephosphate isomerase 1(TPI1)	RG	Homo sapiens
	Gene Report (common exosome proteins)

## Sheet: GlycolysisBiomarkers
Gene Report	UP_KEYWORDS	Glycolysis
UNIPROT_ACCESSION	PROTEIN NAME	Related Genes	Species
P06733	enolase 1(ENO1)	RG	Homo sapiens
P04406	glyceraldehyde-3-phosphate dehydrogenase(GAPDH)	RG	Homo sapiens
P00558	phosphoglycerate kinase 1(PGK1)	RG	Homo sapiens
P14618	pyruvate kinase (PKM)	RG	Homo sapiens
P60174	triosephosphate isomerase 1(TPI1)	RG	Homo sapiens
DAVID	Gene Report (15 biomarkers from exosomes)

## Sheet: Binding
Gene Report	Gene Report (15 biomarkers from exosomes)
Help and Manual
Current Gene List: new_converted_list
Current Background: Homo sapiens
15 DAVID IDs
15 record(s)	Right-click and select 'Save Target As' to download results Download File
OFFICIAL_GENE_SYMBOL	GENE NAME	Related Genes	Species
301	annexin A1(ANXA1)	RG	Homo sapiens
302	annexin A2(ANXA2)	RG	Homo sapiens
1072	cofilin 1(CFL1)	RG	Homo sapiens
2023	enolase 1(ENO1)	RG	Homo sapiens
2597	glyceraldehyde-3-phosphate dehydrogenase(GAPDH)	RG	Homo sapiens
3326	heat shock protein 90 alpha family class B member 1(HSP90AB1)	RG	Homo sapiens
4869	nucleophosmin(NPM1)	RG	Homo sapiens
5052	peroxiredoxin 1(PRDX1)	RG	Homo sapiens
5111	proliferating cell nuclear antigen(PCNA)	RG	Homo sapiens
5315	pyruvate kinase, muscle(PKM)	RG	Homo sapiens
7167	triosephosphate isomerase 1(TPI1)	RG	Homo sapiens
7157	tumor protein p53(TP53)	RG	Homo sapiens
7531	tyrosine 3-monooxygenase/tryptophan 5-monooxygenase activation protein epsilon(YWHAE)	RG	Homo sapiens
7415	valosin containing protein(VCP)	RG	Homo sapiens
7431	vimentin(VIM)	RG	Homo sapiens

## Sheet: Functions
Functional Annotation Clustering		Gene Report (15 biomarkers from exosomes)
Help and Manual
Current Gene List: new_converted_list
Current Background: Homo sapiens
15 DAVID IDs
Options Classification Stringency
7 Cluster(s)	Right-click and select 'Save Target As' to download results Download File
Annotation Cluster 1		Enrichment Score: 6.82			Count	P_Value	Benjamini
	UP_KEYWORDS	Acetylation	RT		15	1.2e-11	6.2e-10
	UP_KEYWORDS	Phosphoprotein	RT		15	2.7e-06	5.6e-05
	GOTERM_MF_DIRECT	protein binding	RT		15	0.00011	0.0034
Annotation Cluster 2		Enrichment Score: 5.83			Count	P_Value	Benjamini
	GOTERM_MF_DIRECT	cadherin binding involved in cell-cell adhesion	RT		7	6.5e-08	8.4e-06
	GOTERM_CC_DIRECT	cell-cell adherens junction	RT		7	7.9e-08	3.9e-06
	GOTERM_BP_DIRECT	cell-cell adhesion	RT		6	1.9e-06	0.0003
	GOTERM_MF_DIRECT	poly(A) RNA binding	RT		8	1.3e-05	0.00086
	GOTERM_CC_DIRECT	melanosome	RT		4	5.8e-05	0.00082
Annotation Cluster 3		Enrichment Score: 3.88			Count	P_Value	Benjamini
	GOTERM_BP_DIRECT	cell-cell adhesion	RT		6	1.9e-06	0.0003
	GOTERM_MF_DIRECT	MHC class II protein complex binding	RT		3	7.6e-05	0.0033
	GOTERM_CC_DIRECT	mitochondrion	RT		5	0.016	0.1
Annotation Cluster 4		Enrichment Score: 3.39			Count	P_Value	Benjamini
	UP_KEYWORDS	Glycolysis	RT		4	1.1e-06	2.8e-05
	GOTERM_BP_DIRECT	canonical glycolysis	RT		4	1.2e-06	0.00038
	KEGG_PATHWAY	Glycolysis / Gluconeogenesis	RT		4	0.00014	0.0091
	KEGG_PATHWAY	Biosynthesis of amino acids	RT		4	0.00017	0.0056
	GOTERM_BP_DIRECT	glycolytic process	RT		3	0.00036	0.038
	BIOCARTA	Glycolysis Pathway	RT		3	0.0005	0.012
	GOTERM_BP_DIRECT	gluconeogenesis	RT		3	0.0006	0.047
	KEGG_PATHWAY	Carbon metabolism	RT		4	0.00065	0.014
	KEGG_PATHWAY	Biosynthesis of antibiotics	RT		4	0.004	0.063
	UP_SEQ_FEATURE	binding site:Substrate	RT		3	0.018	0.56
	KEGG_PATHWAY	Metabolic pathways	RT		4	0.31	0.95
Annotation Cluster 5		Enrichment Score: 2.61			Count	P_Value	Benjamini
	GOTERM_CC_DIRECT	focal adhesion	RT		5	0.00018	0.002
	GOTERM_BP_DIRECT	viral process	RT		4	0.0018	0.091
	UP_KEYWORDS	Host-virus interaction	RT		4	0.002	0.023
	GOTERM_MF_DIRECT	protein heterodimerization activity	RT		3	0.055	0.56
Annotation Cluster 6		Enrichment Score: 2.05			Count	P_Value	Benjamini
	GOTERM_CC_DIRECT	cytosol	RT		12	1.5e-06	5e-05
	UP_KEYWORDS	Polymorphism	RT		9	0.65	1
	UP_SEQ_FEATURE	sequence variant	RT		9	0.75	1
Annotation Cluster 7		Enrichment Score: 0.66			Count	P_Value	Benjamini
	GOTERM_MF_DIRECT	ATP binding	RT		4	0.12	0.81
	UP_KEYWORDS	ATP-binding	RT		3	0.24	0.89
	UP_KEYWORDS	Nucleotide-binding	RT		3	0.35	0.96
